# Supplementary material for: Transcriptomic and proteomic responses to very low CO2 suggest multiple carbon concentrating mechanisms in Nannochloropsis oceanica
Source: Biotechnol Biofuels. 2019 Jun 28;12:168. doi: 10.1186/s13068-019-1506-8 (PMC6599299; doi:10.1186/s13068-019-1506-8)
Supplement: Supplementary file 4 — Additional file 4: Table S2. Spearman correlation of the global transcriptome profiles of the wild-type N. oceanica under VLC/HC (Excel file). [file 13068_2019_1506_MOESM4_ESM.xls]

## Sheet: Sheet1
Table S2. Spearman correlation of the transcript profiles.
Sample ID	0h-1	0h-2	VLC-3h-1	VLC-3h-2	HC-3h-1	HC-3h-2	VLC-6h-1	VLC-6h-2	HC-6h-1	HC-6h-2	VLC-12h-1	VLC-12h-2	HC-12h-1	HC-12h-2	VLC-24h-1	VLC-24h-1	HC-24h-1	HC-24h-2
0h-1	1	0.994809	0.874662	0.868533	0.894819	0.870265	0.707281	0.698122	0.701186	0.701976	0.571317	0.554495	0.422247	0.434559	0.589085	0.598881	0.74173	0.74083
0h-2	0.994809	1	0.859127	0.856616	0.877571	0.856937	0.699727	0.690025	0.69338	0.693548	0.528342	0.51109	0.385056	0.395124	0.582217	0.591953	0.734057	0.733203
VLC-3h-1	0.874662	0.859127	1	0.995701	0.968993	0.991215	0.88865	0.874798	0.869205	0.867925	0.560378	0.539409	0.377239	0.388335	0.615719	0.633296	0.903218	0.901735
VLC-3h-2	0.868533	0.856616	0.995701	1	0.966441	0.989382	0.891684	0.879315	0.873809	0.871757	0.551493	0.531944	0.3714	0.382297	0.611287	0.627338	0.901087	0.899538
HC-3h-1	0.894819	0.877571	0.968993	0.966441	1	0.968631	0.843848	0.827972	0.837721	0.836885	0.566752	0.543621	0.402228	0.41475	0.547872	0.563672	0.847494	0.846593
HC-3h-2	0.870265	0.856937	0.991215	0.989382	0.968631	1	0.806382	0.878624	0.892303	0.890074	0.529536	0.510092	0.378241	0.387163	0.564987	0.579781	0.891899	0.890976
VLC-6h-1	0.707281	0.699727	0.88865	0.891684	0.843848	0.806382	1	0.994087	0.983633	0.983673	0.474882	0.456206	0.309987	0.309787	0.593464	0.610939	0.910989	0.911163
VLC-6h-2	0.698122	0.690025	0.874798	0.879315	0.827972	0.878624	0.994087	1	0.892303	0.968198	0.485793	0.467539	0.310472	0.310734	0.627134	0.643823	0.900509	0.900262
HC-6h-1	0.701186	0.69338	0.869205	0.873809	0.837721	0.892303	0.983633	0.892303	1	0.999418	0.471477	0.455295	0.343285	0.342507	0.515379	0.529851	0.875542	0.876124
HC-6h-2	0.701976	0.693548	0.867925	0.871757	0.836885	0.890074	0.983673	0.968198	0.999418	1	0.474857	0.458721	0.344753	0.344142	0.518332	0.533271	0.875533	0.875991
VLC-12h-1	0.571317	0.528342	0.560378	0.551493	0.566752	0.529536	0.474882	0.485793	0.471477	0.474857	1	0.996061	0.798476	0.812111	0.537631	0.531042	0.463256	0.459995
VLC-12h-2	0.554495	0.51109	0.539409	0.531944	0.543621	0.510092	0.456206	0.467539	0.455295	0.458721	0.996061	1	0.806129	0.82098	0.523546	0.515097	0.444077	0.440706
HC-12h-1	0.422247	0.385056	0.377239	0.3714	0.402228	0.378241	0.309987	0.310472	0.343285	0.344753	0.798476	0.806129	1	0.996385	0.267533	0.248215	0.299902	0.298005
HC-12h-2	0.434559	0.395124	0.388335	0.382297	0.41475	0.387163	0.309787	0.310734	0.342507	0.344142	0.812111	0.82098	0.996385	1	0.27287	0.254226	0.303885	0.301993
VLC-24h-1	0.589085	0.582217	0.615719	0.611287	0.547872	0.564987	0.593464	0.627134	0.515379	0.518332	0.537631	0.523546	0.267533	0.27287	1	0.996516	0.682957	0.677408
VLC-24h-1	0.598881	0.591953	0.633296	0.627338	0.563672	0.579781	0.610939	0.643823	0.529851	0.533271	0.531042	0.515097	0.248215	0.254226	0.996516	1	0.70678	0.701331
HC-24h-1	0.74173	0.734057	0.903218	0.901087	0.847494	0.891899	0.910989	0.900509	0.875542	0.875533	0.463256	0.444077	0.299902	0.303885	0.682957	0.70678	1	0.9994
HC-24h-2	0.74083	0.733203	0.901735	0.899538	0.846593	0.890976	0.911163	0.900262	0.876124	0.875991	0.459995	0.440706	0.298005	0.301993	0.677408	0.701331	0.9994	1
