# Supplementary material for: Transcriptomic and proteomic responses to very low CO2 suggest multiple carbon concentrating mechanisms in Nannochloropsis oceanica
Source: Biotechnol Biofuels. 2019 Jun 28;12:168. doi: 10.1186/s13068-019-1506-8 (PMC6599299; doi:10.1186/s13068-019-1506-8)
Supplement: Supplementary file 8 — Additional file 8: Dataset S1. Transcriptome dynamics of the wild-type N. oceanica under the VLC and HC conditions and manual functional curation of the transcripts (Excel file). The 2933 differentially expressed genes are grouped into 16 clusters based on their temporal patterns of transcript abundance. Variation of transcript abundance as indicated by the log2(VLC/HC) along time course of genes in each cluster is listed. Each of the 16 gene clusters in Fig. 1b is provided as a separate excel sheet. The mRNA-Seq data for the genes involved in the CCMs and the photorespiration metabolisms are listed as an additional sheet (the last sheet). [file 13068_2019_1506_MOESM8_ESM.xls]

## Sheet: Cluster K1
Gene ID	log2(VLC-3h/HC-3h)	p_value	log2(VLC-6h/HC-6h)	p_value	log2(VLC-12h/HC-12h)	p_value	log2(VLC-24h/HC-24h)	p_value	Annotation	Functional Category (manual curated)
s007.g117	0.1745	0.430902	0.3246	0.00832298	1.2786	0	0.0684	0.357625	sodium:hydrogen antiporter 1	Transport
s007.g163	0.2234	0.30844	0.2794	0.0211794	1.577	0	-0.312	6.41e-06	dihydrolipoamide dehydrogenase	Metabolism
s007.g254	0.5545	0.0127904	0.3444	0.00404508	1.2465	0	0.4598	1.52e-10	conserved unknown protein	Unknown
s007.g259	0.1732	0.429234	0.2898	0.0177401	1.3065	0	-0.4912	5.88e-13	Ribose-5-phosphate isomerase	Metabolism
s007.g284	0.3034	0.341919	0.5078	0.00991451	1.6492	6.97e-07	0.4253	0.00019589	predicted protein	Unknown
s007.g286	0.4452	0.237594	0.5716	0.011188	1.6257	6.25e-06	0.596	0.0002538	nohit	Unknown
s007.g77	0.1986	0.36308	0.0849	0.471075	1.0469	0	0.2806	7.47e-05	aureochrome 3	Photosynthesis
s009.g452	0.0692	0.862083	0.242	0.317623	1.1428	0.00308286	0.0966	0.560335	PREDICTED: hypothetical protein	Unknown
s009.g499	0.1205	0.584655	0.1451	0.245588	1.071	1.73e-11	0.0362	0.620515	NAD-dependent epimerase/dehydratase	Energy
s009.g637	0.8972	0.000892777	0.6592	2.81e-05	2.872	0	0.2816	0.000125173	precursor of phosphorylase udp-glucose diphosphorylase	Metabolism
s009.g674	0.516	0.0206771	0.7328	2.51e-08	1.443	0	0.1293	0.068169	conserved unknown protein	Unknown
s009.g675	0.4632	0.0443703	0.4482	0.00094526	1.2453	1.27e-13	0.2871	0.000243176	elongator complex protein 3	Proten synthesis, modification, folding and turnover
s009.g767	0.4664	0.0668321	0.4622	0.00128838	1.3562	6.84e-13	-0.1588	0.049382	ubiquitin activating enzyme(E1)	Miscellaneou
s009.g873	0.0101	0.967532	0.196	0.142387	1.0309	7.48e-13	-0.3316	8.21e-06	nohit	Unknown
s018.g946	0.0588	0.790644	0.2282	0.0531445	1.3265	0	-0.3609	4.45e-07	dihydrolipoamide acetyltransferase,pyruvate dehydrogenase E2 component	Metabolism
s021.g1003	-0.3034	0.165487	-0.0259	0.828393	1.2096	0	-0.5903	0	nohit	Unknown
s026.g1040	0.0461	0.862352	-0.0323	0.846853	1.0489	0.000376063	-0.1348	0.235712	conserved unknown protein	Unknown
s026.g1184	0.1106	0.62112	-0.1191	0.371906	1.0016	3.66e-09	-0.1548	0.0365631	Phenylalanine--tRNA ligase	Proten synthesis, modification, folding and turnover
s026.g1250	1.2162	0.00935166	1.6091	3.27e-05	2.5903	3.55e-15	0.2155	0.0359916	glutathione S-transferase	Stress, cell death
s026.g1269	0.0973	0.655694	-0.0153	0.896642	1.4243	0	0.1473	0.0537704	peroxisomal membrane protein-related	Transport
s026.g1270	0.3886	0.0968179	0.5579	3.34e-05	1.2925	5.33e-15	-0.3285	7.74e-06	transcription factor NAC	DNA, RNA and gene expression
s026.g1271	0.2855	0.271187	0.2144	0.15782	1.2158	1.69e-07	-0.4799	5.22e-08	nohit	Unknown
s026.g1450	1.1127	0.000221573	0.7363	3.35e-05	1.7283	0	0.7171	1.11e-15	GTPBP1,EF1alpha-like GTPase	Transport
s026.g1462	0.809	0.0721137	0.9867	0.000555093	1.7936	2.08e-09	0.9869	7.7e-13	plastid phosphoglycerate mutase protein precursor	Metabolism
s043.g1579	0.3538	0.353673	0.3424	0.262532	1.8377	1.1e-05	0.3877	0.00518304	nohit	Unknown
s043.g1625	0.1467	0.570184	0.5132	0.00851547	1.1834	2.13e-05	-0.7512	5.55e-15	tryptophanyl-tRNA synthetase	Proten synthesis, modification, folding and turnover
s043.g1641	0.6134	0.00778615	0.3742	0.00439225	1.0157	0	0.3513	1.04e-06	glucose-6-phosphate isomerase	Metabolism
s043.g1642	0.7132	0.00834012	0.0962	0.545122	1.3403	6.81e-12	0.2728	0.00126966	Myo-inositol-1-phosphate synthase	Metabolism
s043.g1658	0.2047	0.391232	0.8178	5.49e-09	1.8152	0	0.1795	0.0161172	Peptidyl-prolyl cis-trans isomerase	Metabolism
s043.g1671	0.6747	0.131129	-0.001972	0.995492	1.1293	0.00630365	0.2918	0.111819	nohit	Unknown
s043.g1698	0.7029	0.0048204	0.4058	0.00268131	1.0302	4.87e-11	0.2836	0.000220921	conserved unknown protein	Unknown
s043.g1719	0.5032	0.111527	0.0119	0.933821	1.2201	1.94e-13	-0.2161	0.0135126	Mannose-P-dolichol utilization defect 1 protein,putative	Metabolism
s043.g1739	0.3326	0.219327	0.6236	0.000179523	1.2959	2.45e-08	0.323	0.000440203	putative cellulase	Metabolism
s043.g1764	0.306	0.165662	0.8164	2.18e-10	1.457	0	0.1927	0.00595286	oxidoreductase/transcriptional repressor	DNA, RNA and gene expression
s043.g1811	-0.109	0.794112	0.1996	0.485519	2.0804	0.00138768	-0.1906	0.381274	predicted protein	Unknown
s043.g1813	0.3679	0.244385	0.1439	0.363154	1.0662	0.000249007	-0.4451	0.00069071	tRNA-splicing endonuclease subunit Sen2	Proten synthesis, modification, folding and turnover
s043.g1819	0.5555	0.0476851	0.4685	0.00267185	1.417	1.68e-08	0.4737	3.51e-06	haloacid dehalogenase-like hydrolase	Metabolism
s043.g1829	0.354	0.113206	0.5752	4.97e-05	2.6351	0	0.4108	8.13e-09	fructose-1,6-bisphosphate aldolase	Metabolism
s043.g1832	0.3821	0.0958807	0.6195	7.65e-06	1.2948	0	-0.3954	1.92e-08	conserved unknown protein	Unknown
s043.g1862	0.3005	0.244962	0.2786	0.0478706	1.3905	3.5e-10	-0.3153	0.00218657	DNA replication licensing factor MCM9	DNA, RNA and gene expression
s043.g1990	-0.3609	0.331477	-0.1819	0.440237	2.1411	4.26e-05	-0.1625	0.380654	conserved unknown protein	Unknown
s043.g2007	-0.1406	0.632677	0.363	0.0617709	1.0422	0.00163032	-0.1721	0.248437	3-oxoacyl-(acyl-carrier-protein) reductase	Metabolism
s043.g2016	0.2368	0.318733	0.2855	0.0840728	1.5863	1.15e-14	-0.1566	0.0527151	transcription factor MYB-related	DNA, RNA and gene expression
s043.g2017	0.3033	0.260668	0.0619	0.697425	1.2898	1e-07	0.0657	0.501031	PREDICTED: transmembrane protein C5orf28-like	Transport
s043.g2083	0.263	0.372172	0.0256	0.856467	1.2771	5.33e-07	0.0277	0.797466	protein prenyltransferase alpha subunit	Metabolism
s043.g2084	0.4518	0.0953447	0.4543	0.0136813	1.604	1.66e-09	0.4595	1.01e-06	lipoyltransferase	Metabolism
s055.g2163	0.0349	0.873311	0.1855	0.123772	1.528	0	-0.597	0	nohit	Unknown
s057.g2165	0.0709	0.824964	0.3634	0.0255915	1.4892	9.19e-09	-0.0352	0.744196	nohit	Unknown
s061.g2184	0.3533	0.121424	0.4156	0.00169321	1.088	8.98e-12	0.1458	0.0664838	nohit	Unknown
s061.g2185	-0.2917	0.361527	0.5018	0.00446744	1.9252	7.99e-08	0.236	0.0762529	nohit	Unknown
s066.g2215	-0.0947	0.666823	0.3697	0.00258662	1.3857	0	0.0192	0.783239	conserved unknown protein	Unknown
s069.g2281	0.0701	0.783109	0.4032	0.00973219	1.0331	9.53e-08	0.0611	0.530979	hypothetical protein FraEuI1c_4618	Unknown
s069.g2328	-0.2487	0.272715	0.5026	2.14e-05	1.4608	0	-0.3266	1.67e-05	hypothetical protein glr2150	Unknown
s069.g2374	0.1318	0.559944	0.1512	0.265531	1.8744	0	0.187	0.0122663	predicted protein	Unknown
s069.g2383	0.0652	0.784992	0.3927	0.00372945	1.1152	0	-0.6514	3.23e-13	violaxanthin/chlorophyll a binding protein precursor	Photosynthesis
s069.g2427	0.4138	0.234822	-0.2911	0.143458	1.0044	0.0135174	0.0846	0.606899	nohit	Unknown
s069.g2438	0.4998	0.0418285	0.6089	1.56e-05	1.4287	4.44e-16	0.6438	0	nohit	Unknown
s069.g2439	0.603	0.0194389	0.6924	1.87e-06	1.9752	0	0.6403	2.22e-16	predicted protein	Unknown
s069.g2448	0.2035	0.373425	-0.0113	0.937524	2.3342	0	0.3866	1.1e-07	transcription factor NAC	DNA, RNA and gene expression
s079.g2486	0.6493	0.0213902	1.2862	0	2.3668	0	-0.0667	0.362098	SOS2(SALT OVERLY SENSITIVE 2);kinase	Signaling
s080.g2495	0.2807	0.295108	0.1346	0.432111	1.651	8.42e-05	0.1705	0.204045	nohit	Unknown
s080.g2496	-0.044	0.857689	0.0429	0.799901	1.6562	3.35e-09	0.2592	0.0279584	GS1-like protein	Stress, cell death
s080.g2511	0.3086	0.181784	0.2383	0.0930119	1.2516	2.53e-08	0.0859	0.260439	magnesium chelatase subunit D	Metabolism
s080.g2512	0.0837	0.788172	0.2146	0.352997	1.427	0.000167158	0.1378	0.290252	nohit	Unknown
s080.g2528	0.1883	0.492369	0.558	0.000210132	1.1803	1.07e-06	0.1713	0.103589	hypothetical protein	Unknown
s080.g2590	0.313	0.152535	0.4273	0.000341169	1.1409	0	-0.4122	2.08e-09	expressed unknown protein	Unknown
s080.g2675	0.4678	0.0356275	0.4587	0.00043744	1.3169	0	0.3352	2.55e-06	Phytoene desaturase,chloroplast precursor	Photosynthesis
s080.g2768	-0.119	0.643179	0.0656	0.705988	2.3543	0	0.1144	0.183535	Kifc3 protein	Unknown
s080.g2769	0.4561	0.086559	-0.1319	0.46398	1.8271	1.42e-09	0.1783	0.0478563	pentatricopeptide repeat-containing protein	Miscellaneou
s082.g2872	-0.2166	0.637777	-0.0358	0.880511	1.4106	0.011167	-0.3449	0.174761	similar to enhancer of yellow 2 homolog(Drosophila)	Unknown
s082.g2934	0.7342	0.0222877	1.0752	3.52e-10	1.7437	2.45e-11	0.9947	0	conserved unknown protein	Unknown
s082.g2940	0.2679	0.234769	0.4603	0.000266121	1.1114	4.44e-16	-0.0327	0.640333	Leucyl aminopeptidase	Proten synthesis, modification, folding and turnover
s082.g2956	0.1934	0.402645	0.4538	0.0012286	1.3447	2.73e-12	0.0481	0.523874	aspartate-tRNA ligase or aspartyl tRNA synthetase	Proten synthesis, modification, folding and turnover
s082.g3073	-0.1661	0.468538	0.1708	0.149432	1.4481	0	-0.0661	0.39608	Phosphoribulokinase	Metabolism
s084.g3192	0.1502	0.652369	0.2724	0.157036	1.098	3.17e-05	0.2755	0.0591625	stress regulated protein isoform 3	Stress, cell death
s088.g3275	0.0518	0.832323	-0.0214	0.888501	1.0986	1.94e-06	0.00587	0.952146	carboxyl-terminal protease	Proten synthesis, modification, folding and turnover
s095.g3341	0.4873	0.0380636	0.6544	5.39e-07	0.9218	2.61e-07	0.3017	0.000405736	nohit	Unknown
s095.g3345	-0.1048	0.741356	-0.1148	0.42042	1.0288	0.00592965	-0.0412	0.693291	nohit	Unknown
s095.g3445	0.5246	0.0897042	0.1819	0.196047	1.1919	0.0168389	0.0929	0.256454	nohit	Unknown
s096.g3529	0.4859	0.0581673	-0.0787	0.560386	1.0579	5.74e-06	-0.2569	0.00233134	ankyrin repeat-containing protein	Miscellaneou
s096.g3530	0.4011	0.389177	0.5293	0.0643351	1.5489	0.00257895	-0.0422	0.850159	CMP/dCMP deaminase zinc-binding protein	Miscellaneou
s096.g3545	0.5289	0.0172687	1.2143	0	2.7429	0	0.1114	0.116983	nohit	Unknown
s096.g3597	0.1383	0.525405	0.3092	0.0109042	1.1878	2.22e-16	-0.1807	0.00981953	cyclophilin	Cell structure and component
s096.g3602	0.3936	0.219831	0.0633	0.756683	1.1631	8.63e-05	0.2985	0.0161487	nohit	Unknown
s096.g3644	0.4394	0.0638353	0.2994	0.029982	1.064	2.53e-12	0.2125	0.00619591	homologue to restoring pentatricopeptide repeat protein	Miscellaneou
s096.g3685	-0.2527	0.287654	0.2371	0.0878981	1.0446	7.16e-06	-0.258	0.00164534	chloroplast 1-deoxy-D-xylulose 5-phosphate reductoisomerase precursor	Metabolism
s096.g3686	0.0562	0.830141	0.1348	0.454144	1.1503	8.73e-05	-0.1735	0.151669	nohit	Unknown
s096.g3693	0.3464	0.151973	0.7927	4.4e-09	1.1994	0	0.1146	0.118798	glutaredoxin-like protein	Stress, cell death
s096.g3735	-0.1425	0.52603	0.507	0.00024434	1.3712	0	-0.5788	1.11e-15	Fructose-bisphosphatase	Metabolism
s104.g3773	0.5161	0.284287	0.42	0.126433	1.292	0.00356195	0.3918	0.0384593	nohit	Unknown
s104.g3900	0.244	0.352166	0.1051	0.44725	1.0316	7.16e-09	-0.1037	0.148943	conserved unknown protein	Unknown
s112.g3974	-0.1531	0.511075	0.1837	0.173909	1.1932	1.24e-10	-0.2747	0.000723942	thioredoxin-dependent peroxidase(AGAP000396-PA)	Stress, cell death
s113.g4100	-0.4827	0.597119	0.2137	0.583772	1.1111	0.00156366	-0.3486	0.515782	nohit	Unknown
s127.g4171	0.3101	0.16549	0.5643	9.05e-06	1.1632	0	-0.0452	0.51966	glutamate 1-semialdehyde 2,1-aminomutase	Metabolism
s127.g4194	0.1278	0.580729	0.3249	0.0165624	1.1287	5.37e-14	0.0013749	0.984301	conserved unknown protein	Unknown
s127.g4257	0.4298	0.127871	0.5698	0.00731679	1.6307	8.44e-15	0.1447	0.0725967	tyrosyl-tRNA synthetase	Proten synthesis, modification, folding and turnover
s127.g4435	0.3089	0.300046	0.1115	0.540994	1.1849	6.9e-05	-0.1091	0.281032	putative plastidic ribulosamine/erythrulosamine 3-kinase	Signaling
s127.g4445	0.1204	0.636086	0.1512	0.266953	1.1668	7.62e-10	0.0517	0.576994	conserved hypothetical protein	Unknown
s140.g4547	0.3977	0.0833974	0.4243	0.0014309	1.9056	0	0.5933	2.22e-16	Phosphoglucomutase,cytoplasmic	Metabolism
s140.g4555	0.3218	0.455199	0.3245	0.0760171	1.1695	1.2e-06	0.3691	0.0022979	predicted protein	Unknown
s140.g4690	0.2032	0.455054	0.1972	0.356876	1.3818	1.01e-07	0.3597	0.000758666	glycoside hydrolase,putative	Metabolism
s140.g4715	0.3076	0.163307	0.8023	1.46e-11	1.0897	0	0.0034418	0.962968	L-ascorbate peroxidase	Stress, cell death
s140.g4792	-0.2549	0.471864	0.2423	0.239569	1.6824	2.19e-05	0.2548	0.336789	ankyrin repeat protein	Miscellaneou
s141.g4840	0.2056	0.34681	0.3407	0.00830897	1.7539	0	-0.2558	0.000231023	acetyl-CoA carboxylase	Metabolism
s145.g4915	0.2688	0.244533	0.1832	0.174914	1.4127	4.64e-14	-0.0194	0.797838	NADH:ubiquinone oxidoreductase complex I	Energy
s145.g4923	0.4926	0.0800634	0.4811	0.00537508	1.8185	0	0.4704	1.53e-07	nohit	Unknown
s145.g4928	0.0375	0.864774	0.3034	0.0113937	1.0862	0	0.1388	0.0513112	putative plastid light harvesting protein isoform 10	Photosynthesis
s145.g4933	-0.215	0.450068	-0.207	0.243726	1.1617	6.21e-06	-0.0578	0.633239	dehydrogenase/reductase SDR family member 7B	Miscellaneou
s145.g4964	-0.086	0.71906	-0.0219	0.866321	1.015	1.64e-10	-0.000383	0.996821	vacuolar protein sortingassociated protein putative	Cell structure and component
s145.g5024	0.24	0.336054	0.3591	0.0089577	1.0695	6.54e-09	-0.0105	0.908312	novel protein(zgc:85971)	Unknown
s145.g5025	0.0715	0.744196	0.19	0.111072	2.3626	0	0.4823	4.27e-11	Sedoheptulose-bisphosphatase	Metabolism
s145.g5026	0.3085	0.243531	0.4476	0.0149682	1.8155	4.59e-09	-0.4519	9.94e-06	nohit	Unknown
s145.g5108	0.8551	0.103411	0.9764	0.000506974	2.5865	6.62e-09	0.8602	5.95e-11	nohit	Unknown
s145.g5109	0.5744	0.0722699	1.128	1.51e-09	2.0454	0	0.7991	0	nohit	Unknown
s145.g5125	0.3572	0.110892	0.6827	5.41e-07	1.1025	1.51e-14	0.4475	4.85e-08	violaxanthin de-epoxidase-like 1	Photosynthesis
s145.g5183	0.3437	0.231668	-0.0089908	0.95665	1.0404	9.28e-06	0.3133	0.0195975	conserved unknown protein	Unknown
s156.g5221	0.1281	0.571511	0.6708	2.82e-07	1.7484	0	0.3564	2.98e-06	peroxyredoxin	Stress, cell death
s162.g5245	0.2952	0.286942	0.1346	0.340726	1.1683	3.98e-10	-0.0032926	0.969492	acylamino-acid-releasing enzyme	Metabolism
s162.g5253	-0.0696	0.748862	0.0933	0.431283	1.2469	0	-0.8346	0	enoyl-acp reductase	Metabolism
s165.g5320	0.0092735	0.966692	0.1517	0.243141	1.6557	0	0.3496	8.66e-06	oligopeptidase	Proten synthesis, modification, folding and turnover
s167.g5340	0.4169	0.257376	-0.0874	0.729042	2.1779	0.000801899	0.2474	0.125601	pyruvate dehydrogenase kinase isoform 2;PDK2	Metabolism
s182.g5383	0.1006	0.794372	0.0163	0.933325	1.3318	4.08e-07	0.2678	0.016072	nohit	Unknown
s182.g5437	1.0158	6.68e-06	0.654	8.97e-08	2.054	0	0.2731	0.000142415	coproporphyrinogen III oxidase	Photosynthesis
s182.g5556	0.327	0.150965	0.1987	0.141017	1.0822	1.41e-11	0.2025	0.00695533	seryl-tRNA synthetase	Proten synthesis, modification, folding and turnover
s182.g5584	0.1118	0.680655	0.0602	0.699661	1.0274	1.32e-07	0.0666	0.515153	Protein misato	Unknown
s182.g5641	0.503	0.0502674	0.482	0.00311834	2.1546	0	0.4177	1.1e-06	fatty acid elongase	Metabolism
s185.g5765	-0.1935	0.486972	0.0341	0.816643	1.0736	2.54e-09	-0.3352	0.00142752	PLAC8 family protein	Miscellaneou
s185.g5790	0.2064	0.397099	0.3295	0.0196871	1.1476	1.82e-14	0.2016	0.00743288	conserved unknown protein	Unknown
s185.g5817	0.2202	0.460409	0.1351	0.496398	1.0404	0.000266976	0.0475	0.697475	rRNA-processing protein,putative	Proten synthesis, modification, folding and turnover
s185.g5818	0.1043	0.687193	0.2847	0.0700924	1.3984	1.36e-10	-0.0073669	0.937178	type 11 methyltransferase	Proten synthesis, modification, folding and turnover
s190.g6023	0.5426	0.0388383	0.6346	4.22e-05	1.5182	0	0.375	2.93e-07	nohit	Unknown
s213.g6063	0.061	0.889087	0.6812	0.0064369	1.4621	0.000125276	0.1174	0.469448	glutaredoxin-like protein	Stress, cell death
s214.g6113	0.0231	0.921782	0.1503	0.230426	1.1823	0	-0.5326	1.82e-12	Light harvesting complex protein	Photosynthesis
s214.g6149	0.3135	0.351164	0.2291	0.309012	1.0426	0.00518133	-0.4731	0.00475441	eukaryotic translation initiation factor 1A	Proten synthesis, modification, folding and turnover
s214.g6150	0.3452	0.183949	0.3002	0.053082	1.381	5.44e-09	-0.3576	0.000103654	ribonucleoside triphosphate reductase	Metabolism
s214.g6169	0.7004	0.00523346	0.8516	1.9e-08	1.4358	1.22e-10	-0.0747	0.307692	hypothetical protein Esi_0107_0030	Unknown
s214.g6234	0.4491	0.0466666	0.2149	0.0892797	1.424	0	0.227	0.00150248	conserved unknown protein	Unknown
s214.g6256	0.0705	0.789206	0.0336	0.853363	1.2249	1.76e-06	-0.0985	0.326002	Methyltransferase-like protein 5	Metabolism
s227.g6341	-0.3672	0.359052	0.0349	0.88518	1.2229	0.00266916	-0.1192	0.587058	nohit	Unknown
s245.g6437	0.5083	0.079615	0.8148	5.71e-05	1.4876	1.24e-07	0.4734	1.33e-06	nohit	Unknown
s245.g6440	0.7534	0.040904	0.1193	0.505222	1.2203	2.62e-10	0.4037	0.000253939	sodium-coupled neutral amino acid transporter,putative	Transport
s245.g6461	1.0426	0.000733921	0.4976	0.000450045	1.0943	1.55e-15	0.5388	9.29e-12	ATP-dependent protease La	Energy
s245.g6479	0.3214	0.1484	0.3443	0.00749368	1.0234	7.3e-13	0.1138	0.10273	histone demethylase	Proten synthesis, modification, folding and turnover
s247.g6647	0.8653	0.000810974	0.9134	2.52e-07	2.0266	0	0.4619	5.31e-10	ABC transporter ATP-binding protein	Transport
s247.g6713	0.0929	0.680738	0.1473	0.29327	1.0048	2.29e-10	0.1889	0.00965758	glycyl-tRNA synthetase	Proten synthesis, modification, folding and turnover
s247.g6729	0.1805	0.441982	-0.2661	0.0451536	1.0698	1.39e-09	0.0089443	0.913301	probable atp-nad kinase	Signaling
s247.g6769	0.1094	0.621762	0.4526	0.000848231	1.1319	1.11e-15	-0.4074	2.08e-08	porphobilinogen synthase,putative chloroplast precursor	Metabolism
s247.g6882	0.3713	0.101564	0.3068	0.0112759	1.2026	0	-0.6488	0	light harvesting protein	Photosynthesis
s247.g6887	0.3179	0.319488	0.1367	0.472607	1.2307	3.86e-06	-0.4651	7.92e-06	peptidyl-prolyl cis-trans isomerase B	Metabolism
s247.g6900	-0.1653	0.589542	0.2455	0.203451	1.5894	2.46e-06	-0.312	0.00625878	predicted protein	Unknown
s247.g6975	0.3317	0.203634	0.2011	0.178749	1.0756	4.18e-09	-0.0912	0.361148	tRNA-dihydrouridine synthase 3	Proten synthesis, modification, folding and turnover
s247.g7000	0.3211	0.448837	0.1153	0.578547	1.4069	0.000419481	-0.2161	0.266554	nohit	Unknown
s252.g7052	0.1699	0.692095	0.1322	0.60305	1.7352	1.1e-06	-0.0984	0.598964	conserved unknown protein	Unknown
s252.g7146	0.0424	0.875026	0.4159	0.00666674	1.2496	3.59e-10	0.1126	0.200959	nohit	Unknown
s252.g7151	0.1079	0.634673	0.2069	0.131673	1.0302	1.87e-12	0.2557	0.000842355	lipoic acid synthetase	Metabolism
s259.g7232	0.1544	0.558241	0.1022	0.538608	1.0392	2.83e-06	0.1111	0.221626	inorganic polyphosphate/ATP-NAD kinase	Signaling
s259.g7283	-0.3789	0.0850203	-0.7406	2.34e-08	0.3143	0.0175769	-1.3164	0	nohit	Unknown
s259.g7311	0.4034	0.221725	0.6605	0.0086049	1.5153	2.85e-05	-0.0664	0.586326	conserved unknown protein	Unknown
s259.g7352	0.5764	0.149003	0.0553	0.847112	1.4286	1.63e-05	0.2542	0.107101	Homologue of a Golgi anti-apoptotic protein identified from vaccinia virus. Transmembrane BAX inhi	Cell cycle
s259.g7398	-0.0259	0.90605	0.1988	0.0942061	1.2219	0	-0.8062	0	CAB/ELIP/HLIP superfamily of protein	Miscellaneou
s262.g7500	0.21	0.349915	0.6845	1.04e-07	1.319	0	0.3595	3.99e-07	nohit	Unknown
s267.g7511	0.3729	0.110554	0.4455	0.000182615	1.3541	0	-0.3471	1.67e-05	Acetyl-CoA carboxylase,partial	Metabolism
s267.g7512	0.3259	0.195274	0.4048	0.00264079	1.431	7.85e-06	-0.4066	1.64e-08	nohit	Unknown
s267.g7540	0.5457	0.0392217	0.4702	0.00157694	1.3727	0	0.5425	2.5e-11	conserved unknown protein	Unknown
s267.g7600	-0.2042	0.357979	0.395	0.000886898	1.6728	0	-0.6435	0	conserved unknown protein	Unknown
s267.g7604	-0.3988	0.0737147	-0.1149	0.343244	0.6576	2.77e-09	-1.0633	0	Fgenesh protein 45	Miscellaneou
s267.g7610	0.8031	0.00520296	0.3067	0.0271163	1.2057	1.36e-13	0.2394	0.0194295	methylmalonate semialdehyde dehydrogenase	Metabolism
s267.g7716	0.6149	0.00802029	1.2463	0	1.619	0	0.2337	0.00168994	sideroflexin-1-like protein	Metabolism
s267.g7789	0.6316	0.00456903	0.7119	5.37e-09	0.9313	0	0.4861	2.67e-11	conserved unknown protein	Unknown
s271.g7970	0.2454	0.366031	0.4907	0.0367494	1.4581	5.28e-08	0.4541	6.34e-06	hypothetical protein VOLCADRAFT_103449	Unknown
s271.g7976	0.8724	0.0289464	1.3778	1.41e-07	2.1979	1.41e-11	0.7652	1.51e-08	conserved unknown protein	Unknown
s271.g7996	-0.0242	0.91116	-0.0731	0.559809	1.0929	3.47e-11	-0.077	0.278754	ATP-sulfurylase	Energy
s271.g8084	0.0442	0.858421	-0.1615	0.253768	1.0414	2.32e-07	0.0384	0.725643	APEX nuclease(apurinic/apyrimidinic endonuclease) 2	Metabolism
s271.g8088	0.2212	0.382655	-0.0092145	0.95322	1.3917	1.19e-08	0.2746	0.00349905	transducin/WD40 domain-containing protein	Signaling
s271.g8137	0.4161	0.0608375	0.5668	2.71e-06	1.1422	0	0.4389	5.41e-10	Aspartyl beta-hydroxylase(ISS)	Metabolism
s272.g8211	1.1203	0.0905187	0.5383	0.0433866	1.5962	8.2e-07	0.6969	3.7e-06	nohit	Unknown
s295.g8371	0.3348	0.126481	0.3466	0.00359979	1.0274	0	0.1641	0.0193993	peroxisomal membrane protein-related	Transport
s295.g8414	0.2268	0.317236	0.4287	0.0011493	1.4351	0	0.2778	9.81e-05	conserved unknown protein	Unknown
s295.g8425	0.3054	0.273211	0.1162	0.465525	1.0973	4.1e-05	0.2799	0.0133842	conserved hypothetical protein	Unknown
s295.g8662	0.5077	0.0475028	0.1958	0.164057	1.3656	2.76e-13	0.4255	7.32e-08	nohit	Unknown
s303.g8736	-0.045	0.835766	0.2872	0.017704	1.0738	1.91e-14	-0.9015	0	3-oxoacyl-(acyl-carrier-protein) synthase II	Metabolism
s305.g8740	-0.2231	0.678503	-0.1275	0.691495	1.2419	0.021738	-0.385	0.237002	Saccharopine dehydrogenase	Metabolism
s315.g8846	-0.1923	0.768538	0.1225	0.806235	3.0661	0.00256018	0.0921	0.743365	nohit	Unknown
s318.g8860	-0.1566	0.548239	-0.0090055	0.94968	1.1746	1.01e-07	-0.1503	0.097586	3-mercaptopyruvate sulfurtransferase,putative	Metabolism
s322.g8880	0.5245	0.0175685	0.1738	0.161178	1.1866	0	0.4808	1.15e-11	Cytochrome P450	Miscellaneou
s328.g9146	0.3865	0.501501	1.1675	0.0111656	2.2612	1.72e-06	0.755	1.51e-08	diacylglycerol acyltransferase,putative	Metabolism
s330.g9167	0.4991	0.0991269	0.1525	0.562389	1.6977	0.000117588	0.2613	0.0432875	nohit	Unknown
s330.g9182	-0.1385	0.792599	0.0839	0.858535	2.0174	0.00720522	0.0705	0.759812	nohit	Unknown
s330.g9183	0.6391	0.00679644	0.5479	4.68e-05	1.4912	9.51e-10	-0.45	3.6e-08	nuclear acid binding protein,putative	Unknown
s330.g9213	0.1837	0.410281	0.4639	8.74e-05	1.7309	0	-0.3898	1.73e-08	nohit	Unknown
s330.g9214	-0.1144	0.7587	0.726	0.00515832	2.169	2.35e-06	-0.0089457	0.950414	conserved unknown protein	Unknown
s330.g9225	0.4496	0.153914	0.1953	0.314829	1.1927	0.00206553	0.4325	0.00107081	nohit	Unknown
s330.g9376	0.1372	0.564967	0.2193	0.118889	1.0713	1.56e-10	0.2734	0.0021401	adenylate kinase,putative	Signaling
s330.g9377	0.2526	0.254635	0.3938	0.000928437	1.3402	0	-0.0109	0.892051	peroxisomal membrane protein-related	Transport
s330.g9421	0.5154	0.0254788	0.394	0.00474736	1.0448	1.33e-15	0.000576	0.993685	Threonine ammonia-lyase	Metabolism
s330.g9450	0.0785	0.764472	0.3605	0.0500017	1.1297	1.84e-06	-0.0161	0.881395	ferredoxin	Stress, cell death
s341.g9841	-0.1491	0.700685	-0.1621	0.537861	1.4005	0.00036156	0.0896	0.627972	pseudouridine synthase	Metabolism
s341.g9866	0.5405	0.0709165	0.4349	0.00593042	1.095	6.64e-05	0.3969	0.00023736	alpha/beta hydrolase fold protein	Cell structure and component
s341.g9868	0.3594	0.131438	0.314	0.0252621	1.5965	4.19e-11	0.1095	0.275507	hypothetical protein AURANDRAFT_64930	Unknown
s341.g9869	0.4273	0.071489	0.3069	0.0244172	1.2906	2.08e-11	0.2118	0.0296279	thioredoxin family protein,putative	Stress, cell death
s350.g9966	-0.2443	0.669105	0.5692	0.104947	2.2358	1.68e-06	0.3355	0.117944	ubiquitin thioesterase otubain putative	Miscellaneou
s354.g10003	0.171	0.453658	0.3213	0.00701953	1.0678	0	-0.778	0	enolase	Metabolism
s354.g10019	-0.1384	0.593876	0.241	0.0995687	1.0219	4.23e-08	-0.2394	0.0161939	cell division control protein 2 homolog	Cell cycle
s354.g10020	0.3943	0.297314	0.2678	0.213899	1.3129	6.08e-06	0.4442	0.00570622	nohit	Unknown
s354.g10021	0.2907	0.442531	0.513	0.0194163	1.1474	0.000164902	0.4664	0.00706277	nohit	Unknown
s354.g10022	0.5923	0.0941232	0.4016	0.0255617	1.054	4.53e-06	0.1465	0.24228	nohit	Unknown
s354.g10080	-0.0922	0.705703	0.4606	0.0142068	1.3912	2.98e-06	0.1179	0.311958	predicted protein	Unknown
s354.g10173	0.3362	0.359665	0.2799	0.377566	1.0961	0.0177712	0.179	0.272678	Ferredoxin,2Fe-2S,putative	Stress, cell death
s354.g10202	-0.3013	0.441702	-0.039	0.90547	1.4862	0.00724619	0.0943	0.654943	GlcG protein	Signaling
s354.g10210	0.2684	0.473156	0.3715	0.0635198	1.0721	0.000286789	0.1867	0.151226	enoyl-CoA hydratase	Metabolism
s354.g10220	0.4975	0.0842194	0.9355	3.48e-08	1.6893	0	0.2532	0.000384631	beta-lactamase	Metabolism
s354.g10225	0.7513	0.0143135	0.8825	8.55e-08	1.6659	5.02e-08	0.3468	7.51e-05	hydrolase,NUDIX family protein	Miscellaneou
s354.g9977	0.5194	0.0349377	0.5129	0.000301652	1.1605	1.33e-14	0.1948	0.00832714	Peptidyl-prolyl cis-trans isomerase(rotamase)-cyclophilin family	Metabolism
s354.g9991	-0.0763	0.754684	-0.2023	0.154603	1.0788	7.49e-09	-0.0446	0.648221	peptidase S16 lon domain-containing protein	Miscellaneou
s355.g10313	0.3343	0.216408	0.3094	0.047768	1.1919	1.45e-09	0.1103	0.183518	Serine O-acetyltransferase	Metabolism
s355.g10357	-0.0612	0.813876	0.4651	0.000236241	1.2422	0	-0.6342	1.49e-12	glyceraldehyde-3-phosphate dehydrogenase	Metabolism
s355.g10395	0.1611	0.621736	1.0007	6.99e-07	3.5448	0	0.0957	0.204429	calmodulin-like domain protein kinase	Signaling
s355.g10396	0.3796	0.150553	1.092	6.66e-16	2.2989	0	0.07	0.332975	nohit	Unknown
s355.g10402	-0.096	0.698463	0.1755	0.234477	1.0455	2.2e-09	-0.0346	0.665321	thylakoid lumenal protein	Transport

## Sheet: Cluster K2
Gene ID	log2(VLC-3h/HC-3h)	p_value	log2(VLC-6h/HC-6h)	p_value	log2(VLC-12h/HC-12h)	p_value	log2(VLC-24h/HC-24h)	p_value	Annotation	Functional Category (manual curated)
s007.g170	0.6485	0.305764	1.4852	3.41e-09	1.2398	6.61e-07	1.476	0	PREDICTED: hypothetical protein	Unknown
s009.g456	0.174	0.451016	0.7118	1.95e-08	0.8379	1.75e-11	0.7626	0	PREDICTED: regulatory-associated protein of mTOR-like isoform 1	Miscellaneou
s009.g526	-0.0964	0.683163	0.5245	8.68e-05	0.7056	1.53e-06	0.6194	3.55e-15	nohit	Unknown
s026.g1402	-0.6903	0.330455	0.92	0.0291986	1.5333	0.000255683	2.8243	0	nohit	Unknown
s028.g1523	0.3836	0.244254	1.1887	2.25e-13	0.7112	0.000253864	1.0036	0	nohit	Unknown
s043.g1670	0.4632	0.0504446	0.9658	1.54e-12	0.8485	1.23e-07	1.0953	0	nohit	Unknown
s043.g2028	0.3005	0.16961	0.7123	2.01e-09	0.8357	2.22e-16	0.8311	0	expressed unknown protein	Unknown
s084.g3168	0.3191	0.233015	1.2133	1.55e-15	0.7155	0.000252371	1.2661	0	aspartyl protease family A01A,putative	Proten synthesis, modification, folding and turnover
s088.g3297	0.7355	0.0377121	3.1055	0	3.6916	0	4.086	0	nohit	Unknown
s088.g3298	0.0034514	0.98873	1.5379	0	2.3144	0	2.5064	0	dihydrodipicolinate reductase	Metabolism
s095.g3335	0.2718	0.528819	0.9582	0.000227355	0.6376	0.0573908	1.4156	1.43e-10	nohit	Unknown
s104.g3908	0.0229	0.934707	0.774	3.89e-08	0.4031	0.00956198	1.1238	0	metalloendopeptidase,putative	Miscellaneou
s112.g4037	0.3302	0.139354	1.0148	2.22e-16	0.8433	6.66e-16	0.9432	0	Catalase	Metabolism
s127.g4209	0.0309	0.903885	0.5737	5.42e-05	0.5035	0.000912075	1.0907	0	nohit	Unknown
s127.g4243	-0.3169	0.151541	0.5849	1.96e-06	1.0904	1.71e-10	1.4778	0	carbohydrate-binding family 9-like protein	Miscellaneou
s127.g4290	1.5271	9.51e-05	5.2949	0	4.7145	0	5.3012	0	nohit	Unknown
s127.g4493	0.0928	0.721181	0.992	1.04e-14	0.7765	1.15e-10	1.6	0	aspartic protease	Proten synthesis, modification, folding and turnover
s140.g4665	-0.0674	0.818465	0.8674	9.91e-07	0.332	0.225433	0.8551	1.82e-08	folate/biopterin transporter	Transport
s140.g4681	-0.4323	0.132586	0.6999	7.33e-06	0.9052	9.18e-05	0.769	1.33e-09	catalytic/oxidoreductase,acting on NADH or NADPH	Miscellaneou
s145.g5033	0.1268	0.583005	1.1377	0	0.6529	6.97e-06	0.8002	0	nohit	Unknown
s145.g5167	-0.0476	0.880636	0.562	0.000423437	0.6557	0.000523661	0.7488	4.74e-13	nohit	Unknown
s145.g5180	0.0235	0.953668	0.7606	0.00381921	0.8779	1.43e-05	1.1952	0	conserved unknown protein	Unknown
s162.g5256	-0.3061	0.354632	2.1727	0	0.6437	9.84e-05	2.1072	0	conserved unknown protein	Unknown
s182.g5406	0.5221	0.0204782	1.7519	0	1.6756	0	1.7694	0	hypothetical protein VOLCADRAFT_61631	Unknown
s182.g5407	0.5453	0.0191513	1.9486	0	1.6701	0	1.7512	0	nohit	Unknown
s182.g5408	1.7923	2.42e-11	4.522	0	3.1457	0	4.6856	0	hypothetical protein VOLCADRAFT_105176	Unknown
s182.g5409	0.4485	0.0580709	2.0632	0	1.7962	0	2.0624	0	plasma membrane hydrogen ATPase	Transport
s182.g5454	0.69	0.00659848	3.0602	0	1.8697	0	4.7251	0	pyruvate,phosphate dikinase	Metabolism
s182.g5455	0.0269	0.903473	1.256	0	0.7845	8.77e-12	1.3522	0	nohit	Unknown
s182.g5495	0.1053	0.700632	1.678	0	1.2993	1.78e-08	1.2859	0	conserved hypothetical protein	Unknown
s185.g5916	0.2098	0.46306	1.8863	0	1.8536	1.53e-06	1.8216	0	predicted protein	Unknown
s200.g6042	-0.7329	0.163076	0.9683	1.34e-06	0.4311	0.146363	1.1358	8.05e-08	ATP-binding cassette,sub-family D,member 4	Transport
s214.g6098	-1.2763	0.601158	2.1093	0.013533	1.6018	1e-10	5.8553	0	hypothetical protein CHLNCDRAFT_49994	Unknown
s214.g6125	0.6291	0.00458309	4.3389	0	2.7043	0	4.935	0	carbonic anhydrase	Metabolism
s214.g6143	0.0812	0.737108	0.8966	7.94e-12	0.9065	1.36e-10	1.2477	0	predicted protein	Unknown
s214.g6301	0.2227	0.320799	1.1917	0	1.6397	0	2.5478	0	P-Type II D ATPase	Transport
s247.g6562	-0.0079052	0.988323	0.7045	0.00248304	0.8271	7.25e-06	1.6055	0	nohit	Unknown
s247.g6689	-0.2164	0.385855	0.9398	1.37e-12	0.4277	0.00228582	0.6673	2.5e-13	cytochrome b5	Photosynthesis
s247.g6848	-0.159	0.563885	0.7545	5.69e-08	0.3849	0.0385994	0.767	2.24e-09	PREDICTED: hypothetical protein isoform 1	Unknown
s247.g6936	0.5294	0.0382162	1.535	0	1.5415	0	1.6536	0	alanine aminotransferase	Metabolism
s252.g7070	0.1131	0.798131	2.0688	0	1.4683	4.6e-09	3.1583	0	nohit	Unknown
s252.g7071	0.5777	0.0357612	1.9385	0	1.4598	0	3.4113	0	Putative Heat Shock transcription factor	DNA, RNA and gene expression
s267.g7580	0.2143	0.438067	1.3409	1.74e-09	1.4624	9.22e-07	2.0597	0	PREDICTED: superoxide dismutase-like,partial	Stress, cell death
s267.g7817	0.0149	0.955036	1.1112	0	0.9171	1.2e-10	2.0849	0	ATP-binding cassette sub-family G member 2	Transport
s267.g7825	0.2576	0.323985	1.1108	0	0.5117	0.000137638	1.0603	0	nohit	Unknown
s277.g8234	1.3328	9.47e-09	3.2323	0	2.9697	0	4.5699	0	predicted protein	Unknown
s277.g8242	1.8108	0.0731241	6.5038	0	4.6052	1.4e-13	7.1626	0	heat shock protein 70kD,putative	DNA, RNA and gene expression
s295.g8639	0.0884	0.744398	1.2607	2.55e-14	1.4425	2.58e-11	2.4314	0	calcium-dependent metacaspase CDP II	Signaling
s295.g8642	0.1406	0.747536	0.8115	0.000282344	0.9716	0.0685007	1.1588	4.24e-09	nohit	Unknown
s295.g8676	-0.7332	0.191786	0.7022	0.00260405	0.1421	0.527489	1.093	1.44e-07	nohit	Unknown
s308.g8815	0.1169	0.828315	1.1589	0.000424097	1.8002	0	2.1388	0	nohit	Unknown
s324.g8968	-0.1755	0.668217	0.7024	0.00833967	0.5957	0.0778217	1.4508	0	nohit	Unknown
s324.g8969	0.017	0.95641	0.788	9.34e-05	1.2088	8.55e-08	1.7491	0	nohit	Unknown
s330.g9254	1.0475	0.232215	7.6236	0	4.8913	0	5.8789	0	nohit	Unknown
s330.g9337	0.0793	0.737733	0.4606	0.000908324	0.5951	4.44e-05	0.9177	0	Urease accessory protein ureH,putative	Metabolism
s330.g9552	0.1403	0.625624	0.7379	6.45e-07	0.8247	2.54e-06	0.9539	0	purine nucleoside phosphorylase	Metabolism
s330.g9626	0.6745	0.250435	1.9336	0	2.7808	0	2.8156	0	nohit	Unknown
s330.g9634	0.0966	0.677322	0.7739	1.75e-10	0.6252	7.35e-10	1.6155	0	conserved unknown protein	Unknown
s341.g9875	0.0828	0.819809	0.5169	0.0443383	0.7688	0.00771151	0.8657	1.72e-09	RING-finger-containing E3 ubiquitin ligase,putative	Miscellaneou
s354.g10053	0.2842	0.202256	1.5233	0	1.2665	0	1.2834	0	iron sulfur cluster assembly protein 1 putative	Miscellaneou

## Sheet: Cluster K3
Gene ID	log2(VLC-3h/HC-3h)	p_value	log2(VLC-6h/HC-6h)	p_value	log2(VLC-12h/HC-12h)	p_value	log2(VLC-24h/HC-24h)	p_value	Annotation	Functional Category (manual curated)
s007.g118	0.0136	0.95907	1.0323	2.34e-12	0.9447	5.63e-08	0.3629	0.00379986	Mitochondrial import inner membrane translocase subunit TIM22 homolog	Transport
s007.g182	0.3065	0.174724	1.5484	0	1.9736	2.09e-13	1.0371	0	mitochondrial carrier;citrate transporter	Transport
s007.g206	0.5945	0.039113	1.1585	7.67e-13	1.3145	4.12e-10	1.0835	0	agmatine deiminase	Metabolism
s009.g446	0.3629	0.169978	1.1534	1.33e-15	0.8264	0.000119252	0.5944	6.55e-11	putative ribulose-1,5 bisphosphate carboxylase/oxygenase large subunit N-methyltransferase,chloropl	Metabolism
s009.g447	-0.0249	0.931511	0.6528	0.000571189	1.0308	1.18e-05	0.484	2.81e-06	UTP-glucose-1-phosphate uridylyltransferase	Metabolism
s009.g617	-0.2714	0.47215	1.1624	6.5e-08	0.9372	0.0893772	-0.2834	0.203023	nohit	Unknown
s009.g640	0.2779	0.206301	2.0794	0	2.2664	0	1.7287	0	Glycolate Oxidase	Metabolism
s009.g688	0.268	0.370815	0.8419	7.94e-06	0.7361	0.00595013	0.1749	0.170347	methyltransferase type 12	Stress, cell death
s009.g689	0.0916	0.700495	1.0892	1.49e-14	0.782	1.35e-07	0.4457	2.32e-08	CDGSH iron sulfur domain-containing protein	Miscellaneou
s009.g836	-0.2812	0.372238	1.5566	0	1.5183	2.21e-07	1.0732	0	nohit	Unknown
s018.g947	0.0011953	0.997145	0.6286	0.000228426	0.7556	0.0170995	-0.0158	0.917787	putative Translation Initiation Inhibitor	Proten synthesis, modification, folding and turnover
s026.g1018	0.1847	0.40248	0.7934	3.96e-11	1.1582	0	0.4302	2.52e-08	plastidic triose-phosphate/phosphate translocator	Transport
s026.g1285	0.155	0.672576	2.2128	0	1.6876	3.58e-11	1.6121	0	nohit	Unknown
s026.g1286	0.5992	0.0140238	2.1738	0	1.4917	0	1.3521	0	transcription factor NAC	DNA, RNA and gene expression
s026.g1309	-0.1271	0.618517	0.571	0.00196572	1.0971	7.57e-05	-0.1171	0.32892	hypothetical protein DICPUDRAFT_28679	Unknown
s043.g1669	0.1636	0.575734	0.8192	1.74e-07	1.3579	2.05e-07	0.4755	3.26e-05	glycerol-3-phosphate dehydrogenase	Metabolism
s043.g1704	0.0423	0.848027	0.7839	8.63e-11	1.5539	0	0.8049	0	conserved unknown protein	Unknown
s043.g1705	0.3139	0.163698	0.8979	5.61e-13	1.5687	0	0.7122	0	nohit	Unknown
s043.g1915	0.3007	0.172143	1.0017	0	1.2116	0	0.73	0	CbbX protein homolog	Metabolism
s043.g1924	0.1501	0.493805	0.8691	4.36e-13	0.7597	0	0.5769	1.67e-14	serine hydroxymethyltransferase	Metabolism
s043.g1926	0.1886	0.433248	0.8478	1.96e-09	0.8276	1.86e-05	0.3529	4.15e-05	mitoferrinlike protein putative	Metabolism
s043.g1969	0.2662	0.379648	0.7997	3.17e-06	1.1787	8.91e-05	0.5141	0.00021905	nohit	Unknown
s080.g2527	0.037	0.888841	0.5366	0.000595622	1.046	6.12e-06	0.2684	0.0196471	nohit	Unknown
s080.g2714	0.0665	0.791695	1.0344	4.69e-14	1.6	3.77e-15	0.3877	9.96e-06	FAD linked oxidase family protein	Miscellaneou
s080.g2715	-0.0486	0.886863	1.2718	1.5e-10	1.4964	7.77e-08	1.1041	8.88e-16	uridine kinase	Metabolism
s082.g2933	0.0181	0.969404	1.1646	7.27e-05	2.1641	2.85e-06	0.9718	8.29e-07	conserved unknown protein	Unknown
s088.g3269	-0.2001	0.486163	0.4713	0.0132133	1.1857	2.98e-06	0.151	0.109567	Methyltransferase	Stress, cell death
s095.g3390	0.5303	0.273471	1.509	0.00207973	1.899	0.000114346	0.5665	0.00497864	nohit	Unknown
s096.g3637	0.3158	0.155707	2.4995	0	2.417	0	1.5142	0	glutamate:glyoxylate aminotransferase	Metabolism
s104.g3800	0.1033	0.797041	0.6817	0.0281027	1.2309	0.00573779	0.5734	0.00135608	hypothetical protein LOC100278105	Unknown
s112.g4068	0.7781	0.000965738	2.3295	0	3.7793	0	1.744	0	ornithine cyclodeaminase	Metabolism
s127.g4253	0.1254	0.645486	1.7183	0	0.9979	7.06e-10	0.0062322	0.945956	conserved unknown protein	Unknown
s140.g4618	0.3974	0.0793157	1.3351	0	1.4665	0	0.0132	0.853807	nohit	Unknown
s145.g5115	0.1515	0.516422	0.6141	1.3e-05	0.7318	9.24e-06	0.0835	0.335688	molybdopterin biosynthesis protein MoeB	Metabolism
s145.g5165	0.2152	0.37677	1.015	1.29e-13	1.1352	2.55e-08	0.3984	1.11e-05	cyanate hydratase	Metabolism
s165.g5321	0.4698	0.0882668	1.3219	2.49e-13	2.0277	1.53e-10	0.9605	0	nohit	Unknown
s182.g5609	0.4041	0.0907676	0.6346	1.01e-06	0.772	7.59e-10	0.5925	5.33e-15	predicted protein	Unknown
s185.g5891	0.3567	0.277905	0.6993	0.000254215	0.9171	2.63e-06	0.2946	0.00320446	autophagy-related protein,putative	Cell cycle
s185.g5899	0.1975	0.366887	0.8245	6.28e-11	1.6818	0	0.7023	2e-15	38 kDa ribosome-associated protein precursor	Proten synthesis, modification, folding and turnover
s185.g5907	0.6026	0.100038	1.3124	4.68e-07	1.6345	1.71e-14	1.2535	0	nohit	Unknown
s216.g6318	0.0679	0.840253	0.7392	0.000185136	1.292	0.000394134	0.3428	0.0632824	nohit	Unknown
s247.g6608	-0.112	0.703736	0.7681	2.19e-07	0.8292	3.77e-05	0.6785	4.84e-09	amino acid transporter	Transport
s247.g6690	-0.0602	0.838095	0.7521	1.3e-05	0.9791	2.59e-05	-0.4092	0.000731438	phosphatidic acid phosphatase	Metabolism
s247.g6826	-0.457	0.0755777	0.8225	3.31e-09	1.0546	2.72e-07	0.2744	0.0156747	nitrite transporter NAR1	Transport
s247.g6931	-0.0019407	0.995745	0.9173	1.81e-07	1.2964	0.000176786	0.8253	2.69e-07	lactoylglutathione lyase family protein/glyoxalase I family protein	Stress, cell death
s252.g7047	-0.0174	0.945525	0.8439	3.84e-08	0.6958	0.00114766	0.0163	0.877674	nohit	Unknown
s252.g7101	0.0144	0.96499	0.9617	4.65e-07	1.1571	2.56e-06	0.5401	0.000201548	RNA terminal phosphate cyclase domain 1	DNA, RNA and gene expression
s267.g7597	-0.0781	0.733213	0.6551	2.76e-07	0.7668	2.59e-07	0.3595	0.000120441	nohit	Unknown
s267.g7816	0.1263	0.568001	0.7987	1.79e-11	0.6705	5.78e-07	0.0513	0.466084	triosephosphate isomerase + glyceraldehyde-3-phosphate dehydrogenase	Metabolism
s267.g7826	0.5315	0.0510803	1.5452	0	1.2867	4.11e-14	1.2544	0	conserved unknown protein	Unknown
s271.g8100	-0.3437	0.176127	0.8921	8.91e-08	1.7941	4.85e-11	0.7937	6.93e-14	FAD dependent oxidoreductase	Miscellaneou
s271.g8146	-0.006496	0.986118	0.6501	0.00153506	0.7882	0.000407836	0.2751	0.110869	nohit	Unknown
s295.g8509	0.363	0.157608	0.7753	9.54e-09	0.7057	5.39e-07	0.4792	1.06e-08	glycerol kinase	Metabolism
s295.g8540	0.3452	0.118611	1.9934	0	2.2283	0	1.123	0	tetrahydrofolate dehydrogenase/cyclohydrolase	Metabolism
s295.g8594	-0.1158	0.698407	0.5768	3.15e-05	0.8987	8.78e-11	0.6241	1.55e-13	2- oxo-3-deoxygalactonate 6-phosphate aldolase	Metabolism
s296.g8719	-0.0622	0.826957	0.8676	0.000129301	1.1783	0.00031451	0.339	0.00900538	nohit	Unknown
s328.g9143	0.09	0.679595	1.3624	0	1.6685	0	1.0454	0	general substrate transporter	Transport
s330.g9434	0.5383	0.0445846	0.6201	7.44e-06	0.6603	1.19e-06	0.519	2.43e-10	conserved unknown protein	Unknown
s330.g9482	0.7862	0.40763	2.8833	3.49e-09	3.1254	0	2.44	0	nohit	Unknown
s330.g9571	0.3357	0.33304	1.6342	2.69e-10	1.8152	0	0.2427	0.00343893	conserved unknown protein	Unknown
s330.g9648	0.2094	0.368835	0.581	2.53e-05	0.8344	1.71e-07	0.6179	4.22e-10	putative lipoprotein	Cell structure and component
s341.g9879	1.113	0.00377304	1.5569	3.46e-14	1.7325	0	1.4858	0	patatin like esterase	Metabolism
s354.g10166	0.3547	0.119937	2.0866	0	1.3197	0	0.8545	0	catalytic/hydrolase/phosphoglycolate phosphatase/phosphoric monoester hydrolase	Metabolism
s354.g10183	1.0783	0.00100247	2.6224	0	2.275	0	1.1843	0	nohit	Unknown
s355.g10392	0.0214	0.925163	0.8167	3.32e-11	1.4016	0	0.9581	0	nohit	Unknown

## Sheet: Cluster K4
Gene ID	log2(VLC-3h/HC-3h)	p_value	log2(VLC-6h/HC-6h)	p_value	log2(VLC-12h/HC-12h)	p_value	log2(VLC-24h/HC-24h)	p_value	Annotation	Functional Category (manual curated)
s004.g3	0.462401	0.114361	0.295936	0.0867394	-2.83857	0	0.87327	9.24e-12	nohit	Unknown
s007.g176	0.516822	0.0252079	1.05638	0	0.678599	7.37e-08	0.396222	3.86e-08	mitochondrial glycine decarboxylase T-protein	Metabolism
s007.g178	0.487307	0.0356518	2.83659	0	0.638299	4.75e-09	1.63561	0	hypothetical protein alr2986	Unknown
s009.g434	2.21062	1.29e-14	4.54358	0	1.7181	0	3.03626	0	transcription factor myb-like DNA-binding protein,putative	DNA, RNA and gene expression
s009.g455	0.216458	0.464289	1.40921	0	-0.200901	0.0950312	1.03759	0	transcription factor MYB	DNA, RNA and gene expression
s009.g537	0.643545	0.0343904	1.65843	0	0.231988	0.129154	0.451822	2.49e-06	expressed unknown protein	Unknown
s009.g643	0.370171	0.128852	1.29223	0	-0.144177	0.119368	0.40858	5.67e-08	Ca2+-ATPas	Transport
s009.g806	0.197907	0.553282	1.10582	6.25e-12	0.394531	0.0443548	0.281623	0.0299434	conserved unknown protein	Unknown
s009.g877	1.02586	1.26e-05	2.0496	0	1.48476	0	1.15678	0	FeS assembly protein SufD	Energy
s009.g917	0.957472	0.0568947	1.75501	0	1.19902	0	0.680758	0	hypothetical protein AURANDRAFT_70829	Unknown
s026.g1054	0.0614578	0.9492	1.05669	7.27e-07	0.0918778	0.913545	0.152167	0.38242	nohit	Unknown
s026.g1376	1.00353	0.00071016	1.50359	0	0.600446	1.8e-07	1.24206	0	Regulator of chromosome condensation,RCC1;Ankyrin ubiquitin interaction motif,zinc finger protein	Cell structure and component
s026.g1507	-1.17078	0.28317	0.13134	0.89466	-1.51169	8.13e-08	-0.353934	0.598618	nohit	Unknown
s043.g1582	-1.21571	9.65e-05	-0.0392699	0.802782	-0.776652	5.39e-07	-1.09764	1.31e-07	nohit	Unknown
s043.g1629	1.00269	0.00317546	3.46304	0	1.60699	1.43e-11	2.13457	0	nohit	Unknown
s043.g1630	1.48833	8.45e-05	3.68695	0	1.66149	3.25e-10	2.17675	0	nohit	Unknown
s043.g1631	1.11562	9.86e-06	3.63788	0	1.54084	0	2.12472	0	nohit	Unknown
s043.g1804	0.265922	0.309434	1.17774	0	-0.0288574	0.86958	0.296336	0.00143734	cysteine desulfuration protein	Metabolism
s063.g2187	0.165193	0.703124	1.87678	0	-1.50662	1.38e-14	0.458553	0.0158912	nohit	Unknown
s080.g2551	-0.203898	0.416795	0.61516	6.92e-06	-0.68242	1.95e-09	-0.6648	3.97e-08	hypothetical protein AURANDRAFT_67743	Unknown
s080.g2750	-0.0625931	0.837374	1.24627	6.66e-16	-0.155792	0.599819	0.192605	0.152331	peptidyl-prolyl cis-trans isomerase	Miscellaneou
s081.g2814	-0.583454	0.0252927	-0.0900189	0.497542	-1.00162	0	-0.805046	8.69e-06	vesicletrafficking protein SEC22b putative	Transport
s082.g3065	0.226882	0.322297	1.55924	0	0.671858	1.22e-07	0.814426	0	NifU-like protein 2,chloroplast precursor(AtCNfu2)(AtCnfU-V)	Metabolism
s082.g3086	0.135598	0.637679	1.42653	0	0.0451765	0.722544	1.09794	0	conserved hypothetical protein	Unknown
s090.g3309	-0.684087	0.00365832	-0.186537	0.133097	-0.743564	1.81e-12	-0.851152	0	nohit	Unknown
s095.g3424	0.592755	0.0758544	1.84715	0	0.915912	8.21e-10	1.39123	0	nohit	Unknown
s096.g3622	0.354248	0.229154	1.08149	8.75e-12	0.535208	0.000225577	0.270499	0.00739665	RecA family ATPase	Transport
s127.g4291	1.09409	0.000314949	4.16766	0	2.43615	0	2.28451	0	conserved hypothetical protein	Unknown
s127.g4385	0.284192	0.204524	1.48208	0	0.0789702	0.397091	0.684882	0	thiol-disulfide oxidoreductase DCC	Stress, cell death
s140.g4564	0.935445	0.010348	1.92918	7.33e-15	0.82795	5.59e-07	0.454086	2.46e-07	expressed unknown protein	Unknown
s140.g4683	-0.710033	0.00200453	-0.070509	0.563569	-1.18294	0	-0.464126	1.41e-07	histone H2B	Cell structure and component
s140.g4728	0.378654	0.311689	2.34479	0	0.947422	0.0081103	1.662	0	cobalamin synthase	Metabolism
s145.g5052	-0.452187	0.11202	0.0071248	0.960208	-0.744468	1.5e-05	-0.743755	2.32e-07	hypothetical protein CHLNCDRAFT_137285	Unknown
s165.g5318	0.0375572	0.91038	1.15991	6.84e-11	0.440678	0.0596369	0.784292	1.61e-05	nohit	Unknown
s165.g5319	0.0266383	0.938323	1.05122	1.85e-08	0.245762	0.310345	0.743364	0.000256214	nohit	Unknown
s167.g5339	-0.667951	0.0584343	0.524817	0.000285967	-1.30537	0	0.126124	0.472352	nohit	Unknown
s185.g5969	0.500264	0.0703626	1.54188	0	-0.236684	0.0295026	0.558756	4.79e-13	nohit	Unknown
s242.g6390	-1.18259	0.524594	0.675466	0.280004	-1.22319	0.112481	-1.64411	0.0013541	nohit	Unknown
s245.g6534	-0.560206	0.0410847	-0.141109	0.338188	-1.00653	7.11e-10	-0.632882	3.75e-05	nohit	Unknown
s247.g6558	-0.577734	0.0566479	-0.100606	0.46101	-1.03431	0	-0.522592	0.00027304	nohit	Unknown
s247.g6691	1.41911	0.0347436	2.46278	0	0.531827	0.096686	1.30035	3.63e-11	hypothetical protein	Unknown
s247.g6969	0.150388	0.638685	1.42265	0	0.677113	0.0204144	0.636101	5.04e-06	nohit	Unknown
s259.g7278	0.359518	0.21804	2.36809	0	0.20125	0.106621	1.88093	0	hypothetical protein BATDEDRAFT_11154	Unknown
s259.g7296	0.704389	0.093146	1.8023	8.44e-14	0.46937	0.0769818	0.283089	0.0442817	conserved hypothetical protein	Unknown
s267.g7710	0.400026	0.205276	1.93123	0	0.549604	0.00229626	0.42057	0.00012421	response regulator receiver domain-containing protein	Miscellaneou
s267.g7851	-0.101733	0.876627	4.03665	0	-0.436496	6.06e-05	1.19467	6.03e-07	predicted protein	Unknown
s289.g8304	-0.895244	0.142525	-0.0502344	0.793576	-1.02871	0	-0.270505	0.263328	Vitellogenic carboxypeptidase,putative	Metabolism
s295.g8463	0.0431802	0.863934	1.03663	8.88e-16	0.120358	0.315396	0.270637	0.0116532	beta-glucosidase	Metabolism
s308.g8829	0.420602	0.336134	1.95649	0	-0.00233096	0.993954	0.376707	0.109083	nohit	Unknown
s316.g8848	0.160172	0.736159	1.27114	5.44e-09	0.450838	0.21995	1.00464	1.44e-08	nohit	Unknown
s324.g9049	0.120267	0.715208	1.4163	0	0.433403	7.25e-05	0.470837	5.54e-08	glutathione S-transferase omega-like protein	Stress, cell death
s328.g9144	0.0363181	0.91292	1.00626	1.51e-11	-0.0868699	0.57953	0.377122	0.0273474	metallo-beta-lactamase domain-containing protein	Metabolism
s330.g9253	0.0393103	0.906046	2.58251	0	0.832282	0.0268635	0.143417	0.326439	conserved unknown protein	Unknown
s330.g9419	-0.732734	0.0613262	-0.0285939	0.906693	-0.984318	0.00217301	-0.884649	0.0035039	predicted protein	Unknown
s330.g9452	-0.153841	0.483853	1.45985	0	0.482935	0.000461185	-0.356456	9.82e-07	oxoglutarate/malate translocator	Transport
s354.g9979	-0.62288	0.405833	0.769381	0.131675	-1.44701	4.9e-09	-0.216904	0.697014	nohit	Unknown
s355.g10403	0.3714	0.512182	3.54091	0	1.46307	0.00621781	2.42341	0.000124364	nohit	Unknown

## Sheet: Cluster K5
Gene ID	log2(VLC-3h/HC-3h)	p_value	log2(VLC-6h/HC-6h)	p_value	log2(VLC-12h/HC-12h)	p_value	log2(VLC-24h/HC-24h)	p_value	Annotation	Functional Category (manual curated)
s007.g135	-0.2535	0.32154	-0.0979	0.452053	-1.089	2.23e-07	-1.6055	0	dpy-30 like protein	Cell structure and component
s007.g177	0.1378	0.530437	-0.0061849	0.958103	-0.6783	6.9e-08	-1.2056	0	Glutamyl-tRNA Synthetase	Proten synthesis, modification, folding and turnover
s007.g183	-0.181	0.42154	0.1412	0.27916	-0.7615	8.56e-07	-1.0592	0	3-Phosphoshikimate 1-Carboxyvinyltransferase	Proten synthesis, modification, folding and turnover
s007.g184	-0.1045	0.701178	0.0161	0.913405	-0.6998	0.00393191	-0.8459	1.57e-10	predicted protein	Unknown
s007.g291	0.0619	0.782238	-0.1475	0.239555	-0.6355	0.000190553	-1.4662	0	eukaryotic initiation factor 3H1 subunit	Proten synthesis, modification, folding and turnover
s007.g325	-0.2911	0.179639	0.07	0.552295	-1.5341	0	-2.4653	0	ribosomal protein S20(ISS)	Proten synthesis, modification, folding and turnover
s009.g382	0.2971	0.182431	0.1851	0.128611	-0.4757	0.00288733	-1.0701	0	predicted protein	Unknown
s009.g383	0.1068	0.632819	0.0884	0.459977	-0.8154	0	-1.3764	0	poly(A) binding protein	Miscellaneou
s009.g410	0.017	0.938522	-0.176	0.181175	-0.7302	3.66e-05	-1.0987	0	Nug1,nuclear ribosome-associated GTPase	Proten synthesis, modification, folding and turnover
s009.g445	-0.288	0.181356	-0.1312	0.265901	-0.5223	4.66e-08	-1.1146	0	cytochrome P450,carotenoid hydroxylase	Miscellaneou
s009.g575	-0.2794	0.232203	-0.0178	0.891327	-0.7164	8.91e-09	-1.1031	0	pyrroline-5-carboxylate reductase	Metabolism
s009.g609	0.1412	0.528234	-0.1178	0.326659	-1.6342	0	-2.2353	0	60S ribosomal protein L24	Proten synthesis, modification, folding and turnover
s009.g647	-0.2698	0.238584	-0.3501	0.00778819	-0.9208	0	-1.1688	0	Trifunctional Chorismate Mutase/Prephenate Dehydratase/Prephenate Dehydrogenase	Metabolism
s009.g648	-0.5408	0.0466537	-0.1647	0.320572	-0.8833	0.000124925	-1.4516	0	methylthioadenosine/S-adenosyl homocysteine nucleosidase	Metabolism
s009.g654	-0.1872	0.457436	-0.0195	0.88483	-1.5988	0	-2.3065	0	EF2,translation elongation factor 2	Proten synthesis, modification, folding and turnover
s009.g683	-0.3356	0.128647	-0.0874	0.467527	-1.2761	0	-2.1696	0	60S ribosomal protein L13a	Proten synthesis, modification, folding and turnover
s009.g702	0.0203	0.926341	-0.1216	0.307757	-0.5899	3.05e-10	-1.0622	0	Ribophorin II(Oligosaccharyltransferase,delta subunit)	Metabolism
s009.g710	-0.055	0.801724	-0.132	0.269529	-0.4243	4.03e-06	-1.059	0	nohit	Unknown
s009.g749	0.1031	0.648242	-0.0592	0.621153	-0.8385	9.44e-14	-1.3692	0	26S proteasome ATPase regulatory subunit	Proten synthesis, modification, folding and turnover
s009.g763	-0.1512	0.487789	0.0363	0.757722	-1.6953	0	-2.3841	0	60S ribosomal protein L37a,putative	Proten synthesis, modification, folding and turnover
s009.g775	-0.2517	0.293645	-0.2979	0.0252339	-0.8548	1.05e-05	-1.7611	0	eukaryotic translation initiation factor 3 k subunit	Proten synthesis, modification, folding and turnover
s009.g777	0.037	0.865147	0.0325	0.782866	-1.5083	0	-2.404	0	40S ribosomal protein S19	Proten synthesis, modification, folding and turnover
s009.g841	-0.2051	0.369115	-0.2227	0.0606588	-0.975	0	-1.3322	0	DNA replication licensing factor MCM3 homolog 2	DNA, RNA and gene expression
s009.g858	-0.0152	0.949005	-0.1392	0.265559	-0.6434	3.04e-06	-1.4774	0	nohit	Unknown
s009.g880	-0.1851	0.501878	-0.5235	0.00126154	-1.0659	1.86e-07	-1.5881	0	nohit	Unknown
s009.g887	-0.1382	0.527781	-0.6077	3.58e-07	-1.5138	0	-2.3466	0	nohit	Unknown
s009.g888	-0.2653	0.227503	-0.7534	3.53e-10	-1.5003	0	-2.7294	0	nohit	Unknown
s021.g1004	-0.0807	0.787318	-0.0088723	0.944494	-0.8928	4.87e-05	-1.6993	0	nohit	Unknown
s026.g1091	-0.0637	0.783748	-0.0601	0.618056	-0.7359	3.09e-14	-1.1935	0	dtdp-glucose 4,6-dehydratase	Metabolism
s026.g1118	0.1178	0.605489	-0.0645	0.602618	-0.5655	4.69e-08	-1.2088	0	nohit	Unknown
s026.g1132	-0.1809	0.479008	-0.146	0.271071	-0.5938	0.000447887	-1.2376	0	unnamed protein product	Unknown
s026.g1186	-0.2778	0.216744	-0.2142	0.0754184	-0.5548	0.000110139	-1.2026	0	Sulfite exporter TauE/SafE family protein	Transport
s026.g1193	-0.6029	0.0225182	-0.1147	0.377056	-0.9243	1.09e-10	-1.2007	2e-15	PREDICTED: similar to defender against apopototic cell death 1 isoform 2	Cell cycle
s026.g1204	0.0504	0.827148	-0.1234	0.33417	-0.6566	8.89e-06	-0.884	0	Peroxisomal 2,4-dienoyl-CoA reductase	Metabolism
s026.g1218	-0.6466	0.0200874	-0.0157	0.916687	-2.0261	0	-2.9468	1.18e-14	hypothetical protein VOLCADRAFT_105276	Unknown
s026.g1287	-0.5844	0.0131827	-0.086	0.512909	-0.8139	7.02e-07	-1.4584	0	conserved unknown protein	Unknown
s026.g1290	-0.256	0.380367	-0.0858	0.598305	-0.9638	2.13e-05	-1.1817	5.88e-14	pseudouridine synthase and archaeosine transglycosylase-like protein	Metabolism
s026.g1313	0.0662	0.763954	0.0089011	0.941013	-1.5337	0	-2.2262	0	ubiquitin extension protein 1/2	Proten synthesis, modification, folding and turnover
s026.g1316	-0.1405	0.543451	-0.0602	0.63474	-1.5743	0	-2.4318	0	60S acidic ribosomal protein P0	Proten synthesis, modification, folding and turnover
s026.g1332	0.0037242	0.98637	0.0726	0.541504	-1.4246	0	-2.3684	0	eucarytic translation initiation factor 5A	Proten synthesis, modification, folding and turnover
s026.g1335	0.0863	0.697784	-0.1778	0.132927	-0.6927	2.44e-11	-1.0979	0	conserved unknown protein	Unknown
s026.g1379	-0.4106	0.0660379	-0.3867	0.00333512	-0.7743	1.27e-06	-1.1943	0	PREDICTED: similar to ATP-binding cassette,sub-family G(WHITE),member 4	Transport
s026.g1413	0.1498	0.501787	-0.0628	0.60103	-1.558	0	-2.1192	0	40S ribosomal protein S24 putative	Proten synthesis, modification, folding and turnover
s026.g1441	0.0977	0.670984	0.0261	0.826242	-0.4055	0.0101564	-1.0421	0	hypothetical protein AURANDRAFT_32654	Unknown
s026.g1446	0.1002	0.652532	-0.1617	0.168959	-0.4731	1.12e-05	-1.0873	0	nohit	Unknown
s026.g1466	-0.3689	0.123831	-0.1191	0.338473	-0.7873	1.02e-14	-0.8413	2.18e-09	nohit	Unknown
s026.g1476	-0.584	0.0131046	-0.1952	0.140503	-0.7571	8.81e-06	-1.179	1.27e-14	conserved unknown protein	Unknown
s043.g1585	-0.1088	0.625617	-0.1081	0.365921	-0.9157	0	-1.1325	0	Ca2+-ATPase	Transport
s043.g1645	0.012	0.956979	0.1306	0.280459	-1.1248	0	-2.0168	0	transcription factor MYB	DNA, RNA and gene expression
s043.g1667	-0.3435	0.310977	0.0145	0.92526	-0.6183	0.00540416	-0.6287	0.00102741	Putative subunit of the Anaphase Promoting Complex	Cell cycle
s043.g1683	-0.0962	0.658176	0.01	0.932174	-0.4927	2.51e-06	-1.0475	0	hypothetical protein OsJ_21436	Unknown
s043.g1686	0.0277	0.903562	0.1071	0.397699	-0.4472	0.000236575	-1.3991	0	methionyl-tRNA synthetase	Proten synthesis, modification, folding and turnover
s043.g1687	0.4415	0.181901	-0.042	0.782457	-0.6142	0.0296778	-1.442	0	Methionine--tRNA ligase	Proten synthesis, modification, folding and turnover
s043.g1715	-0.2144	0.411471	-0.1342	0.321283	-0.5837	9.26e-05	-1.1944	1.8e-13	hypothetical protein BATDEDRAFT_86743	Unknown
s043.g1759	-0.2733	0.206968	0.1376	0.242798	-1.4076	0	-1.8675	0	60S ribosomal protein L29	Proten synthesis, modification, folding and turnover
s043.g1761	0.016	0.941935	-0.001788	0.988036	-1.3032	0	-2.248	0	PREDICTED: ribosomal protein S14-like isoform 1	Proten synthesis, modification, folding and turnover
s043.g1767	-0.2736	0.211575	-0.0573	0.626602	-1.0397	0	-1.1873	0	20S proteasome beta subunit	Proten synthesis, modification, folding and turnover
s043.g1771	-0.5387	0.0403408	-0.237	0.0767512	-0.7099	2.89e-06	-1.1208	2.22e-16	hypothetical protein AURANDRAFT_15190	Unknown
s043.g1774	0.1163	0.612577	-0.1146	0.366674	-0.6827	9.03e-08	-0.9404	0	predicted protein	Unknown
s043.g1805	0.1831	0.422249	0.0232	0.85589	-0.7582	1.12e-08	-1.1138	0	nohit	Unknown
s043.g1806	-0.0248	0.909421	-0.0979	0.410265	-0.6476	3.15e-10	-1.3591	0	mitochondrial carrier protein,putative	Transport
s043.g1812	-0.1182	0.628409	-0.1121	0.362981	-0.9499	2.44e-15	-1.3487	0	conserved unknown protein	Unknown
s043.g1831	0.1116	0.609123	0.0813	0.490417	-0.9986	4.93e-14	-2.1145	0	proliferation-associated protein 2G4	Miscellaneou
s043.g1839	-0.5566	0.0247271	-0.2075	0.10695	-0.784	2.77e-11	-0.9317	5.33e-15	nohit	Unknown
s043.g1856	-0.282	0.194385	0.1278	0.279051	-1.9054	0	-2.5351	0	component of cytosolic 80S ribosome and 40S small subunit	Proten synthesis, modification, folding and turnover
s043.g1872	-0.6354	0.0180714	-0.2541	0.0572121	-0.9033	1.98e-11	-1.1832	7.39e-13	hypothetical protein AURANDRAFT_65267	Unknown
s043.g1888	-0.2802	0.221648	-0.1606	0.204411	-0.7796	2.02e-10	-1.0467	0	nohit	Unknown
s043.g1911	-0.1114	0.608447	-0.1519	0.200496	-1.2978	0	-1.7718	0	nucleoside diphosphate kinase A	Signaling
s043.g1925	-0.5088	0.0749862	-0.0657	0.636279	-0.8767	3.53e-06	-0.9745	3.02e-07	DNA replication complex GINS protein PSF1	DNA, RNA and gene expression
s043.g1962	-0.2022	0.484304	0.1836	0.251916	-0.84	3.02e-07	-1.1569	2.22e-13	predicted protein	Unknown
s043.g2090	-0.2267	0.30155	-0.0538	0.653489	-1.6415	0	-2.3794	0	60S ribosomal protein L5	Proten synthesis, modification, folding and turnover
s050.g2144	-0.0598	0.7847	0.1018	0.389986	-0.7033	2.66e-06	-1.4461	0	peptidyl-prolyl cis-trans isomerase,putative	Miscellaneou
s050.g2146	0.1026	0.645626	-0.0598	0.622934	-1.0114	2.92e-12	-1.4131	0	eukaryotic translation initiation factor 5B	Proten synthesis, modification, folding and turnover
s050.g2148	-0.2371	0.273744	-0.1698	0.169632	-0.8659	0	-1.6921	0	PREDICTED: mucin-19-like	Cell structure and component
s050.g2149	-0.1249	0.576156	-0.1289	0.296658	-1.1797	0	-1.9057	0	60S ribosomal protein L8,putative	Proten synthesis, modification, folding and turnover
s065.g2189	0.0168	0.943637	0.7703	5.05e-10	-0.6228	9.72e-11	-1.2617	0	nohit	Unknown
s066.g2219	-0.0765	0.768661	-0.1893	0.130562	-0.652	0.000415438	-1.0804	9.18e-12	conserved unknown protein	Unknown
s066.g2226	-0.1513	0.632703	-0.1814	0.172662	-0.5449	0.00277708	-1.1377	1.85e-07	PREDICTED: N-acetyltransferase 11-like	Metabolism
s067.g2252	-0.1466	0.520813	-0.181	0.163723	-0.8137	6.19e-13	-1.6139	0	NAD dependent malic enzyme	Metabolism
s069.g2276	-0.338	0.222855	-0.0375	0.797614	-1.1771	7.22e-11	-2.3987	0	nohit	Unknown
s069.g2300	-0.0392	0.868356	-0.0791	0.515712	-0.8353	0	-1.0345	0	sec23/sec24 transport protein-related	Transport
s069.g2307	0.1069	0.630289	-0.1533	0.193628	-1.2346	0	-1.7466	0	60S acidic ribosomal protein P1,putative	Proten synthesis, modification, folding and turnover
s069.g2311	-0.0702	0.762519	0.0377	0.765336	-1.5065	0	-2.5259	0	60S ribosomal protein L3	Proten synthesis, modification, folding and turnover
s069.g2331	-0.0689	0.758512	-0.1387	0.269362	-0.7175	2.62e-07	-1.3661	0	Lysyl-tRNA ligase	Proten synthesis, modification, folding and turnover
s069.g2366	-0.1142	0.601875	-0.0227	0.851219	-0.7755	8.65e-10	-1.2087	0	eukaryotic translation initiation factor 3 subunit,putative	Proten synthesis, modification, folding and turnover
s069.g2377	-0.0902	0.779557	-0.2906	0.0593965	-0.7576	0.01706	-1.4305	7.53e-07	conserved hypothetical protein	Unknown
s069.g2392	-0.3994	0.137888	-0.0374	0.770835	-0.5995	2.01e-08	-0.7093	1.37e-06	TPR repeat-containing protein	Miscellaneou
s069.g2393	-0.1997	0.36606	-0.1588	0.185972	-1.7298	0	-2.4783	0	60S ribosomal protein L6	Proten synthesis, modification, folding and turnover
s069.g2406	0.0572	0.796784	-7.13e-05	0.999527	-1.1557	0	-2.0749	0	40S ribosomal protein S17	Proten synthesis, modification, folding and turnover
s080.g2516	0.055	0.80588	0.0197	0.876548	-0.8452	2.4e-10	-1.2571	0	adenylate kinase,putative	Metabolism
s080.g2543	-0.2266	0.306101	-0.1505	0.205082	-0.7282	9.63e-11	-1.4327	0	26S proteasome beta type 7 subunit	Proten synthesis, modification, folding and turnover
s080.g2553	-0.3284	0.136795	-0.0576	0.623664	-0.6365	2.99e-12	-0.7843	0	nohit	Unknown
s080.g2578	-0.274	0.229159	-0.1173	0.344223	-0.7373	1.16e-09	-1.6028	0	ubiquitin carboxyl-terminal hydrolase,putative	Proten synthesis, modification, folding and turnover
s080.g2608	-0.2245	0.423682	0.0615	0.722553	-0.7603	1.91e-05	-1.2935	8.46e-13	conserved hypothetical protein	Unknown
s080.g2641	-0.0118	0.957365	-0.0266	0.823936	-1.5402	0	-2.2389	0	RL14,ribosomal protein 14 60S large ribosomal subunit	Proten synthesis, modification, folding and turnover
s080.g2676	-0.0456	0.836187	-0.0825	0.485238	-1.7021	0	-3.1643	0	conserved unknown protein	Unknown
s080.g2685	-0.0825	0.707422	0.0853	0.473216	-1.7296	0	-2.2065	0	ribosomal protein S18	Proten synthesis, modification, folding and turnover
s080.g2713	-0.0349	0.87358	-0.1036	0.390306	-0.87	5.06e-12	-1.5273	0	eukaryotic translation initiation factor eIF3 s	Proten synthesis, modification, folding and turnover
s080.g2720	-0.3719	0.0892453	-0.1687	0.162916	-2.1669	0	-2.8757	0	myc-regulated DEAD/H box 18 RNA helicase-like(ISS)	DNA, RNA and gene expression
s080.g2741	-0.674	0.0119492	-0.039	0.776752	-0.9329	8.75e-07	-1.7606	0	conserved unknown protein	Unknown
s080.g2742	-0.0989	0.648751	0.0324	0.783957	-1.0603	0	-2.3769	0	eukaryotic elongation factor-1 B beta	Proten synthesis, modification, folding and turnover
s080.g2771	0.0523	0.814831	-0.1006	0.391775	-0.7319	5.61e-11	-1.2348	0	conserved unknown protein	Unknown
s080.g2772	-0.411	0.0929096	-0.1036	0.417816	-0.8027	6.02e-08	-1.1579	4.46e-14	Dolichyl-diphosphooligosaccharide--protein glycosyltransferase subunit STT3A,N-terminal fragment,family GT66	Metabolism
s082.g2841	-0.0738	0.779757	-0.0995	0.451686	-1.0146	3.06e-12	-1.2567	0	26S proteasome regulatory ATPase subunit	Proten synthesis, modification, folding and turnover
s082.g2877	0.4706	0.541967	0.2061	0.519358	-0.8671	0.498193	-1.5922	2.71e-09	nohit	Unknown
s082.g2900	0.1401	0.795552	-0.2086	0.463939	-1.286	0.0300068	-2.5823	1.15e-05	nohit	Unknown
s082.g2927	-0.2302	0.331319	-0.1132	0.386815	-1.2883	0	-2.253	0	inorganic pyrophosphatase	Metabolism
s082.g3001	-0.1376	0.544717	-0.0727	0.549996	-0.5893	1.27e-07	-0.7623	0	nohit	Unknown
s082.g3011	-0.1401	0.651483	0.181	0.129673	-0.6513	0.0286763	-1.639	0	nohit	Unknown
s082.g3013	-0.1057	0.638977	-0.0544	0.658388	-1.76	0	-2.2388	0	40S ribosomal protein S6 putative	Proten synthesis, modification, folding and turnover
s082.g3037	-0.3256	0.155978	-0.1491	0.219471	-0.7246	7.57e-14	-0.941	0	UDP-Glc/Gal endoplasmic reticulum nucleotide sugar transporter	Transport
s082.g3068	0.2268	0.307124	-0.0266	0.821217	-1.2261	0	-1.8574	0	nohit	Unknown
s082.g3069	0.2547	0.256148	-0.0987	0.405949	-1.3291	0	-1.837	0	lipoprotein,type 6	Metabolism
s082.g3076	-0.2525	0.24578	-0.4806	4.1e-05	-0.9834	0	-1.8294	0	hypothetical protein Gbem_1483	Unknown
s084.g3189	0.156	0.477344	0.0459	0.696864	-1.2512	0	-1.7586	0	glycine-rich RNA-binding protein	Miscellaneou
s084.g3194	-0.1511	0.506116	-0.1056	0.404259	-2.0271	0	-3.142	0	methionine S-adenosyl transferase	Metabolism
s084.g3201	-0.3279	0.156209	0.0218	0.858536	-0.9773	4.22e-15	-1.8372	0	proteasome subunit alpha type 2	Proten synthesis, modification, folding and turnover
s084.g3211	0.094	0.676073	-0.0612	0.613702	-0.5734	1.95e-05	-1.0375	0	eukaryotic initiation factor 2 beta subunit	Proten synthesis, modification, folding and turnover
s084.g3233	-0.1614	0.456264	0.0815	0.490082	-1.6024	0	-2.5161	0	60S ribosomal protein L31	Proten synthesis, modification, folding and turnover
s088.g3277	0.3361	0.189868	-0.519	0.000281986	-0.505	0.0116418	-1.1917	0	nohit	Unknown
s095.g3382	-0.1984	0.45099	-0.2138	0.123664	-0.5146	0.000348001	-1.0123	1.78e-06	PREDICTED: tricarboxylate transport protein,mitochondrial-like	Transport
s095.g3392	-0.0684	0.76571	0.0786	0.521929	-0.7505	1.81e-11	-1.033	0	proteasome beta subunit	Proten synthesis, modification, folding and turnover
s095.g3415	-0.0929	0.672131	0.0859	0.480437	-1.3104	0	-2.119	0	40S ribosomal protein S9-1	Proten synthesis, modification, folding and turnover
s095.g3418	-0.2319	0.291771	-0.144	0.22048	-0.5892	5.05e-07	-1.3921	0	DNA polymerase delta catalytic subunit	DNA, RNA and gene expression
s095.g3433	-0.0915	0.693682	-0.1974	0.171554	-0.7066	0.00202211	-1.0043	0	hypothetical protein AURANDRAFT_71236	Unknown
s095.g3439	-0.3306	0.132286	-0.8014	1.82e-11	-1.1188	0	-1.5409	0	nohit	Unknown
s095.g3442	0.1146	0.658112	-0.1973	0.125116	-0.7241	7.39e-09	-1.0272	0	nohit	Unknown
s095.g3443	-0.1651	0.496405	-0.0556	0.650927	-0.644	7.54e-10	-1.0645	0	nohit	Unknown
s096.g3474	-0.2773	0.257021	-0.3393	0.0105283	-0.6101	0.000160286	-0.8203	1.14e-12	transcription corepressor	DNA, RNA and gene expression
s096.g3478	-0.2688	0.214562	-0.0112	0.924115	-1.6584	0	-2.2673	0	Ribosomal protein S27	Proten synthesis, modification, folding and turnover
s096.g3512	0.0618	0.778832	-0.1602	0.194152	-0.4563	2.08e-07	-1.0028	0	kinesin,putative	Miscellaneou
s096.g3521	-0.0592	0.78826	-0.0625	0.604194	-1.592	0	-2.4916	0	40S ribosomal protein-like protein	Proten synthesis, modification, folding and turnover
s096.g3537	0.1156	0.608134	-0.0399	0.746491	-1.6174	0	-2.7861	0	ribosomal protein S12	Proten synthesis, modification, folding and turnover
s096.g3548	-0.122	0.575415	-0.1412	0.232252	-1.3024	0	-2.3269	0	eukaryotic elongation factor-1 B gamma	Proten synthesis, modification, folding and turnover
s096.g3558	-0.1556	0.492092	-0.1368	0.278853	-0.6557	3.42e-05	-1.26	0	Tryptophan--tRNA ligase	Proten synthesis, modification, folding and turnover
s096.g3559	-0.2572	0.382641	-0.2139	0.114871	-0.9528	5.56e-08	-1.5875	8.99e-11	nohit	Unknown
s096.g3577	0.1068	0.628506	0.0702	0.56815	-0.7137	2.85e-09	-1.0724	0	aspartyltRNA synthetase putative	Proten synthesis, modification, folding and turnover
s096.g3586	-0.0051986	0.981219	-0.2589	0.0369055	-0.9751	0	-1.4955	0	methylenetetrahydrofolate reductase,putative	Metabolism
s096.g3639	-0.2149	0.326277	-0.0134	0.911439	-1.4065	0	-2.1433	0	nohit	Unknown
s096.g3646	0.1055	0.635697	-0.0054475	0.963245	-0.7001	2.51e-10	-1.2656	0	Heat shock protein 40	DNA, RNA and gene expression
s096.g3702	-0.1158	0.594217	0.0672	0.569552	-1.2096	0	-2.031	0	nohit	Unknown
s104.g3790	-0.0544	0.806766	0.0928	0.448088	-1.6299	0	-2.4048	0	RS7,ribosomal protein 7	Proten synthesis, modification, folding and turnover
s104.g3850	0.0325	0.882601	-0.1897	0.114269	-0.5997	9.49e-09	-0.8551	0	asparagine synthetase	Metabolism
s104.g3870	-0.2977	0.184362	-0.1663	0.166068	-1.1963	0	-1.5681	0	proteasome subunit beta type6 putative	Proten synthesis, modification, folding and turnover
s104.g3891	0.0175	0.937025	-0.0061917	0.958606	-1.8088	0	-2.8583	0	conserved unknown protein	Unknown
s112.g3933	-0.084	0.756806	-0.1485	0.263545	-0.638	0.0007203	-0.9702	0	nohit	Unknown
s112.g3987	0.1513	0.489251	-0.1865	0.12125	-0.8131	0	-1.6776	0	D-3-phosphoglycerate dehydrogenase	Metabolism
s112.g3998	0.0951	0.816215	-0.291	0.224171	-0.8735	0.0789141	-1.4469	2.23e-07	nohit	Unknown
s112.g4010	0.0378	0.867973	-0.0934	0.450745	-1.3511	0	-2.0817	0	60S ribosomal protein L7a-2	Proten synthesis, modification, folding and turnover
s112.g4011	-0.4043	0.0720263	-0.1662	0.17573	-0.6114	7.94e-06	-0.9955	0	conserved unknown protein	Unknown
s112.g4015	-0.0314	0.887067	-0.0087457	0.942381	-1.604	0	-2.4817	0	Ribosomal protein S23,component of cytosolic 80S ribosome and 40S small subunit	Proten synthesis, modification, folding and turnover
s112.g4036	-0.2188	0.364694	0.0601	0.625568	-0.7184	1.83e-10	-0.8372	2e-15	26S protease regulatory subunit S10B	Proten synthesis, modification, folding and turnover
s112.g4078	-0.1253	0.570827	0.0114	0.925126	-1.2863	0	-1.8705	0	nohit	Unknown
s112.g4087	-0.3802	0.0809801	0.0759	0.518767	-1.3153	0	-2.3111	0	60S ribosomal protein L23a	Proten synthesis, modification, folding and turnover
s114.g4133	-0.0297	0.891189	-0.019	0.871782	-1.6754	0	-2.3069	0	60S ribosomal protein L7	Proten synthesis, modification, folding and turnover
s125.g4157	0.3341	0.24511	-0.1582	0.273738	-0.8535	0.0274163	-2.173	0	nohit	Unknown
s127.g4181	-0.2653	0.305523	-0.2546	0.0577301	-0.6417	2.5e-06	-1.121	2.22e-16	ubiquitin carboxyl-terminal hydrolase isozyme L5	Proten synthesis, modification, folding and turnover
s127.g4189	-0.675	0.00959278	-0.2631	0.0308206	-1.1133	0	-1.265	0	pyruvate carboxylase subunit B	Metabolism
s127.g4225	-0.2531	0.336958	-0.0011769	0.993066	-0.8647	2.47e-06	-1.0507	0	glycine-rich protein 2B	Miscellaneou
s127.g4231	0.1327	0.663223	-0.1102	0.422941	-0.4912	0.0113701	-1.002	3.98e-13	conserved unknown protein	Unknown
s127.g4261	-0.0594	0.785377	-0.1687	0.152751	-1.0141	6.66e-15	-1.6409	0	T-complex protein 1 delta subunit	Cell structure and component
s127.g4296	0.1692	0.438069	0.3072	0.00955676	-0.772	1.78e-14	-1.337	0	cobalamin-independent methionine synthase	Metabolism
s127.g4320	0.0483	0.826738	0.0303	0.799655	-1.5902	0	-2.1237	0	60S ribosomal protein L26-like protein	Proten synthesis, modification, folding and turnover
s127.g4363	-0.0475	0.828639	-0.0377	0.748487	-0.4105	0.000177001	-1.1236	0	DNA repair and recombination protein RAD54 homolog	DNA, RNA and gene expression
s127.g4379	-0.4189	0.128973	-0.0974	0.460873	-0.8267	1.04e-06	-0.8881	3.88e-09	TSO1;transcription factor(Partial)	DNA, RNA and gene expression
s127.g4402	0.1516	0.490127	0.149	0.210551	-1.6864	0	-2.1272	0	60S ribosomal protein L22,putative	Proten synthesis, modification, folding and turnover
s127.g4410	0.0262	0.904573	-0.079	0.502886	-0.7335	6.58e-10	-1.4568	0	Eukaryotic initiation factor 3 d subunit	Proten synthesis, modification, folding and turnover
s127.g4428	0.3261	0.140957	0.137	0.246526	-0.4513	2.16e-06	-1.2507	0	xanthine dehydrogenase,putative	Metabolism
s127.g4429	0.0539	0.816673	-0.012	0.922953	-1.0403	0	-1.8516	0	Ketol-acid reductoisomerase	Metabolism
s127.g4454	-0.175	0.517125	-0.2543	0.0751426	-0.6008	0.000131061	-1.0917	1.73e-13	conserved hypothetical protein	Unknown
s127.g4464	-0.3516	0.109932	-0.3038	0.00994137	-0.8418	0	-0.97	0	nohit	Unknown
s132.g4500	-0.2177	0.485777	-0.1516	0.314163	-0.8152	1.99e-11	-1.2403	2.95e-11	protein transport protein SEC13 putative	Transport
s140.g4533	-0.1458	0.527607	-0.1217	0.304616	-1.0729	1.14e-10	-1.38	0	nohit	Unknown
s140.g4666	-0.2775	0.20353	-0.1163	0.34268	-0.72	2.51e-09	-1.2873	0	proteasome family protein	Proten synthesis, modification, folding and turnover
s140.g4691	-0.096	0.67418	-0.1109	0.372691	-0.7581	1.1e-07	-1.1666	0	Anthranilate Synthase	Metabolism
s140.g4708	-0.1592	0.466095	0.0282	0.810807	-0.793	0	-1.393	0	Peptidyl-prolyl cis-trans isomerase CYP20-1	Miscellaneou
s140.g4719	0.0442	0.84024	0.1632	0.168881	-1.2649	0	-2.014	0	RL44,ribosomal protein 44 60S large ribosomal subunit	Proten synthesis, modification, folding and turnover
s140.g4741	0.0514	0.831325	-0.1207	0.35433	-1.0934	0	-1.5001	0	transcription factor MYB	DNA, RNA and gene expression
s140.g4742	0.0682	0.755093	0.1232	0.312672	-0.5097	0.00048155	-1.2658	0	PREDICTED: lupus La protein-like	Miscellaneou
s140.g4753	-0.0513	0.819276	-0.0967	0.432062	-1.4123	0	-2.1715	0	component of cytosolic 80S ribosome and 60S large subunit	Proten synthesis, modification, folding and turnover
s140.g4780	0.1359	0.549212	-0.0949	0.436576	-1.3496	0	-2.5313	0	40S ribosomal protein S3a-2	Proten synthesis, modification, folding and turnover
s140.g4810	-0.1138	0.672168	-0.1225	0.371587	-0.6305	0.0020947	-0.923	2.27e-13	eukaryotic translation initiation factor 4E-like 1	Proten synthesis, modification, folding and turnover
s145.g4865	0.1388	0.528856	0.1384	0.24292	-1.0056	0	-1.2759	0	cyanobacteria-specific enzyme from dihydropteroate synthase family	Metabolism
s145.g4976	-0.1551	0.493053	-0.0306	0.799499	-0.7243	1.31e-11	-1.1128	0	proteasome subunit beta putative	Proten synthesis, modification, folding and turnover
s145.g4988	-0.5879	0.0412389	-0.3621	0.0583914	-1.0299	0.000928635	-1.2417	9.14e-11	DEHA2F02926p	Unknown
s145.g4990	0.2513	0.270901	0.1147	0.336422	-0.2313	0.0133615	-1.009	0	chaperonin cpn60	Proten synthesis, modification, folding and turnover
s145.g4991	-0.0418	0.8505	0.1625	0.205819	-0.3677	0.00559974	-1.041	0	chaperonin	Proten synthesis, modification, folding and turnover
s145.g5017	-0.0222	0.931546	0.267	0.0717109	-0.6299	0.00686156	-1.8077	0	ribulose-phosphate 3-epimerase	Metabolism
s145.g5034	0.1172	0.6115	0.2069	0.0907935	-0.6152	6.1e-06	-1.1732	0	conserved unknown protein	Unknown
s145.g5085	0.0707	0.77179	-0.041	0.740362	-0.6771	3.76e-08	-1.1147	0	nohit	Unknown
s145.g5086	-0.0417	0.850512	-0.1657	0.159163	-0.5516	1.99e-08	-1.4016	0	conserved unknown protein	Unknown
s145.g5121	-0.0335	0.882065	-0.0624	0.612374	-1.8825	0	-2.3473	0	40S ribosomal protein S8	Proten synthesis, modification, folding and turnover
s145.g5142	-0.162	0.463301	-0.0519	0.666882	-0.759	2.3e-09	-1.3014	0	eukaryotic peptide chain release factor 1	Proten synthesis, modification, folding and turnover
s145.g5149	0.1974	0.372838	-0.1008	0.392248	-0.6188	1.93e-09	-1.499	0	nuclease putative	Metabolism
s145.g5151	0.244	0.366044	-0.0898	0.505487	-0.5887	0.0015498	-0.8749	1.12e-12	nohit	Unknown
s162.g5234	-0.1249	0.564224	0.0605	0.607426	-1.5464	0	-2.3919	0	60S ribosomal protein L10a-1	Proten synthesis, modification, folding and turnover
s162.g5248	-0.1576	0.473493	-0.1174	0.317667	-0.9476	0	-1.2478	0	nohit	Unknown
s162.g5262	-0.3072	0.204579	-0.5221	9.32e-05	-1.1565	1.03e-13	-1.6411	0	nohit	Unknown
s162.g5272	-0.2127	0.336027	-0.0618	0.606153	-1.1348	0	-1.8455	0	ATP-dependent RNA helicase eIF4A,putative	Proten synthesis, modification, folding and turnover
s182.g5396	-0.3661	0.140379	-0.1479	0.275172	-1.0227	6.74e-08	-1.4417	0	nohit	Unknown
s182.g5428	-0.1986	0.419795	-0.0747	0.556423	-1.0275	3.21e-13	-1.6471	0	SpoU rRNA Methylase family protein(ISS)	DNA, RNA and gene expression
s182.g5434	-0.0093768	0.967111	-0.0431	0.721468	-0.9205	1.45e-13	-1.5634	0	proteasome subunit alpha type6 putative	Proten synthesis, modification, folding and turnover
s182.g5450	0.0749	0.788307	-0.0856	0.56302	-0.8755	0.00076138	-1.23	1.11e-15	conserved hypothetical protein	Unknown
s182.g5511	-0.19	0.380595	-0.0442	0.7075	-0.7791	2.44e-15	-1.4375	0	nohit	Unknown
s182.g5512	0.1008	0.648193	-0.017	0.886194	-0.9645	0	-1.4163	0	DEAD/DEAH box RNA helicase,putative	DNA, RNA and gene expression
s182.g5514	-0.2202	0.315189	0.2793	0.0187696	-0.6135	6.49e-08	-1.7773	0	nohit	Unknown
s182.g5515	0.1687	0.445485	0.1645	0.163345	-0.5768	2.52e-08	-1.6379	0	predicted protein	Unknown
s182.g5571	-0.1389	0.546416	-0.0964	0.431207	-0.6323	2.37e-09	-1.438	0	PREDICTED: mannosyl-oligosaccharide glucosidase-like	Metabolism
s182.g5592	-0.4564	0.0357583	-0.2655	0.0243022	-0.7438	6.66e-16	-0.9425	0	26S proteasome regulatory subunit N2	Proten synthesis, modification, folding and turnover
s182.g5606	0.1528	0.483407	0.17	0.15532	-1.1102	0	-1.5286	0	Phosphoadenylyl-sulfate reductase(thioredoxin)	Metabolism
s182.g5608	-0.5523	0.0126005	-0.2577	0.0551507	-1.2575	0	-1.5617	0	alpha tubulin	Cell structure and component
s182.g5689	-0.165	0.450676	-0.0246	0.838378	-1.0264	0	-1.4672	0	eukaryotic translation initiation factor 2 alpha subunit	Proten synthesis, modification, folding and turnover
s182.g5694	0.0975	0.658022	-0.1675	0.161319	-0.7571	7.78e-09	-1.5309	0	Nucleosome assembly protein(NAP)	Proten synthesis, modification, folding and turnover
s182.g5702	0.152	0.507696	-0.2294	0.0769104	-0.638	0.000498591	-1.2004	0	Heat shock protein 40	DNA, RNA and gene expression
s182.g5707	0.0516	0.813731	-0.1401	0.233899	-0.9388	0	-1.401	0	eukaryotic initiation factor 3b	Proten synthesis, modification, folding and turnover
s182.g5714	-0.0322	0.893144	-0.3507	0.00417269	-0.6836	3.34e-10	-1.1961	0	nohit	Unknown
s182.g5718	-0.0263	0.921273	-0.0925	0.511725	-0.7331	0.0128227	-1.2844	0	nohit	Unknown
s182.g5719	-0.1836	0.447061	0.0289	0.825132	-0.4599	0.0140436	-1.041	0	eukaryotic translation initiation factor 3 subunit 8	Proten synthesis, modification, folding and turnover
s182.g5745	-0.1384	0.528153	-0.1069	0.364991	-0.7604	2.22e-16	-1.2248	0	coatomer COPII	Cell structure and component
s185.g5784	-0.3958	0.0707192	-0.1004	0.392825	-0.8957	0	-1.0485	0	26S proteasome non-ATPase regulatory subunit 3	Proten synthesis, modification, folding and turnover
s185.g5792	-0.0935	0.694006	0.0091761	0.943467	-1.3851	0	-2.1011	0	40S ribosomal protein S25,putative	Proten synthesis, modification, folding and turnover
s185.g5797	-0.0531	0.807505	-0.0507	0.66652	-0.7914	2.22e-16	-1.2398	0	Drug/Metabolite Transporter(DMT) Superfamily	Transport
s185.g5816	-0.0636	0.806137	-0.0409	0.772415	-1.8324	0	-2.9079	0	adenosylhomocysteinase	Metabolism
s185.g5866	-0.2356	0.294574	0.1531	0.226798	-0.5908	2.08e-06	-0.967	0	signal peptidase complex subunit 3,putative	Miscellaneou
s185.g5871	-0.3552	0.118157	-0.2675	0.0256464	-0.7611	1.24e-09	-1.5253	0	nohit	Unknown
s185.g5954	0.2236	0.35179	-0.1179	0.332395	-0.5602	0.00196884	-1.373	0	nohit	Unknown
s212.g6061	-0.372	0.185948	-0.0611	0.66352	-1.0779	5.15e-07	-1.5184	0	ribonucleotide reductase R2	DNA, RNA and gene expression
s212.g6062	0.2805	0.249959	-0.0346	0.795737	-0.6985	0.000491859	-1.1574	0	diaminopimelate epimerase	Metabolism
s214.g6135	0.0137	0.951063	-0.1095	0.368177	-1.4719	0	-2.2963	0	60S ribosomal protein L13	Proten synthesis, modification, folding and turnover
s214.g6263	-0.0525	0.810141	0.0188	0.873995	-1.1587	0	-1.8418	0	60S ribosomal protein L32-1	Proten synthesis, modification, folding and turnover
s214.g6291	-0.3571	0.122483	-0.1168	0.359922	-0.8572	5.88e-13	-1.2293	0	ammonium transporter	Transport
s224.g6330	-0.2607	0.395108	-0.1639	0.422795	-0.6357	0.0389902	-1.0715	6.58e-05	Importin-7(Imp7)(Ran-binding protein 7)(RanBP7)	Miscellaneou
s230.g6354	0.2919	0.460175	-0.0073998	0.959037	-0.9992	0.00568832	-1.6995	2.99e-11	Multiple epidermal growth factor-like domains 6	Miscellaneou
s232.g6367	-0.0826	0.747288	-0.1236	0.315228	-0.4507	0.0129635	-1.1961	0	probable MCM6-involved in replication	DNA, RNA and gene expression
s232.g6375	-0.0123	0.955098	-0.0133	0.910606	-1.5403	0	-2.234	0	ribosomal protein L38	Proten synthesis, modification, folding and turnover
s245.g6452	-0.1326	0.555724	-0.1493	0.213879	-0.7718	1.11e-13	-1.0585	0	26S proteasome subunit like protein	Proten synthesis, modification, folding and turnover
s245.g6464	-0.173	0.426822	-0.2055	0.08147	-0.5507	5.2e-10	-1.0402	0	S-Adenosylmethionine decarboxylase	Metabolism
s247.g6623	0.0025935	0.990971	-0.2104	0.0796638	-0.4132	0.000163449	-1.086	4.44e-16	nohit	Unknown
s247.g6642	-0.0949	0.664609	-0.1398	0.250636	-1.5874	0	-2.9678	0	GTP-binding protein	Miscellaneou
s247.g6705	-0.1072	0.620296	-0.2187	0.062484	-1.0563	0	-1.3039	0	probable bifunctional purine synthesis protein	Metabolism
s247.g6727	0.0721	0.746627	-0.2421	0.0529977	-0.4072	0.000713729	-1.0458	0	adenylosuccinate lyase	Metabolism
s247.g6732	-0.1042	0.64406	-0.2741	0.0316097	-0.7541	5.88e-13	-1.167	0	methylenetetrahydrofolate reductase putative	Metabolism
s247.g6737	-0.5882	0.0139838	-0.0769	0.554704	-0.6109	4.89e-06	-1.2244	0	nuclear transport factor,putative	DNA, RNA and gene expression
s247.g6777	-0.193	0.372188	-0.069	0.557869	-1.365	0	-1.9333	0	EF-1 guanine nucleotide exchange domain-containing protein,putative	Proten synthesis, modification, folding and turnover
s247.g6778	0.129	0.559552	0.0931	0.434784	-1.7644	0	-2.4318	0	40S ribosomal protein S16	Proten synthesis, modification, folding and turnover
s247.g6863	0.0924	0.673908	0.0021926	0.985436	-0.5047	0.000107091	-1.2215	0	eukaryotic translation initiation factor 2 subunit 3	Proten synthesis, modification, folding and turnover
s247.g6934	-0.1364	0.550738	0.008993	0.940938	-0.9233	3.66e-14	-1.3155	0	regulatory proteasome non-atpase subunit 6	Proten synthesis, modification, folding and turnover
s247.g6942	0.2576	0.25612	0.642	9.18e-08	-0.6626	2.9e-12	-1.36	0	nohit	Unknown
s252.g7039	-0.3946	0.0757704	-0.2469	0.0449008	-0.7139	4.63e-05	-1.493	0	T-complex beta chaperonin-like protein	Cell structure and component
s252.g7073	-0.0707	0.796287	-0.0721	0.632444	-2.0629	0	-2.5557	0	EEF1A2,eukaryotic translation elongation factor 1 alpha	Proten synthesis, modification, folding and turnover
s252.g7085	-0.3289	0.146507	-0.1609	0.214528	-0.5944	2.77e-06	-1.3507	0	conserved unknown protein	Unknown
s252.g7108	-0.0692	0.755608	0.0619	0.612373	-1.2212	0	-2.0182	0	40S ribosomal protein S11	Proten synthesis, modification, folding and turnover
s252.g7125	-0.0136	0.950861	-0.1064	0.366861	-0.6249	2.39e-09	-0.795	0	conserved hypothetical protein	Unknown
s252.g7162	-0.2847	0.197993	-0.0286	0.810434	-0.7752	1.25e-10	-1.4285	0	proteasome subunit alpha	Proten synthesis, modification, folding and turnover
s252.g7193	-0.2206	0.369884	-0.2468	0.0859856	-0.6825	0.00119928	-1.1396	0	conserved unknown protein	Unknown
s252.g7195	-0.1622	0.537948	-0.2276	0.139013	-0.5594	0.0105729	-1.2038	0	nohit	Unknown
s252.g7196	-0.0321	0.895671	-0.2474	0.0679753	-0.6358	0.00248571	-1.441	0	valyl-tRNA synthetase,putative	Proten synthesis, modification, folding and turnover
s259.g7268	0.0229	0.916308	0.1297	0.277076	-1.4138	0	-2.003	0	60S ribosomal protein L21-1	Proten synthesis, modification, folding and turnover
s259.g7269	-0.1509	0.491126	0.0446	0.709504	-1.0679	0	-1.9856	0	40S ribosomal protein S13	Proten synthesis, modification, folding and turnover
s259.g7285	-0.0049669	0.991835	-0.3635	0.0669858	-0.6857	0.154829	-1.2269	1.32e-05	nohit	Unknown
s259.g7349	-0.1195	0.591617	-0.2094	0.0978044	-0.6862	2.13e-05	-1.2431	0	serine/threonineprotein phosphatase 5 putative	Metabolism
s259.g7389	0.1263	0.567104	0.0355	0.786541	-0.3567	0.0268937	-1.2934	0	RNA polymerase III,largest subunit	DNA, RNA and gene expression
s259.g7421	0.1214	0.648005	-0.0248	0.842963	-0.5109	1.03e-05	-1.0545	2.78e-07	nohit	Unknown
s259.g7426	-0.1507	0.497388	-0.0396	0.752252	-1.1927	0	-1.4609	0	Leucyl-tRNA Synthetase	Proten synthesis, modification, folding and turnover
s259.g7435	-0.2496	0.248784	0.0029055	0.980285	-0.864	0	-2.0598	0	Rho guanine nucleotide exchange factor	DNA, RNA and gene expression
s267.g7530	-0.3902	0.0784493	-0.0609	0.624511	-0.5125	5.3e-09	-1.1484	0	HSF35,heat shock transcription factor	DNA, RNA and gene expression
s267.g7544	-0.4791	0.0350652	-0.3884	0.00198469	-0.9005	4.44e-16	-1.5241	0	Mitochondrial 18 kDa protein	Miscellaneou
s267.g7556	-0.4911	0.0243337	0.0285	0.809153	-1.5002	0	-2.2808	0	ribosomal protein L18	Proten synthesis, modification, folding and turnover
s267.g7562	-0.127	0.557082	-0.1343	0.254381	-0.586	2.65e-10	-1.0053	0	26S proteasome non-ATPase regulatory subunit 2	Proten synthesis, modification, folding and turnover
s267.g7573	-0.5737	0.0191431	-0.2356	0.0846693	-0.9119	4.53e-05	-1.1845	0	Thiamine monophosphate synthase	Metabolism
s267.g7583	0.0202	0.927337	-0.0382	0.748882	-0.7786	7.77e-15	-1.0199	0	26S protease regulatory subunit 4	Proten synthesis, modification, folding and turnover
s267.g7599	0.0565	0.797133	0.1209	0.314905	-1.3777	0	-2.1444	0	ribosomal protein L27	Proten synthesis, modification, folding and turnover
s267.g7628	-0.008806	0.968049	0.014	0.907344	-1.334	0	-2.0814	0	40S ribosomal protein S26	Proten synthesis, modification, folding and turnover
s267.g7637	-0.1834	0.413012	0.0526	0.668131	-1.2439	0	-2.3718	0	PREDICTED: guanine nucleotide-binding protein subunit beta-2-like 1-like	Metabolism
s267.g7692	0.0868	0.696415	-0.2209	0.0628843	-0.8577	1.69e-13	-1.2503	0	CTP synthase,putative	Energy
s267.g7696	0.1635	0.499244	-0.1467	0.227981	-0.6414	2.09e-09	-1.0531	5.55e-15	hypothetical protein CHLNCDRAFT_52771	Unknown
s267.g7705	-0.1879	0.389745	0.0458	0.70612	-1.5929	0	-2.3969	0	cytoplasmic ribosomal protein L18	Proten synthesis, modification, folding and turnover
s267.g7770	-0.1934	0.374849	-0.0307	0.79754	-1.003	0	-1.7151	0	PREDICTED: eukaryotic translation initiation factor 3,subunit 6 48kDa-like	Proten synthesis, modification, folding and turnover
s267.g7792	-0.2348	0.287082	-0.0731	0.544406	-1.3608	0	-2.2535	0	60S ribosomal protein L151 putative	Proten synthesis, modification, folding and turnover
s271.g7911	-0.000146	0.999501	-0.000912	0.994356	-1.6333	0	-2.1178	0	60S ribosomal protein L10	Proten synthesis, modification, folding and turnover
s271.g7918	0.0576	0.802798	-0.0459	0.700383	-0.9429	0	-1.3831	0	nohit	Unknown
s271.g7960	-0.0712	0.743044	-0.0931	0.43639	-0.4658	7.85e-07	-1.0034	0	dynein heavy chain	Cell structure and component
s271.g7982	-0.022	0.920149	-0.0164	0.89027	-1.4768	0	-2.1792	0	40S ribosomal protein S10	Proten synthesis, modification, folding and turnover
s271.g7985	-0.1612	0.461392	-0.1848	0.115841	-0.8726	0	-1.5377	0	Oligosaccharyltransferase,OST48 subunit(or beta subunit)	Metabolism
s271.g7989	-0.272	0.272294	-0.9355	2.15e-14	-1.1847	0	-1.9619	0	Nitrate high affinity transporter	Transport
s271.g7992	0.1743	0.428463	-0.045	0.701762	-0.5243	1.43e-06	-1.4796	0	Sup35,eukaryotic translation termination factor eRF3	DNA, RNA and gene expression
s271.g8002	0.0978	0.661162	0.0259	0.833075	-0.6776	1.06e-05	-1.3615	0	translation initiation factor eIF3 f subunit	DNA, RNA and gene expression
s271.g8007	-0.1589	0.473189	-0.1381	0.259404	-1.2387	0	-2.1275	0	40S ribosomal protein S2	Proten synthesis, modification, folding and turnover
s271.g8064	-0.122	0.580401	-0.1234	0.31126	-1.2899	0	-1.8905	0	protein translocase complex subunit	Proten synthesis, modification, folding and turnover
s271.g8126	-0.4905	0.028115	-0.129	0.279611	-0.6345	4.75e-10	-1.0679	0	conserved unknown protein	Unknown
s271.g8135	0.1837	0.404857	-0.131	0.265027	-0.7464	2.56e-09	-2.3393	0	nascent polypeptide associated complex alpha	Miscellaneou
s271.g8152	-0.5124	0.139623	-0.0152	0.916108	-1.0474	5.11e-15	-1.1033	0.000192796	PREDICTED: tubulin beta-6 chain isoform 2	Cell structure and component
s271.g8176	-0.1926	0.384623	-0.1272	0.293334	-1.0185	0	-1.4715	0	nohit	Unknown
s271.g8177	-0.1895	0.380287	-0.165	0.170683	-1.0811	0	-1.4662	0	nohit	Unknown
s272.g8204	-0.1536	0.581849	-0.0199	0.885949	-0.8017	4.02e-07	-1.0551	1.25e-08	conserved unknown protein	Unknown
s292.g8310	-0.0505	0.865589	-0.3596	0.0393907	-0.5411	0.0452271	-1.0171	1.98e-10	nohit	Unknown
s295.g8346	-0.242	0.265585	-0.0288	0.806925	-1.6388	0	-2.4261	0	ribosomal protein L12	Proten synthesis, modification, folding and turnover
s295.g8356	0.0331	0.882611	-0.1157	0.332251	-0.7818	9.81e-12	-1.4263	0	proteasome subunit alpha type 7	Proten synthesis, modification, folding and turnover
s295.g8392	-0.4402	0.055018	-0.1867	0.114909	-1.4601	0	-1.7588	0	predicted protein	Unknown
s295.g8406	0.27	0.241675	-0.0653	0.597202	-0.9421	1.47e-08	-1.338	0	eukaryotic translation initiation factor 3 subunit G,putative	Proten synthesis, modification, folding and turnover
s295.g8434	0.0282	0.898473	0.0095559	0.936536	-1.5006	0	-2.3125	0	RL9,ribosomal protein 9	Proten synthesis, modification, folding and turnover
s295.g8471	0.184	0.474686	-0.0205	0.875299	-0.4571	0.0489497	-1.6452	0	nohit	Unknown
s295.g8479	-0.3636	0.105765	-0.1248	0.295003	-0.9536	1.33e-15	-1.3976	0	DNA-binding protein HU	DNA, RNA and gene expression
s295.g8481	0.1201	0.584649	0.075	0.525499	-1.4458	0	-2.1133	0	ubiquitin	Proten synthesis, modification, folding and turnover
s295.g8498	0.0138	0.949887	-0.0462	0.698468	-1.5693	0	-2.1302	0	60S ribosomal protein L23	Proten synthesis, modification, folding and turnover
s295.g8552	-0.2825	0.24357	-0.2089	0.0938149	-0.6976	3.5e-07	-1.0907	5.25e-13	replication factor C 37 KD subunit	DNA, RNA and gene expression
s295.g8632	-0.0311	0.888655	-0.0774	0.52007	-1.5419	0	-2.3365	0	40S ribosomal protein S3,putative	Proten synthesis, modification, folding and turnover
s295.g8647	-0.4421	0.148362	-0.1645	0.355754	-0.6167	0.0285598	-1.0536	4.45e-13	methyltransferase,putative	Metabolism
s295.g8649	-0.0208	0.934621	0.1408	0.296021	-0.5521	0.00261572	-1.5983	0	Ribonucleoside-diphosphate reductase small chain	DNA, RNA and gene expression
s295.g8665	-0.2606	0.228642	-0.155	0.208536	-1.429	0	-2.0802	0	LL-diaminopimelate aminotransferase	Metabolism
s295.g8666	-0.1708	0.44401	-0.0752	0.540027	-1.5564	0	-2.551	0	60S ACIDIC ribosomal protein P2	Proten synthesis, modification, folding and turnover
s295.g8667	-0.3342	0.139632	-0.1785	0.154843	-0.8134	1.33e-13	-0.9539	0	mitochondrial phosphate carrier protein	Transport
s295.g8686	-0.3835	0.0882294	-0.6275	1.77e-06	-1.3581	0	-1.9086	0	nohit	Unknown
s308.g8751	-0.1696	0.444312	-0.097	0.408519	-0.9268	0	-1.4434	0	conserved unknown protein	Unknown
s308.g8762	-0.0142	0.947906	0.0321	0.785434	-1.577	0	-2.3501	0	ribosomal protein rpl30	Proten synthesis, modification, folding and turnover
s308.g8773	-0.0111	0.960027	-0.2139	0.0772718	-0.6024	1.04e-08	-1.1801	0	acetylornithine aminotransferase	Proten synthesis, modification, folding and turnover
s308.g8801	-0.3008	0.294402	0.0148	0.920394	-1.1354	0	-1.7281	0	nohit	Unknown
s311.g8842	-0.2477	0.324096	-0.1032	0.407003	-0.877	0	-1.0353	5.05e-09	beta tubulin	Cell structure and component
s315.g8847	-0.6521	0.0504388	-0.194	0.254685	-0.7011	0.00826553	-1.0487	0.000112645	exonuclease	DNA, RNA and gene expression
s316.g8849	-0.1302	0.729231	0.0285	0.85509	-0.9096	0.00189691	-1.135	1.93e-12	nohit	Unknown
s322.g8877	-0.3827	0.0892122	-0.0468	0.697299	-0.8713	1.39e-13	-1.3764	0	proteasome subunit alpha type 3	Proten synthesis, modification, folding and turnover
s324.g8948	-0.0187	0.937466	-0.1156	0.375651	-0.5305	0.00321397	-1.4731	0	disproportionate superoxide radical into hydrogen peroxide	Metabolism
s324.g8982	-0.0441	0.840173	-0.2301	0.0502415	-0.9798	0	-1.5432	0	ubiquitin activating enzyme,E1 family,putative	Proten synthesis, modification, folding and turnover
s324.g9004	-0.3021	0.172789	0.0098186	0.93503	-1.1718	0	-2.0315	0	ribosomal protein rps15	Proten synthesis, modification, folding and turnover
s324.g9010	-0.195	0.39029	0.1756	0.143707	-0.664	1.34e-08	-1.2152	0	proteasome subunit beta type 5 precursor	Proten synthesis, modification, folding and turnover
s324.g9013	-0.3119	0.157625	-0.2521	0.0324196	-0.5938	1.09e-09	-1.0358	0	conserved unknown protein	Unknown
s324.g9043	-0.0222	0.919384	0.0684	0.564968	-1.2685	0	-2.2414	0	60S ribosomal protein L27	Proten synthesis, modification, folding and turnover
s324.g9060	0.3337	0.173022	0.0879	0.522517	-0.2559	0.256372	-1.0894	0	nohit	Unknown
s324.g9061	0.3096	0.158167	0.1371	0.255247	-0.3123	0.011106	-1.1602	0	Tryptophan synthase(alpha/beta chains)	Metabolism
s324.g9062	-0.1052	0.699734	-0.256	0.074129	-1.5674	1.8e-10	-3.3877	0	nohit	Unknown
s324.g9065	0.092	0.675448	0.0978	0.408691	-1.4235	0	-2.1725	0	40S ribosomal protein S28	Proten synthesis, modification, folding and turnover
s328.g9119	-0.5893	0.109202	-0.0617	0.722982	-0.7675	0.00244536	-1.3135	0.000167006	DNA polymerase epsilon subunit B2	DNA, RNA and gene expression
s328.g9120	-0.2186	0.466794	-0.0903	0.543142	-0.8107	0.000154995	-1.1874	3.9e-05	PREDICTED: DNA polymerase epsilon subunit 2-like	DNA, RNA and gene expression
s330.g9260	-0.2222	0.313358	0.0459	0.701548	-1.5285	0	-2.1458	0	nohit	Unknown
s330.g9312	0.311	0.170353	0.0021063	0.986115	-0.2412	0.0654858	-1.0588	0	nohit	Unknown
s330.g9328	-0.1708	0.432926	0.1112	0.348505	-1.5833	0	-2.3715	0	40S ribosomal protein S15a	Proten synthesis, modification, folding and turnover
s330.g9385	-0.2096	0.362632	-0.1904	0.164326	-1.5905	6.29e-11	-2.1155	0	ATP phosphoribosyltransferase	Energy
s330.g9412	-0.0907	0.688874	-0.2366	0.0753622	-0.9798	0	-1.3904	0	GTP-binding protein	Miscellaneou
s330.g9427	-0.1452	0.509312	-0.0784	0.516799	-0.9105	0	-1.1161	0	nohit	Unknown
s330.g9490	0.1542	0.4799	0.1682	0.153717	-0.6228	8.72e-07	-1.0587	0	PREDICTED: similar to 10 kDa heat shock protein,mitochondrial	DNA, RNA and gene expression
s330.g9519	0.3922	0.174067	-0.1732	0.251478	-0.4212	0.155558	-1.339	8.37e-14	conserved unknown protein	Unknown
s330.g9550	-0.0318	0.887043	-0.0764	0.544187	-0.7828	1.94e-09	-1.0782	0	phenylalanyl-tRNA synthetase beta chain	Proten synthesis, modification, folding and turnover
s330.g9553	-0.1398	0.564368	-0.0444	0.731549	-0.7981	6.21e-11	-1.1195	0	26S proteasome non-ATPase regulatory subunit,putative	Proten synthesis, modification, folding and turnover
s330.g9554	-0.0369	0.867188	-0.1047	0.372795	-0.6567	1.9e-11	-0.9701	0	similar to tripeptidylpeptidase II	Miscellaneou
s330.g9579	0.1565	0.475068	0.0487	0.68623	-0.3836	0.00184133	-1.2066	0	argininosuccinate synthetase	Metabolism
s330.g9594	0.0382	0.86451	0.0685	0.572544	-1.3345	0	-2.1272	0	component of cytosolic 80S ribosome and 40S small subunit	Proten synthesis, modification, folding and turnover
s330.g9595	-0.1241	0.619051	-0.1993	0.133782	-0.6496	0.00175501	-0.997	0	Pre-mRNA processing ribonucleoprotein,binding region;NOSIC	Proten synthesis, modification, folding and turnover
s330.g9597	-0.1323	0.673723	-0.089	0.618312	-0.7626	0.0158503	-0.9778	1.03e-08	predicted HD phosphohydrolase family protein	Unknown
s330.g9609	-0.2123	0.495381	-0.2355	0.235182	-0.7158	0.0421997	-1.6873	0	nohit	Unknown
s341.g9737	0.0349	0.873105	-0.0203	0.863139	-1.0177	0	-2.2321	0	transcription factor BTF3 like protein putative	DNA, RNA and gene expression
s341.g9798	0.041	0.854624	-0.1338	0.271766	-1.5299	0	-2.428	0	similar to 60s ribosomal protein l11	Proten synthesis, modification, folding and turnover
s341.g9802	-0.2051	0.341952	-0.1472	0.210133	-1.131	0	-1.7467	0	conserved unknown protein	Unknown
s341.g9813	-0.0081993	0.971385	-0.024	0.846549	-1.3483	0	-2.2786	0	40S ribosomal protein S4	Proten synthesis, modification, folding and turnover
s341.g9851	-0.0787	0.752048	-0.1835	0.142016	-0.7422	4.11e-10	-0.9833	1.44e-14	expressed unknown protein	Unknown
s341.g9871	-0.3227	0.150001	-0.0292	0.81121	-1.5762	0	-2.4655	0	acidic ribosomal protein P1	Proten synthesis, modification, folding and turnover
s349.g9931	-0.4071	0.06498	0.0357	0.762321	-1.0947	0	-2.0393	0	nohit	Unknown
s350.g9956	-0.1076	0.802186	-0.5059	0.0380194	-1.0033	0.0174925	-1.5172	4.58e-08	nohit	Unknown
s354.g10042	-0.2174	0.360932	-0.0533	0.664425	-0.936	0	-1.161	0	alpha-1,3-mannosyltransferase	Metabolism
s354.g10043	-0.2745	0.334757	-0.1747	0.257952	-0.9229	1.53e-07	-1.1501	2.33e-11	conserved unknown protein	Unknown
s354.g10077	-0.3751	0.139923	-0.3393	0.0152218	-0.8017	0.000380403	-1.6294	0	Chorismate Mutase	Metabolism
s354.g10096	-0.1008	0.661768	-0.0713	0.564427	-0.5109	0.00797591	-1.4385	0	histonelysine Nmethyltransferase putative	Metabolism
s354.g10123	-0.1616	0.457965	0.1772	0.133426	-1.6702	0	-2.303	0	ribosomal protein L35	Proten synthesis, modification, folding and turnover
s354.g10138	-0.1149	0.602484	0.4551	0.000171994	-0.5868	4.91e-05	-1.4406	0	Proline--tRNA ligase	Proten synthesis, modification, folding and turnover
s354.g10139	-0.3377	0.121308	-0.0217	0.853735	-1.6732	0	-2.6899	0	40S ribosomal protein S21	Proten synthesis, modification, folding and turnover
s354.g10160	-0.4025	0.0849777	-0.3594	0.0111458	-1.3361	3.72e-10	-1.8749	0	spermidine/spermine synthase	Metabolism
s354.g10190	-0.0282	0.896671	-0.0378	0.747479	-0.6697	4.86e-13	-1.1864	0	DnaJ-like/Sec63 translocase subunit	DNA, RNA and gene expression
s354.g10211	-0.2871	0.274609	-0.3165	0.020284	-0.8146	1.98e-06	-1.085	2.22e-16	glutaredoxin	Stress, cell death
s354.g10217	0.188	0.499684	-0.252	0.0594433	-0.6434	0.00599371	-1.0763	4.97e-14	nohit	Unknown
s354.g10257	0.018	0.939652	-0.277	0.0328026	-0.9285	8.87e-10	-1.2194	0	pentatricopeptide repeat-containing protein,putative	Miscellaneou
s354.g10258	-0.3539	0.196849	-0.1233	0.36321	-0.817	3.63e-08	-1.2151	2.1e-11	26S proteasome regulatory subunit N8	Proten synthesis, modification, folding and turnover
s354.g10264	-0.0357	0.869472	0.0121	0.917863	-0.8806	5.41e-11	-1.7539	0	p23 co-chaperone of HSP90 system	Proten synthesis, modification, folding and turnover
s354.g10269	0.0515	0.827215	-0.1001	0.407143	-0.6145	8.54e-07	-0.9889	2.22e-16	MAP65_ASE1	Unknown
s354.g10270	-0.1545	0.600375	0.0041044	0.975832	-0.6536	0.00144078	-1.0329	1.93e-07	nohit	Unknown
s354.g10271	-0.18	0.405142	0.0281	0.811384	-1.262	0	-2.141	0	ribosomal protein L34	Proten synthesis, modification, folding and turnover
s354.g10273	-0.0071833	0.973646	0.0706	0.549541	-1.2571	0	-2.1	0	60S ribosomal protein L36	Proten synthesis, modification, folding and turnover
s354.g10286	-0.2094	0.336857	0.0667	0.576535	-1.3776	0	-1.8046	0	60S ribosomal protein L191 putative	Proten synthesis, modification, folding and turnover
s355.g10334	-0.0822	0.712615	-0.1548	0.1987	-0.9869	2.35e-14	-1.4728	0	nohit	Unknown
s355.g10371	0.1671	0.450192	-0.0728	0.536442	-1.0794	0	-1.7864	0	RanGAP,ran-binding protein 1-like protein	Miscellaneou
s355.g10381	-0.341	0.18174	0.0153	0.906336	-1.1008	0	-1.8104	0	nohit	Unknown
s355.g10404	0.0071138	0.973874	-0.2565	0.0306717	-0.5134	1.35e-07	-1.2908	0	GMP synthase(glutamine-hydrolyzing)	Energy

## Sheet: Cluster K6
Gene ID	log2(VLC-3h/HC-3h)	p_value	log2(VLC-6h/HC-6h)	p_value	log2(VLC-12h/HC-12h)	p_value	log2(VLC-24h/HC-24h)	p_value	Annotation	Functional Category (manual curated)
s007.g175	-0.0394	0.881257	0.4357	0.00144545	1.0079	2.25e-10	0.4569	1.53e-05	Glycosyl hydrolases family 32	Metabolism
s007.g19	0.1532	0.512943	0.5275	4.61e-05	1.5572	0	1.0971	0	boron transporter 1	Transport
s007.g203	-0.1811	0.634829	-0.2648	0.280286	1.8973	1.97e-05	0.7635	6.29e-05	nohit	Unknown
s007.g62	0.2362	0.296963	0.076	0.530598	1.2908	0	0.7318	0	hydantoinase/oxoprolinase,putative	Metabolism
s007.g64	0.1436	0.579963	0.1076	0.527907	1.2572	2.71e-09	0.8157	0	conserved unknown protein	Unknown
s009.g423	0.0603	0.839057	0.1907	0.249664	1.0104	0.00117155	0.5434	5.5e-05	conserved unknown protein	Unknown
s009.g424	-0.1847	0.540478	0.2058	0.268575	1.3622	2.81e-09	1.1249	2.92e-12	Leucine carboxyl methyltransferase	Proten synthesis, modification, folding and turnover
s009.g436	0.4765	0.0384053	0.6397	2.54e-07	1.7237	0	1.423	0	SelB,translation elongation factor specific to Sec-tRNA	Proten synthesis, modification, folding and turnover
s009.g484	0.1077	0.634615	0.0446	0.72429	1.3282	0	0.7517	0	histidine kinase	Signaling
s009.g491	0.0573	0.811861	0.671	2.27e-06	1.5599	0	1.322	0	predicted protein	Unknown
s009.g505	0.299	0.221709	0.2035	0.145467	0.9764	3.38e-08	0.698	6.44e-15	nucleotide-binding protein 1	DNA, RNA and gene expression
s009.g542	0.0773	0.725479	0.0818	0.503448	1.2206	0	0.3259	3.7e-06	predicted protein	Unknown
s009.g561	0.1342	0.806212	-0.1953	0.530675	1.0006	0.00356989	0.2282	0.183697	PREDICTED: spermatogenesis associated 11-like	Cell cycle
s009.g699	-0.2676	0.22141	-0.3413	0.00899303	1.2709	0	0.2281	0.00204501	transcription factor NAC	DNA, RNA and gene expression
s009.g835	0.0642	0.84813	0.1511	0.417237	1.3195	0.00133929	0.5609	0.000176076	nohit	Unknown
s009.g875	0.2011	0.619795	0.0281	0.892905	1.0241	3.17e-05	0.7471	8.73e-06	NADH dehydrogenase(ubiquinone)(Partial)	Metabolism
s009.g903	0.2956	0.194776	0.6303	6.45e-07	1.5567	0	0.8111	2e-15	Light harvesting complex protein	Photosynthesis
s018.g940	0.086	0.812797	-0.1021	0.684626	1.4712	1.77e-05	0.4281	0.00876694	lactoylglutathione lyase,putative	Stress, cell death
s025.g1010	0.2695	0.399309	0.0867	0.591603	1.7698	0	1.1984	0	nohit	Unknown
s026.g1026	-0.092	0.708858	0.1891	0.209034	2.282	0	0.9586	0	conserved unknown protein	Unknown
s026.g1035	0.2566	0.43613	-0.0024633	0.986643	1.0244	2e-06	0.6613	0.00390459	nohit	Unknown
s026.g1042	0.1264	0.587536	0.3468	0.00482622	0.9376	4.44e-16	0.7326	0	nohit	Unknown
s026.g1062	1.1457	0.0640351	0.7583	0.00754399	1.3703	0.000177643	1.1955	2.43e-11	Mitochondrial Carrier(MC) Family	Transport
s026.g1183	0.2341	0.442356	0.0996	0.616021	1.1496	0.00100169	0.4672	0.000502873	16S rRNA 7-methylguanosine methyltransferase	DNA, RNA and gene expression
s026.g1190	0.3162	0.150166	0.376	0.00149081	1.2474	0	1.0056	0	nohit	Unknown
s026.g1213	0.069	0.806299	0.3664	0.0665138	1.6476	6.63e-12	0.9128	0	PREDICTED: probable tRNA pseudouridine synthase 1	Proten synthesis, modification, folding and turnover
s026.g1257	0.245	0.456195	0.5814	0.00108513	1.5642	3.93e-07	0.9875	2.22e-16	target of myb1(tom1)	DNA, RNA and gene expression
s026.g1265	0.1785	0.466338	-0.0154	0.912432	1.5721	0	0.3969	8.79e-08	conserved carbohydrate binding protein	Unknown
s026.g1275	0.5159	0.0207475	0.7895	4.33e-10	1.9208	0	1.1511	0	transcription factor LSD	DNA, RNA and gene expression
s026.g1283	0.005868	0.983248	0.0112	0.940021	1.8617	1.27e-12	1.3979	0	PREDICTED: KIF1-binding protein homolog	Miscellaneou
s026.g1288	0.1108	0.737594	0.0467	0.763032	1.1919	9.75e-06	0.6139	1.26e-05	nohit	Unknown
s026.g1289	0.2559	0.310119	0.1691	0.20434	1.2776	6.04e-14	0.4187	9.23e-06	predicted methyltransferase	Unknown
s026.g1306	0.2215	0.386534	0.2735	0.0425372	1.5565	0	1.0042	0	HNH endonuclease family protein	DNA, RNA and gene expression
s026.g1381	-0.2777	0.384865	0.0557	0.763403	1.2115	1.91e-06	0.6731	1.08e-06	nohit	Unknown
s026.g1404	0.675	0.119432	0.5327	0.00616555	1.1279	2.06e-05	0.7279	7.7e-09	putative thiol methyltransferase 2	Metabolism
s026.g1405	0.7027	0.00690789	0.4452	0.00119024	1.2596	0	0.9174	0	apoptosis-inducing factor 1,putative	Cell cycle
s026.g1412	1.6488	4.41e-11	1.2422	0	3.0104	0	2.194	0	hypothetical protein Npun_R0666	Unknown
s026.g1427	-0.0834	0.700785	0.2387	0.0544254	1.165	8.17e-09	0.7643	1.11e-15	conserved unknown protein	Unknown
s026.g1479	0.7826	0.0761922	1.1392	4.09e-06	2.8774	7.87e-10	1.9001	0	nohit	Unknown
s026.g1481	0.665	0.0489052	0.5128	0.00222427	2.4483	1.36e-13	1.8349	0	nohit	Unknown
s035.g1535	0.4304	0.317591	0.6421	0.0073423	1.1648	0.00114221	0.8286	6.72e-09	nohit	Unknown
s038.g1538	-0.0588	0.838215	0.2601	0.060231	0.8343	8.88e-08	0.7362	0	nohit	Unknown
s040.g1541	0.1549	0.590336	0.2507	0.0926818	1.5556	1.48e-10	1.005	0	nohit	Unknown
s043.g1565	0.0797	0.821247	0.242	0.251437	2.0906	4.99e-07	0.7841	1.6e-07	nohit	Unknown
s043.g1573	0.1234	0.658684	0.1845	0.20403	2.2713	0	1.5283	0	conserved unknown protein	Unknown
s043.g1664	-0.0083437	0.974411	-0.2394	0.186018	2.8576	0	1.5249	0	transcription factor MYB-related	DNA, RNA and gene expression
s043.g1665	0.3207	0.294782	-0.3057	0.267966	2.6871	0	1.5068	0	nohit	Unknown
s043.g1691	-0.1467	0.779329	0.1458	0.610671	1.7827	0.000465856	0.5295	0.0198399	nohit	Unknown
s043.g1775	0.0636	0.822867	0.0281	0.86958	1.2019	5.36e-06	0.289	0.0222028	hypothetical protein COPEUT_02676	Unknown
s043.g1803	-0.2335	0.293509	0.1821	0.149863	1.0315	1.71e-14	0.2086	0.00448916	predicted protein	Unknown
s043.g1881	0.151	0.571279	0.0397	0.814221	1.4605	2.4e-09	0.8312	8.35e-14	lissencephaly type-1-like homology(LisH) motif-containing protein	Metabolism
s043.g1897	0.1566	0.562137	0.2244	0.164886	1.2328	7.52e-11	0.9186	2.22e-16	PREDICTED: probable ATP-dependent RNA helicase DHX35-like	DNA, RNA and gene expression
s043.g1931	0.7594	0.000810473	0.522	3.02e-05	1.1946	0	1.0121	0	aureochrome 3	Photosynthesis
s043.g2053	-0.1216	0.625081	0.1431	0.310815	1.6932	2.22e-16	1.1695	0	ferredoxin-thioredoxin reductase,catalytic chain	Stress, cell death
s066.g2193	0.069	0.823718	0.8239	1.67e-05	1.5686	2.86e-13	1.4467	0	nohit	Unknown
s066.g2196	0.3937	0.199228	0.0176	0.937734	2.1014	0	0.8573	0	nohit	Unknown
s066.g2227	0.8283	0.0987462	0.6868	0.010606	2.5289	1.18e-14	1.3892	0	probable HXT5-Hexose transporter	Transport
s066.g2237	-0.6952	0.0925299	0.253	0.250461	1.1585	0.000335225	0.5292	0.00819759	Inositol oxygenase,putative	Metabolism
s069.g2266	0.5213	0.0331473	0.5003	0.00516597	1.7713	1.15e-14	0.7979	8.88e-16	Similar to Chalcone Isomerase	Metabolism
s069.g2294	0.2695	0.33105	0.0162	0.92649	1.3159	3.27e-06	0.4272	0.000110768	folate/biopterin transporter	Transport
s069.g2330	-0.0686	0.838797	0.2591	0.0681869	1.3672	3.77e-15	0.8411	0	glycosyl transferase family 2	Metabolism
s069.g2335	0.4293	0.194818	0.4384	0.0345528	1.2566	2.38e-08	1.0289	0	conserved unknown protein	Unknown
s069.g2442	0.2717	0.350537	0.2424	0.138471	2.0338	0	1.3738	0	cytochrome b561	Photosynthesis
s080.g2494	-0.1795	0.489535	0.0088051	0.954395	1.1534	8.65e-05	0.1824	0.120689	nohit	Unknown
s080.g2503	-0.0224	0.948255	0.189	0.469646	2.3825	4.41e-09	1.3439	0	nohit	Unknown
s080.g2576	0.1736	0.438549	-0.055	0.65495	1.1361	3.11e-15	0.4035	1.6e-07	glucose-methanol-choline oxidoreductase	Metabolism
s080.g2592	0.392	0.19161	0.4866	0.00112648	0.9482	1.43e-07	0.7596	1.8e-13	PREDICTED: similar to Clusterin associated protein 1	Miscellaneou
s080.g2652	0.0446	0.871712	0.263	0.105624	1.1263	6.17e-09	0.8829	0	Predicted dehydrogenase(ISS)	Unknown
s080.g2690	-0.1393	0.624809	0.0301	0.852729	1.3693	1.14e-09	1.1264	0	4-hydroxyphenylpyruvate dioxygenase	Metabolism
s080.g2697	0.3473	0.123441	0.4602	0.000223038	1.2338	0	1.0917	0	unnamed protein product	Unknown
s080.g2717	-0.0918	0.723378	0.307	0.0774097	0.8752	1.05e-05	0.7159	7.71e-13	AEC family transporter: auxin efflux	Transport
s080.g2755	0.1872	0.518066	0.0582	0.732779	1.5372	6.84e-09	0.8161	3.84e-12	Thioredoxin superfamily protein	Stress, cell death
s080.g2767	-0.1042	0.696268	-0.0251	0.883968	1.1452	3.2e-05	0.2097	0.070861	Kynurenine 3-Monooxygenase	Metabolism
s080.g2776	-0.2742	0.291303	-0.0209	0.880436	1.0485	2.2e-06	0.1571	0.103298	nohit	Unknown
s080.g2782	-0.4188	0.177436	-0.0143	0.924982	1.2291	1.39e-13	0.813	1.33e-15	nohit	Unknown
s082.g2955	0.2232	0.375709	0.3212	0.0360219	1.1107	1.52e-06	0.4191	1.55e-06	oxidoreductase	Metabolism
s082.g2995	0.1377	0.596753	-0.2485	0.139595	1.0621	6.77e-06	0.556	6.86e-09	conserved unknown protein	Unknown
s082.g3016	0.0202	0.934415	0.0903	0.552052	1.3137	3.4e-11	0.6172	2.16e-09	conserved unknown protein	Unknown
s082.g3046	-0.1359	0.617832	0.1954	0.204026	1.2315	4.42e-07	0.7091	1.46e-08	predicted protein	Unknown
s083.g3157	-0.0453	0.918313	0.464	0.139433	1.0388	0.00420869	0.7055	7.74e-07	nohit	Unknown
s083.g3159	0.948	0.0551406	0.719	0.000328924	1.7004	1.58e-11	1.0011	0	similar to ubiquitin specific peptidase 15	Proten synthesis, modification, folding and turnover
s084.g3166	0.0621	0.863079	0.2851	0.258463	1.1151	0.00152194	0.5514	0.000947857	nohit	Unknown
s095.g3430	-0.2329	0.398136	-0.1145	0.501706	1.1944	1.01e-05	0.3567	0.000751776	nohit	Unknown
s096.g3486	0.3978	0.121372	0.1218	0.361592	1.8435	0	1.4635	0	aquaporin-like protein	Transport
s096.g3495	-0.3208	0.341523	-0.1224	0.542525	1.0476	0.000660805	0.7238	8.17e-06	NAC	DNA, RNA and gene expression
s096.g3566	0.1847	0.425415	-0.0234	0.85875	1.0761	1.71e-13	0.6806	0	multi-sensor hybrid histidine kinase	Signaling
s096.g3567	-0.3596	0.341569	0.3679	0.0680065	1.096	5.72e-08	0.8934	3.06e-10	PREDICTED: elongation of very long chain fatty acids-like 4-like	Cell structure and component
s096.g3589	-0.1144	0.608729	-0.0254	0.845446	1.2081	5.11e-15	0.7881	0	tetracycline resistance protein	Miscellaneou
s096.g3594	0.2461	0.277445	0.4539	0.000355544	0.8244	8.36e-06	0.5916	2.6e-11	predicted protein	Unknown
s096.g3682	0.5612	0.058024	0.1787	0.349418	1.9125	1.28e-10	1.0037	0	NACHT and Ankyrin domain protein	Cell structure and component
s096.g3743	-0.324	0.200198	-0.1259	0.46618	1.8302	6.68e-08	0.4674	0.0013283	expressed unknown protein	Unknown
s104.g3780	0.4106	0.361471	0.2581	0.442842	1.0777	0.000760239	0.8665	1.12e-08	nohit	Unknown
s104.g3827	-0.3878	0.339447	-0.1639	0.500903	1.4646	0.000590567	1.1155	7.88e-08	nohit	Unknown
s112.g3935	1.718	0.120068	0.3601	0.488232	1.9903	0.0227614	1.503	1.85e-08	nohit	Unknown
s116.g4138	-0.161	0.685575	-0.0596	0.833927	1.0907	0.00261731	0.3774	0.0204696	nohit	Unknown
s127.g4167	0.1422	0.621033	-0.0225	0.906846	1.0864	3.49e-05	0.5989	8.29e-06	inversin protein alternative isoform	Miscellaneou
s127.g4177	-0.2625	0.620273	-0.0015363	0.995391	1.4226	1.6e-05	0.3212	0.110831	Glycolate Oxidase(2-Hydroxyacid Oxidase)	Metabolism
s127.g4244	-0.0341	0.895538	0.1767	0.239208	1.2077	3.36e-09	0.6074	7.71e-11	conserved unknown protein	Unknown
s127.g4245	0.2205	0.403889	0.2797	0.0427562	1.1081	1.29e-09	0.5087	3.87e-08	PREDICTED: adipocyte plasma membrane-associated protein-like	Transport
s127.g4284	0.0885	0.700278	0.1575	0.255424	1.1829	1.55e-15	0.5154	8.44e-12	sterol-c-methyltransferase	Metabolism
s127.g4338	-0.0483	0.854325	0.0329	0.870785	1.5363	7.15e-07	1.2578	0	PA-phosphatase-like phosphoesterase	Metabolism
s127.g4360	-0.0644	0.872	0.237	0.479307	1.5287	0.00134131	0.8459	2.8e-06	predicted protein	Unknown
s127.g4375	0.688	0.00452412	0.5173	0.000230286	0.9201	4.88e-15	0.8238	0	conserved unknown protein	Unknown
s127.g4393	0.1264	0.644695	0.0343	0.832144	0.7781	5.66e-05	0.6204	2.69e-08	predicted protein	Unknown
s127.g4427	0.4185	0.2999	0.8646	4.61e-05	1.3355	0	1.2655	0	hypothetical protein AURANDRAFT_64503	Unknown
s127.g4452	0.2336	0.361202	0.0323	0.818639	1.3225	7.18e-11	0.7161	2.6e-14	guanylate-binding protein	Metabolism
s140.g4598	0.1113	0.691081	0.1682	0.285184	1.0003	4.42e-08	0.4125	0.000239992	hypothetical protein azo3783	Unknown
s140.g4686	-0.0144	0.951536	-0.2685	0.0655078	1.7684	4.44e-16	0.8024	0	Lycopene beta cyclase,chloroplast precursor	Photosynthesis
s140.g4720	0.1428	0.522103	-0.1363	0.275045	1.2382	0	0.7766	0	preprotein translocase subunit SecA	DNA, RNA and gene expression
s140.g4751	0.1661	0.626978	0.0703	0.712212	0.9739	0.00469338	0.6788	2.45e-07	nohit	Unknown
s140.g4758	0.2991	0.181462	0.0981	0.433803	0.9531	9.21e-14	0.5989	2.22e-16	helicase sen1	DNA, RNA and gene expression
s140.g4782	-0.1761	0.574674	0.4332	0.00879769	1.1459	1.72e-10	1.0413	3.02e-14	nohit	Unknown
s140.g4788	0.179	0.548456	0.2532	0.188299	1.0413	1.2e-05	0.5534	4.12e-06	nohit	Unknown
s140.g4839	0.0444	0.854927	0.1063	0.423391	0.8595	5.87e-10	0.5953	6.88e-15	conserved unknown protein	Unknown
s145.g4898	-0.2765	0.390277	0.1922	0.331218	0.9219	0.000748978	0.6086	0.000137322	predicted protein	Unknown
s145.g4906	-0.3785	0.234878	0.2388	0.198381	1.4966	2.49e-07	0.5245	9.96e-05	conserved unknown protein	Unknown
s145.g4921	0.2418	0.370944	0.0531	0.70818	1.5223	2.34e-11	0.7776	1.89e-13	DNA ligase I,putative	DNA, RNA and gene expression
s145.g4929	0.1139	0.607563	0.4857	0.00049327	1.1652	0	0.5263	9.85e-13	ribulose-phosphate 3-epimerase	Metabolism
s145.g5084	0.0445	0.872108	0.147	0.314901	1.0248	1.73e-07	0.4	0.000305736	conserved unknown protein	Unknown
s162.g5240	0.3917	0.215395	0.0334	0.87787	1.2749	4.71e-06	0.8094	1.86e-09	beta-lactamase-like protein	Metabolism
s165.g5322	-0.0915	0.696253	0.5136	5.8e-05	1.548	0	0.9292	0	nohit	Unknown
s165.g5323	0.2979	0.247464	0.4947	0.000324219	1.6652	0	0.8811	0	nohit	Unknown
s178.g5362	0.1054	0.802458	0.2108	0.37284	1.0589	0.00264398	0.3306	0.0875044	nohit	Unknown
s182.g5371	0.1327	0.657002	0.5411	0.00831971	1.6064	6.4e-08	0.8135	5.81e-09	nohit	Unknown
s182.g5401	0.2848	0.580615	0.5018	0.0476251	2.5205	0	1.2233	0	endoglucanase A	Metabolism
s182.g5415	-0.0891	0.705607	0.0251	0.85021	1.0114	9.35e-11	0.4882	4.51e-10	Cycloartenol synthase	Metabolism
s182.g5419	0.1498	0.58286	0.0806	0.562185	1.1578	1.63e-06	0.7977	9.83e-13	putative RNA helicase	DNA, RNA and gene expression
s182.g5422	0.0626	0.835345	0.6445	1.12e-05	2.2781	0	0.8087	0	Heat Shock transcription factor	DNA, RNA and gene expression
s182.g5443	0.3432	0.275082	0.5636	0.00212209	1.6818	6.81e-08	1.0228	1.33e-15	nohit	Unknown
s182.g5461	0.3458	0.306003	0.0521	0.79363	1.1583	0.000531777	0.6736	1.88e-05	glycoside hydrolase family 43	Metabolism
s182.g5546	0.1944	0.508891	0.135	0.414307	0.7621	0.00443454	0.6307	6.65e-07	conserved unknown protein(Partial)	Unknown
s182.g5548	0.4964	0.50378	0.4363	0.202841	1.5848	6.81e-06	1.2762	7.8e-08	nohit	Unknown
s182.g5574	-0.0863	0.803807	-0.2395	0.197192	0.9792	0.000995029	0.7237	2.28e-05	nohit	Unknown
s182.g5667	-0.5319	0.493125	-0.3504	0.514878	2.528	0.000490933	0.5205	0.203821	nohit	Unknown
s182.g5668	0.2646	0.298587	0.3401	0.040876	2.2657	0	0.9665	0	tRNA pseudouridine synthase D	Proten synthesis, modification, folding and turnover
s182.g5681	-0.0937	0.775765	0.142	0.465116	1.395	2.73e-07	1.1716	0	Methyltransferase type 11	Metabolism
s182.g5682	0.0569	0.872789	0.2078	0.309685	1.7479	1.51e-06	1.1139	2.22e-16	nohit	Unknown
s185.g5820	0.3226	0.264258	0.9751	4.41e-07	1.5052	1.89e-08	1.2576	0	oxidoreductase domain protein	Miscellaneou
s185.g5829	0.2876	0.203739	0.1382	0.275474	1.0961	2e-15	0.4239	3.77e-09	violaxanthin de-epoxidase,chloroplast precursor	Photosynthesis
s185.g5878	0.1847	0.530206	-0.0075751	0.966037	1.2365	0.00031395	0.7965	4.29e-09	PREDICTED: phytanoyl-CoA dioxygenase domain-containing protein 1 homolog	Metabolism
s185.g5958	0.3395	0.240725	-0.0946	0.622089	1.9582	2.88e-07	0.5568	0.000127237	nohit	Unknown
s214.g6074	1.3591	7.26e-05	1.0902	8.6e-09	1.7439	0	1.6086	0	ankyrin repeat protein	Miscellaneou
s214.g6103	-0.4073	0.0631983	-0.268	0.0254487	1.3346	0	0.3664	8.72e-05	nohit	Unknown
s214.g6105	0.2286	0.302072	-0.0994	0.397855	1.0096	0	0.3294	4.45e-06	1-deoxy-D-xylulose 5-phosphate synthase,chloroplast precursor	Metabolism
s214.g6106	-0.0262	0.904584	0.0011722	0.992391	1.0062	1.51e-14	0.2057	0.00444932	nohit	Unknown
s214.g6232	0.1492	0.513326	0.4323	0.00178824	1.5906	0	1.401	0	PIP2_8/PIP3B	Unknown
s214.g6258	0.0281	0.90838	0.0083111	0.951457	1.4666	0	0.9227	0	Dual-specificity tyrosine-phosphorylation regulated kinase	Signaling
s214.g6267	0.3604	0.108005	0.1718	0.164637	1.6031	0	1.0986	0	heat shock protein 101	DNA, RNA and gene expression
s227.g6345	0.0127	0.977827	0.4789	0.12175	1.3258	0.000311389	0.5083	0.118071	nohit	Unknown
s232.g6373	0.3796	0.0914784	-0.0015567	0.990348	1.4616	0	0.4704	3.7e-11	zeta-carotene desaturase,chloroplast precursor	Photosynthesis
s245.g6539	-0.0928	0.71224	0.0732	0.637145	1.3164	1.93e-07	0.5423	1.29e-07	signal peptide peptidase,eukaryotic-type	Proten synthesis, modification, folding and turnover
s245.g6540	0.2482	0.323837	0.4319	0.0019529	1.1353	1.08e-06	0.9571	0	hydrolase,NUDIX family,putative	Miscellaneou
s247.g6566	0.3109	0.312444	1.0257	1.52e-08	1.8001	2.4e-12	1.6722	0	nohit	Unknown
s247.g6572	0.2238	0.335447	0.4377	0.00352711	1.8158	0	0.6011	6.66e-16	PREDICTED: multidrug resistance-associated protein 9-like	Miscellaneou
s247.g6573	-0.1427	0.623905	-0.0256	0.875393	1.5423	6.74e-08	0.6461	6.43e-08	ATP-dependent protease La	Energy
s247.g6580	-0.1567	0.504233	0.3996	0.0178544	1.325	4.68e-07	1.0241	0	peroxiredoxin Q	Stress, cell death
s247.g6669	0.112	0.608272	0.315	0.0075562	0.9796	0	0.6354	0	conserved unknown protein	Unknown
s247.g6670	0.1405	0.521801	0.2452	0.0448192	0.9743	1.11e-15	0.6134	0	nohit	Unknown
s247.g6717	0.1944	0.71292	0.5793	0.0320394	1.1805	1.09e-05	0.7733	1e-06	conserved unknown protein	Unknown
s247.g6744	0.1662	0.530343	0.1185	0.434644	0.9575	1.53e-06	0.5991	4.66e-08	nohit	Unknown
s247.g6775	-0.2417	0.547215	0.0652	0.765226	1.0098	0.00937226	0.4148	0.018459	nohit	Unknown
s247.g6839	0.1235	0.762501	-0.164	0.538205	1.5571	0.000193812	0.8919	4.62e-08	nohit	Unknown
s247.g6855	0.3037	0.170394	0.0832	0.48005	1.2708	0	0.7284	0	zeaxanthin epoxidase	Photosynthesis
s247.g6857	-0.3212	0.145552	0.0661	0.627453	2.2075	0	0.7085	0	Light harvesting complex protein	Photosynthesis
s247.g6920	0.233	0.38807	-0.0552	0.718006	1.0386	1.16e-05	0.4522	1.46e-05	iron-containing alcohol dehydrogenase	Metabolism
s252.g7041	0.7167	0.00207863	0.4485	0.00152414	1.6729	0	1.3254	0	nohit	Unknown
s252.g7198	-0.2578	0.54504	0.3357	0.261111	1.0169	0.00476857	0.7214	0.00026865	ATP-dependent Clp protease,proteolytic subunit ClpP	Energy
s259.g7273	-0.0431	0.868358	0.5106	0.00031856	1.2306	2.03e-12	0.7415	4.44e-16	conserved unknown protein	Unknown
s259.g7346	-0.1638	0.543038	0.1131	0.429795	1.0602	1.52e-06	0.4882	1.28e-06	nohit	Unknown
s259.g7374	0.463	0.0948331	0.0042428	0.983819	2.0255	1.05e-11	1.1817	0	phosphoglycerate mutase,putative	Metabolism
s262.g7489	0.0737	0.857088	0.215	0.362587	1.3778	0.000470074	0.5345	0.000486286	pyruvate dehydrogenase kinase	Metabolism
s262.g7502	-0.0136	0.968063	0.6255	0.00232664	1.3939	7.9e-07	1.095	0	2OG-Fe(II) oxygenase	Energy
s267.g7596	-0.1084	0.653354	0.4277	0.00152532	1.1649	1.88e-09	0.5084	5.76e-08	putative tyrosine kinase-like(ISS)	Signaling
s267.g7640	0.3551	0.114459	0.9547	4.88e-15	1.5153	0	1.2417	0	cysteine desulfurase 1 putative	Metabolism
s267.g7663	0.1006	0.717454	-0.1367	0.35919	1.8603	0	1.382	0	nohit	Unknown
s267.g7672	-0.2174	0.386861	0.1129	0.625113	2.2401	4.58e-08	1.4678	0	electron carrier protein	Energy
s267.g7686	0.4403	0.0465441	0.031	0.799864	1.2665	0	1.011	0	helicase domain-containing protein	DNA, RNA and gene expression
s267.g7753	0.2163	0.345965	0.0827	0.522276	0.8662	3.82e-10	0.6624	0	PREDICTED: TATA-binding protein-associated factor 172-like	DNA, RNA and gene expression
s267.g7803	0.3626	0.162218	-0.1939	0.236	1.7576	1.73e-08	0.6983	1.09e-14	nohit	Unknown
s267.g7804	0.293	0.262735	-0.000234	0.998947	1.8691	8.5e-10	0.6969	4.89e-13	3-ketoacyl-CoA synthase	Metabolism
s267.g7814	0.1694	0.558448	0.4376	0.0474006	1.6052	6.12e-09	0.7333	1.8e-09	dihydrolipoamide acetyltransferase,component E2 of pyruvate dehydrogenase	Metabolism
s267.g7841	0.016	0.951955	0.3198	0.051524	1.2335	3.15e-08	0.8965	0	vacuolar iron family transporter	Transport
s267.g7846	0.1104	0.707829	1.1753	3.63e-10	2.4541	0	1.7347	0	PREDICTED: LAG1 longevity assurance homolog 5-like	Cell structure and component
s271.g7914	0.2326	0.587814	0.124	0.736551	1.5103	0.000789066	0.9531	0.000161227	nohit	Unknown
s271.g7916	0.0558	0.844011	0.0145	0.942493	1.7366	4.79e-06	0.4726	0.00122675	hypothetical protein CHLNCDRAFT_138831	Unknown
s271.g7929	0.3429	0.199258	0.1724	0.171508	1.0407	1.16e-11	0.7864	0	nohit	Unknown
s271.g7986	0.1096	0.64048	0.218	0.112555	1.17	9.28e-14	0.5242	8.55e-11	Sterol methyltransferase	Metabolism
s271.g8071	0.1423	0.590554	0.4376	0.0100242	1.1751	5.89e-10	0.7488	5.7e-13	nohit	Unknown
s271.g8123	0.4645	0.0359531	0.1844	0.129787	1.2022	0	0.5739	8.88e-16	elongation factor EF-3	DNA, RNA and gene expression
s271.g8148	0.432	0.105833	0.2524	0.104614	1.4063	1.35e-11	0.7199	1.62e-13	conserved unknown protein	Unknown
s271.g8163	0.1973	0.462146	0.4808	0.000629996	1.3901	2.28e-11	0.7571	7.99e-15	ATG2 Autophagy-related protein homolog	Cell cycle
s272.g8212	0.3822	0.480694	0.2917	0.197455	1.3549	9.35e-06	0.8915	4.67e-13	nohit	Unknown
s277.g8225	0.2037	0.522285	0.3768	0.121074	1.3895	0.000107637	0.6769	9.65e-08	peroxisomal trans-2-enoyl-CoA reductase	Stress, cell death
s295.g8321	0.2411	0.478361	-0.0060181	0.975285	1.3908	1.14e-05	0.8437	9.08e-13	Lipoyl-	Unknown
s295.g8335	0.1307	0.656435	-0.223	0.126475	0.9339	3.51e-05	0.6945	9.74e-09	farnesyltransferase beta subunit	Metabolism
s295.g8375	0.3016	0.304427	0.0718	0.682556	1.0664	0.000218878	0.592	7.7e-08	chaperone protein DnaJ	Proten synthesis, modification, folding and turnover
s295.g8427	-0.036	0.897018	-0.0931	0.506877	1.1687	1.06e-08	0.2573	0.0734623	nohit	Unknown
s295.g8508	0.0632	0.842463	0.183	0.362991	1.0921	0.000330661	0.637	2.62e-05	conserved unknown protein	Unknown
s295.g8576	-0.1631	0.668017	-0.0678	0.800859	1.0004	0.00695411	0.5204	0.0127396	nohit	Unknown
s295.g8589	0.512	0.0230364	0.5823	1.3e-05	1.7649	0	1.226	0	nohit	Unknown
s295.g8592	-0.4628	0.0966722	0.0415	0.778497	1.0289	2.38e-05	0.0462	0.706981	Mitochondrial Carrier(MC) Family	Transport
s295.g8627	0.2686	0.499365	0.3418	0.11911	0.9526	0.000950795	0.6845	0.000179489	enoyl-[acyl-carrier-protein] reductase	Metabolism
s295.g8644	0.1037	0.779167	0.7484	0.0122411	2.4186	3.62e-12	2.151	0	nohit	Unknown
s308.g8811	-0.3738	0.290496	0.1972	0.408967	1.5476	1.1e-11	0.8374	4.37e-12	conserved unknown protein	Unknown
s318.g8855	-0.0798	0.816243	-0.0621	0.784617	1.0346	0.00443293	0.7373	2.31e-05	nohit	Unknown
s318.g8862	-0.1584	0.60966	-0.0279	0.881222	1.4824	7.15e-07	0.5919	7.87e-05	Adenylate kinase family protein	Signaling
s324.g8950	0.0621	0.858098	-0.1893	0.397156	1.013	0.00771752	0.2171	0.186392	conserved hypothetical protein	Unknown
s324.g8956	0.3285	0.577228	0.6437	0.00466498	1.655	8.52e-06	0.8475	4.02e-10	Ankyrin repeat domain-containing protein 27	Miscellaneou
s324.g8985	0.233	0.34607	0.1136	0.451001	0.7678	2.01e-06	0.6426	1.59e-13	nohit	Unknown
s324.g8995	0.3918	0.0897635	0.0861	0.539289	1.6014	0	0.5734	3.93e-13	SEC14 cytosolic factor,putative	Metabolism
s324.g8998	0.2167	0.322608	-0.0298	0.806426	1.4404	0	0.5427	2.55e-14	E3 ubiquitin-protein ligase UBR2	Proten synthesis, modification, folding and turnover
s324.g9028	0.2961	0.179567	0.1032	0.381076	1.1133	0	0.6435	0	predicted protein	Unknown
s324.g9064	0.1085	0.77433	0.6808	0.0207869	2.2205	6.68e-06	0.9498	7.21e-08	nohit	Unknown
s328.g9140	-0.3794	0.272736	0.4325	0.0112446	1.1591	7.8e-05	0.8002	4.66e-07	nohit	Unknown
s328.g9141	-0.2195	0.384982	0.0862	0.527574	0.9662	3.29e-09	0.7906	2.89e-15	similar to Calcium-independent phospholipase A2-gamma,C terminal part	Signaling
s328.g9145	0.5557	0.0181554	0.4579	0.000756208	2.5757	0	2.1748	0	predicted protein	Unknown
s330.g9168	0.651	0.149428	1.1494	0.00639337	2.2304	1.54e-06	1.3202	0	PREDICTED: ankyrin repeat domain-containing protein 50-like	Cell structure and component
s330.g9192	-0.4822	0.0406363	0.4072	0.00607396	2.8091	0	0.9283	0	nohit	Unknown
s330.g9193	0.1209	0.649664	0.5857	0.00166463	2.0204	8.36e-07	0.9088	2.44e-12	conserved unknown protein	Unknown
s330.g9216	0.3408	0.144123	0.5555	2.02e-05	0.8891	7.79e-10	0.826	0	NAD-dependent epimerase/dehydratase	Metabolism
s330.g9231	0.1703	0.678191	0.6246	0.0179572	1.1506	3.6e-05	0.9885	4.74e-08	conserved hypothetical protein	Unknown
s330.g9243	-0.2247	0.299928	-0.3543	0.00519369	1.651	0	1.1787	0	MCO is implicated in celullar iron transport playing also role in the copper resistance	Transport
s330.g9244	-0.0593	0.790115	-0.2137	0.108851	1.5411	5.2e-14	1.1807	0	nohit	Unknown
s330.g9248	0.034	0.876701	-0.3759	0.00295645	1.8338	0	1.1868	0	Protein ABC1,mitochondrial precursor,putative	Transport
s330.g9298	0.4711	0.0686619	0.1477	0.284326	1.3285	0	0.8664	0	ATP-dependent Clp protease ATP-binding subunit clpX	Energy
s330.g9305	-0.0682	0.794818	0.3665	0.0142481	1.1903	6.3e-12	1.0367	0	conserved unknown protein	Unknown
s330.g9404	-0.1776	0.662682	0.0339	0.933796	1.922	3.31e-07	0.9142	2.06e-11	NAD-dependent epimerase/dehydratase	Metabolism
s330.g9409	0.3243	0.189166	0.2974	0.0268423	0.929	8.57e-07	0.6714	9.85e-13	constitutive photomorphogenic 11	Photosynthesis
s330.g9436	0.242	0.441312	0.106	0.657243	1.1188	0.000194923	0.3691	0.000621297	ribosomal protein L11 methyltransferase	Proten synthesis, modification, folding and turnover
s330.g9470	0.8385	1.52e-09	0.4733	0.000777749	4.0051	0	2.2875	0	Cytochrome b6-f complex iron-sulfur subunit	Photosynthesis
s330.g9474	0.2467	0.311616	0.0013144	0.992448	0.8609	3.44e-06	0.6721	0	metal-dependent hydrolase	Miscellaneou
s330.g9529	0.2033	0.378896	0.3698	0.00504789	1.1562	1.2e-10	0.4924	2.54e-10	fructose-2,6-bisphosphate 2-phosphatase	Metabolism
s330.g9560	-0.0046504	0.983747	-0.0724	0.592837	0.9016	1.43e-08	0.5852	1.46e-13	ATP-binding Cassette(ABC) Superfamily	Transport
s330.g9625	0.5187	0.180398	0.016	0.955347	1.8524	9.87e-09	1.4194	0	PREDICTED: similar to GH25087	Miscellaneou
s341.g9700	0.4092	0.144681	0.6332	1.15e-05	1.9814	0	1.7264	0	ATP-dependent RNA helicase,putative	DNA, RNA and gene expression
s341.g9725	0.2774	0.631866	0.8566	0.00103481	1.5106	8.99e-05	1.0755	3.07e-09	C16orf24	Unknown
s341.g9878	1.7321	5.06e-08	1.2529	0	2.3859	0	2.0687	0	nohit	Unknown
s350.g9959	-0.0685	0.826342	-0.0257	0.902052	1.2067	0.000318363	0.3027	0.0495065	tetratricopeptide repeat protein	Miscellaneou
s354.g10198	0.1289	0.797418	0.3818	0.103861	1.9456	0.0018419	1.6143	0.00249077	nohit	Unknown
s354.g10209	0.2892	0.329474	0.2482	0.155537	1.4012	5.42e-14	0.5301	1.09e-06	putative phosphate/phosphoenolpyruvate translocator precursor protein	Transport
s354.g10237	0.2044	0.418153	0.4994	0.00115696	1.5237	0	0.9669	0	RNA pseudouridylate synthase domain containing 1	DNA, RNA and gene expression
s354.g10239	0.2428	0.327066	0.4282	0.00233784	1.522	0	0.9238	0	RNA pseudouridylate synthase domain containing 1	DNA, RNA and gene expression
s354.g10294	-0.0452	0.875661	0.0574	0.776052	1.7708	6.93e-12	1.4131	0	membrane protein	Transport
s354.g9995	-0.3625	0.359216	0.1509	0.582782	1.0109	0.027886	0.3251	0.126815	CNPV141 HAL3-like domain protein(ISS)	Unknown
s355.g10397	0.2606	0.261655	0.4759	0.000142228	1.125	0	0.875	0	PREDICTED: microsomal glutathione S-transferase 1 isoform 1	Stress, cell death

## Sheet: Cluster K7
Gene ID	log2(VLC-3h/HC-3h)	p_value	log2(VLC-6h/HC-6h)	p_value	log2(VLC-12h/HC-12h)	p_value	log2(VLC-24h/HC-24h)	p_value	Annotation	Functional Category (manual curated)
s007.g186	-0.2827	0.203046	0.2437	0.0592641	0.1404	0.270782	-1.5082	0	nucleoside diphosphate kinase B putative	Signaling
s007.g227	-0.2697	0.26379	-0.2433	0.0616916	0.3239	0.0395185	-1.0615	0	nohit	Unknown
s007.g24	-0.2113	0.346812	-0.0941	0.430051	-0.0828	0.5093	-1.0887	0	nohit	Unknown
s007.g313	0.7067	0.0593704	0.8128	0.00225443	0.8591	0.000396847	-0.7756	3.15e-13	acyltransferase	Metabolism
s007.g96	-0.2769	0.28791	-0.3042	0.0279589	0.1147	0.566561	-1.1652	2.44e-15	conserved unknown protein	Unknown
s009.g341	0.1463	0.582966	-0.3904	0.00654231	-0.1441	0.560673	-1.4411	0	transcription factor bHLH	DNA, RNA and gene expression
s009.g343	0.8019	0.0432464	0.4576	0.0411998	1.1601	2.83e-06	-0.2485	0.206664	predicted protein	Unknown
s009.g345	-0.0914	0.701554	-0.231	0.0811184	-0.0176	0.926423	-1.9241	0	peptidase,M1(aminopeptidase N) family protein	Proten synthesis, modification, folding and turnover
s009.g359	-0.3311	0.196556	-0.223	0.113895	-0.436	8.2e-07	-1.1252	0	hypothetical protein	Unknown
s009.g381	-0.1721	0.512986	0.0413	0.765791	0.2477	0.43259	-1.2733	0	PREDICTED: similar to ankyrin 2,3/unc44,partial	Cell structure and component
s009.g545	-0.1691	0.43903	-0.038	0.765024	0.2108	0.0995875	-1.2699	0	nitrite transporter NAR1	Transport
s009.g725	0.6128	0.00563135	0.5787	1.72e-06	1.0142	8.88e-16	-0.1967	0.00451521	hydroxymethylbilane synthase	Metabolism
s009.g818	0.095	0.663147	-0.1816	0.122413	-0.2457	0.0157564	-1.4522	0	translational activator GCN1,putative	Proten synthesis, modification, folding and turnover
s024.g1008	0.0676	0.764294	0.0364	0.786358	-0.2962	0.118172	-1.3324	0	elongation factor Tu	DNA, RNA and gene expression
s026.g1069	-0.4464	0.0444033	-0.3397	0.00385568	-0.5331	2.92e-09	-2.1858	0	ribonucleoside-diphosphate reductase small chain	DNA, RNA and gene expression
s026.g1093	-0.0559	0.80159	-0.2009	0.136828	-0.3999	0.0403946	-1.5864	0	3-oxoacyl-(acyl-carrier-protein) synthase 2	Metabolism
s026.g1325	-0.2437	0.327324	-0.0979	0.46216	-0.5008	0.0108082	-1.4441	0	hypothetical protein CHLNCDRAFT_137846	Unknown
s026.g1347	-0.2927	0.228681	-0.1765	0.181815	-0.4146	0.0482644	-1.6349	0	putative inositol monophosphatase domain-containing protein	Metabolism
s032.g1528	-0.3576	0.429827	-0.2353	0.166647	-0.5569	0.125287	-1.4739	9.93e-10	nohit	Unknown
s043.g1666	0.0732	0.741853	0.2857	0.0175689	-0.2235	0.0206299	-1.5666	0	carbamoyl-phosphate synthase[ammonia]	Metabolism
s043.g1863	1.2745	0.000119595	1.4609	0	1.1074	0	0.1112	0.113583	expressed unknown protein	Unknown
s043.g1868	-0.3983	0.156765	-0.2407	0.0591494	-0.0914	0.506585	-1.4815	2.22e-13	histone gene transcript 5&apos;hairpin-binding protein	Cell structure and component
s043.g2004	-0.0017029	0.994266	-0.0115	0.940448	-0.0045217	0.981234	-1.1777	0	GSH-dependent dehydroascorbate reductase,monomeric enzymes catalyzing the reduction of DHA into asc	Stress, cell death
s043.g2023	0.3574	0.216963	0.855	5.96e-09	0.6293	0.023179	0.0684	0.540949	nohit	Unknown
s043.g2068	-0.1243	0.725415	-0.3482	0.0558506	-0.0983	0.787369	-1.2127	1.43e-06	SUMO-activating enzyme(SAE),putative	Unknown
s043.g2096	-0.4652	0.0415858	-0.3163	0.00873691	-0.2436	0.0410067	-1.1236	0	DNA polymerase subunit alpha B,putative	DNA, RNA and gene expression
s066.g2224	-0.094	0.743967	-0.202	0.135503	-0.0883	0.695621	-1.1583	7.94e-12	nohit	Unknown
s069.g2279	0.1549	0.649855	-0.0485	0.730956	0.3581	0.411352	-1.1595	0	nohit	Unknown
s069.g2280	-0.0074734	0.97531	-0.0377	0.790067	-0.343	0.104588	-1.3299	0	nohit	Unknown
s069.g2337	0.08	0.715493	-0.1113	0.34676	-0.1182	0.235254	-1.0672	0	similar to Structural maintenance of chromosome 3	Cell cycle
s080.g2545	-0.0662	0.839541	0.1907	0.423282	-0.0351	0.896816	-1.0308	8.33e-10	nicotianamide aminotransferase A	Metabolism
s080.g2601	-0.2813	0.254096	-0.1608	0.2173	0.0129	0.947295	-1.2515	0	hypothetical protein AURANDRAFT_15226	Unknown
s080.g2614	0.0178	0.93518	-0.07	0.552735	-0.4205	0.000285171	-1.3783	0	T-complex protein,epsilon subunit	Proten synthesis, modification, folding and turnover
s080.g2640	-0.175	0.499196	-0.0594	0.723738	-0.2655	0.290602	-1.259	1.33e-15	nohit	Unknown
s080.g2659	-0.028	0.90027	-0.0248	0.847169	-0.245	0.064309	-1.2076	0	aspartate aminotransferase	Metabolism
s080.g2668	0.2385	0.303615	0.0296	0.819641	-0.2282	0.158664	-1.1247	0	conserved unknown protein	Unknown
s080.g2689	0.0988	0.693987	-0.0922	0.512521	0.2405	0.359896	-1.4961	0	probable adenine phosphoribosyltransferase	Metabolism
s081.g2829	-0.1208	0.640206	-0.2095	0.151629	0.1887	0.520957	-1.1236	1.55e-15	ATPdependent RNA helicase putative	DNA, RNA and gene expression
s082.g2860	-0.2569	0.236677	-0.1078	0.365987	-0.5784	4.24e-07	-1.5714	0	PREDICTED: eukaryotic initiation factor 4A-I-like	Proten synthesis, modification, folding and turnover
s082.g2898	-0.0422	0.846432	-0.1486	0.205321	-0.4133	0.00077852	-1.375	0	T-complex protein 1 alpha subunit chaperonin-like protein	Proten synthesis, modification, folding and turnover
s082.g2906	-0.3082	0.186277	-0.3111	0.0174264	-0.0296	0.833885	-1.3593	0	predicted protein	Unknown
s082.g2928	-0.3263	0.238714	-0.1938	0.143663	-0.0939	0.634597	-1.5676	0	thymidylate kinase	Metabolism
s082.g2963	0.0797	0.725533	-0.0042317	0.971954	-0.3083	0.0264118	-1.1165	0	hnRNP-like protein	Unknown
s082.g2966	-0.1814	0.403489	-0.2514	0.0344544	-0.1023	0.466742	-1.2058	0	nohit	Unknown
s084.g3242	-0.5412	0.0387924	-0.1221	0.389054	-0.3337	0.093012	-1.1257	0	protein phosphatase 2A catalytic subunit Pph21,putative	Metabolism
s088.g3278	-0.0465	0.831466	-0.6685	2.3e-07	-1.0774	0	-2.7821	0	nohit	Unknown
s096.g3528	-0.1442	0.514083	-0.1815	0.147805	-0.1818	0.220695	-1.0497	0	ribonucleoside-diphosphate reductase subunit alpha	DNA, RNA and gene expression
s096.g3531	-0.1213	0.647514	-0.0641	0.647087	0.0025803	0.992622	-1.3991	0	alkyl sulfatase or beta-lactamase	Metabolism
s096.g3555	-0.0503	0.842367	-0.2234	0.0787166	-0.2504	0.126986	-1.0123	1.78e-15	POT1 protection of telomeres 1 homolog	Cell structure and component
s096.g3627	-0.1041	0.645354	0.0202	0.874537	-0.1879	0.137592	-1.1602	0	protein disulfide-isomerase	Metabolism
s096.g3651	-0.1474	0.598505	-0.0235	0.846193	-0.2061	0.102471	-1.0212	7.71e-12	double-strand-break repair protein rad21	DNA, RNA and gene expression
s096.g3660	-0.2804	0.384297	0.008614	0.956519	-0.3112	0.193668	-1.0393	3.28e-07	hypothetical protein TRIADDRAFT_60747	Unknown
s096.g3666	-0.0258	0.905433	0.3032	0.0131676	-0.2422	0.0423249	-1.5127	0	Homoserine dehydrogenase	Metabolism
s096.g3716	-0.7	0.0124662	-0.1704	0.226734	-0.674	0.000258563	-1.2528	5.32e-09	replication factor C subunit 5	DNA, RNA and gene expression
s104.g3766	0.0376	0.863757	0.1917	0.12869	-0.0874	0.537347	-1.0146	0	conserved unknown protein	Unknown
s104.g3767	0.3057	0.167614	0.0267	0.827504	-0.1538	0.291401	-1.0631	0	nohit	Unknown
s104.g3839	-0.2461	0.266039	-0.3173	0.00900412	-0.1414	0.327616	-1.2677	0	PREDICTED: phosphatidylinositide phosphatase SAC1-like	Metabolism
s112.g4021	-0.3863	0.094324	-0.3887	0.00152115	-0.4902	2.79e-05	-1.3428	0	similar to CTF18,chromosome transmission fidelity factor 18 homolog isoform 3	Cell cycle
s112.g4044	-0.1091	0.61714	-0.0418	0.725028	-0.2954	0.030398	-1.4153	0	T-complex protein 1 zeta subunit	Proten synthesis, modification, folding and turnover
s112.g4047	-0.2366	0.472268	-0.2376	0.0815624	-0.1224	0.57937	-1.5117	4.22e-15	nohit	Unknown
s112.g4048	0.0113	0.965589	-0.0739	0.547213	-0.2855	0.0499718	-1.1959	0	nohit	Unknown
s112.g4072	0.004648	0.988659	-0.2435	0.213628	0.4277	0.291372	-1.7532	1.77e-13	nohit	Unknown
s113.g4108	-0.4718	0.0405884	-0.3005	0.027882	-0.8131	0.000918278	-5.3072	0	hypothetical protein all5040	Unknown
s125.g4158	-0.4192	0.134683	-0.0141	0.929768	-0.7298	0.0122112	-1.9564	6.66e-16	T-complex protein,eta subunit	Proten synthesis, modification, folding and turnover
s127.g4168	-0.1337	0.57518	-0.1521	0.25299	0.0367	0.839793	-1.0189	0	ABC transporter ATPase	Transport
s127.g4347	-0.048	0.826478	-0.0011	0.992533	-0.2921	0.00689772	-1.4869	0	replication protein A 70 kDa DNA-binding subunit,putative	DNA, RNA and gene expression
s127.g4350	-0.0893	0.684462	0.0816	0.494682	-0.276	0.00302136	-1.0175	0	peptidyl-prolyl cis-trans isomerase,cyclophilin-type	Proten synthesis, modification, folding and turnover
s127.g4411	-0.1341	0.555019	-0.1005	0.446994	0.0454	0.7868	-1.0225	0	nardilysin,putative	Unknown
s140.g4563	-0.1672	0.451871	-0.1722	0.142895	-0.0996	0.417757	-1.107	0	transducin/WD40 domain-containing protein	Signaling
s140.g4624	-0.3437	0.143232	-0.3755	0.00425416	-0.0926	0.516412	-1.0105	0	nohit	Unknown
s140.g4714	0.0468	0.86558	0.2308	0.0896976	-0.0167	0.950731	-1.4021	1.31e-10	DNA topoisomerase VI subunit A	DNA, RNA and gene expression
s140.g4727	0.7344	0.00307787	1.1527	0	1.2372	0	-0.007883	0.937056	geranylgeranyl reductase	Metabolism
s140.g4740	-0.1891	0.423567	-0.2223	0.103578	0.2078	0.247968	-1.5468	0	aspartyl aminopeptidase	Metabolism
s140.g4773	0.0194	0.934155	-0.0558	0.65641	-0.0406	0.783811	-1.2269	0	Putative subunit of the Anaphase Promoting Complex	Unknown
s145.g4966	-0.1862	0.435243	-0.1604	0.209008	-0.4051	0.0139728	-1.0288	0	nohit	Unknown
s145.g5127	-0.042	0.860674	-0.143	0.310849	-0.3491	0.065949	-1.2395	0	possible NAD/NADP octopine/nopaline dehydrogenase	Energy
s162.g5235	-0.4201	0.114334	-0.0333	0.836698	0.0833	0.782651	-1.1154	0	GMP reductase	Energy
s162.g5236	-0.1821	0.550162	-0.2284	0.229347	-0.4638	0.278843	-1.1615	1.56e-13	GMP reductase,putative	Energy
s162.g5275	-0.1477	0.501576	0.2676	0.0237441	-0.0285	0.774439	-1.3064	0	catalytic subunit p180	Unknown
s162.g5276	0.1676	0.584533	0.2868	0.0265697	-0.0895	0.671068	-1.3881	6.75e-14	nohit	Unknown
s162.g5296	-0.4532	0.0463169	-0.1198	0.324237	-0.4592	0.00013751	-1.4708	0	predicted protein	Unknown
s173.g5350	-0.6542	0.112526	-0.0316	0.886178	-0.5399	0.30967	-1.3009	2.3e-06	nohit	Unknown
s182.g5379	-0.222	0.444576	-0.2466	0.0935982	-0.3444	0.0564684	-1.0584	4.66e-14	similar to Phosphoacetylglucosamine mutase(PAGM)(Acetylglucosamine phosphomutase)	Metabolism
s182.g5438	-0.0974	0.665172	-0.0783	0.521126	0.1449	0.248728	-1.1908	0	probable UBA1-ubiquitin-protein ligase,E1-like(ubiquitin-activating) enzyme	Proten synthesis, modification, folding and turnover
s182.g5470	-0.0183	0.937874	-0.1506	0.209899	-0.2573	0.0245982	-1.0013	5.2e-14	nohit	Unknown
s182.g5541	-0.3216	0.4242	-0.2855	0.192116	-0.1588	0.743909	-1.1651	7.5e-05	ubiquitin-like protein 5	Proten synthesis, modification, folding and turnover
s182.g5543	0.1231	0.582499	0.1275	0.334518	-0.2584	0.145681	-1.2058	0	N-acetyltransferase 10	Metabolism
s182.g5545	0.4633	0.442167	0.0279	0.953564	0.4976	0.684235	-1.2776	0.00443516	nohit	Unknown
s182.g5563	0.1437	0.518187	-0.1907	0.104288	-0.3439	0.00114099	-1.1355	0	PREDICTED: cohesin subunit SA-3,partial	Cell structure and component
s182.g5580	-0.3836	0.0784888	-0.1147	0.330849	-0.172	0.0971637	-1.1808	0	dolichyl-diphosphooligosaccharide-protein glycosyltransferase subunit	Metabolism
s182.g5715	-0.3916	0.127759	-0.0715	0.596059	-0.2478	0.244639	-1.018	2.09e-12	nohit	Unknown
s182.g5743	-0.1223	0.576497	0.000898	0.994045	-0.3765	2.56e-05	-1.149	0	phosphatidylinositol kinase(PIKL3) putative	Metabolism
s185.g5794	0.5411	0.265103	1.7187	1.65e-12	0.9864	0.00357591	-0.6996	1.69e-05	predicted protein	Unknown
s185.g5795	0.4261	0.0796395	0.7814	6.19e-08	0.9281	2.04e-11	0.1175	0.128598	ferredoxin	Stress, cell death
s185.g5827	-0.3516	0.108802	-0.1091	0.354045	-0.2759	0.00333791	-1.0906	0	DEAD box helicase	DNA, RNA and gene expression
s185.g5873	0.0115	0.959216	-0.039	0.742586	-0.0905	0.507669	-1.082	0	PREDICTED: ubiquitin carboxyl-terminal hydrolase 48-like	Proten synthesis, modification, folding and turnover
s185.g5953	-0.2671	0.232585	-0.0624	0.598312	-0.2819	0.0376816	-1.2851	0	histone methyltransferase	Cell structure and component
s214.g6115	-0.1587	0.766095	-0.0336	0.871535	0.4003	0.62206	-1.0926	4.71e-08	nohit	Unknown
s214.g6136	-0.1874	0.548444	-0.0267	0.877708	-0.3996	0.271418	-1.2768	1.62e-13	nohit	Unknown
s214.g6137	-0.2968	0.328767	0.2332	0.1176	-0.3724	0.0344276	-1.3745	2.11e-14	conserved unknown protein	Unknown
s214.g6199	0.0298	0.894117	0.2774	0.0255711	0.2574	0.0446996	-1.709	0	Na+/K+ P-type ATPase	Transport
s214.g6255	-0.0061678	0.979426	-0.164	0.18181	-0.2197	0.147389	-1.1331	2.22e-16	DNA-directed DNA polymerase delta 3	DNA, RNA and gene expression
s214.g6265	-0.2372	0.352625	-0.14	0.282464	-0.1517	0.43164	-1.404	0	PREDICTED: anaphase-promoting complex subunit 1	Cell cycle
s214.g6303	-0.6606	0.00880782	-0.0697	0.72093	0.8391	0.0066962	-2.4743	0	triosephosphate/phosphate translocator	Transport
s222.g6327	0.0572	0.868174	-0.0396	0.819823	-0.2137	0.519406	-1.594	1.52e-11	meiotic check point regulator-like protein	Cell cycle
s227.g6338	-0.5696	0.0217726	-0.3871	0.00288793	-0.798	6.92e-05	-1.7856	0	DNA replication factor C complex subunit 2	DNA, RNA and gene expression
s245.g6451	-0.2836	0.340864	0.0097657	0.938465	-0.259	0.113517	-1.0816	2.47e-10	Rab9 effector protein,putative	DNA, RNA and gene expression
s245.g6477	-0.2381	0.286729	-0.1307	0.268765	-0.7299	3.5e-09	-2.0225	0	deoxyuridine 5&apos;-triphosphate nucleotidohydrolase	DNA, RNA and gene expression
s247.g6599	-0.5723	0.0349904	-0.2088	0.132398	-0.464	0.0437262	-1.3893	7.99e-15	PREDICTED: DNA-directed DNA polymerase delta 2-like	DNA, RNA and gene expression
s247.g6609	-0.0152	0.94669	-0.0254	0.845353	0.1003	0.558403	-1.3021	0	protein kinase	Miscellaneou
s247.g6624	-0.1087	0.636326	-0.2304	0.0557766	-0.2095	0.122072	-1.4703	0	cdc21-like protein	Signaling
s247.g6637	-0.3576	0.169615	0.0095543	0.939785	-0.1513	0.379562	-1.0306	1.51e-13	replication factor C subunit 2/4	DNA, RNA and gene expression
s247.g6645	-0.1092	0.623541	-0.2932	0.0187692	-0.4229	0.0017585	-1.5417	0	ATP-binding cassette protein,putative	Transport
s247.g6702	-0.2843	0.220019	-0.3183	0.00669981	-0.549	4.77e-08	-1.7859	0	C-14 sterol reductase	Metabolism
s247.g6811	-0.009167	0.968414	-0.1287	0.2906	-0.1515	0.311235	-1.1774	0	nohit	Unknown
s247.g6812	-0.1013	0.652564	-0.127	0.292207	-0.4024	0.0015859	-1.1537	0	transcription factor putative	DNA, RNA and gene expression
s247.g6873	0.0898	0.747977	-0.4231	0.0298781	-0.275	0.350536	-1.4829	0	nohit	Unknown
s247.g6874	-0.0784	0.747898	-0.0316	0.79844	-0.187	0.0334648	-1.0443	0	Glutamate ammonia ligase	Metabolism
s247.g6884	1.3894	8.71e-10	0.9895	0	1.3072	0	-0.1745	0.0192407	phosphoenolpyruvate carboxykinase	Metabolism
s247.g6940	-0.4812	0.0498457	-0.0818	0.540584	0.2041	0.206843	-1.0651	0	brain protein 44-like protein	Unknown
s252.g7042	-0.2058	0.379121	0.0101	0.935056	-0.1839	0.209524	-1.1012	0	predicted protein	Unknown
s252.g7067	-0.0116	0.957858	-0.1737	0.138847	-0.3948	1.93e-05	-1.1611	0	conserved unknown protein	Unknown
s252.g7158	0.2107	0.403082	-0.2199	0.106648	0.2698	0.277822	-1.0767	0	predicted protein	Unknown
s252.g7159	-0.4124	0.0723427	-0.2485	0.0457773	-0.2149	0.0777502	-1.3426	0	peptidyl-prolyl isomerase FKBP12	Proten synthesis, modification, folding and turnover
s252.g7175	-0.0252	0.912139	0.0565	0.661144	-0.6188	0.00251943	-3.4777	0	flagellar associated protein,adenosine kinase-like protein	Cell structure and component
s252.g7188	-0.0966	0.704537	0.0417	0.766135	-0.729	0.00818106	-3.582	0	flagellar associated protein,adenosine kinase-like protein	Cell structure and component
s259.g7284	-0.3384	0.119182	-1.1497	0	-0.7321	7.77e-15	-1.7397	0	predicted protein	Unknown
s259.g7286	-0.4035	0.211904	-0.5145	0.00286382	-0.7584	0.000744175	-1.8061	1.78e-12	PREDICTED: zinc finger BED domain-containing protein 4-like	DNA, RNA and gene expression
s259.g7290	-0.4351	0.0989203	-0.0367	0.778748	-0.1539	0.554876	-1.7265	0	G1/S-specific cyclin-E	Cell structure and component
s259.g7309	0.0789	0.72498	-0.0119	0.921302	-0.4369	3.06e-06	-1.5662	0	nohit	Unknown
s259.g7431	-0.171	0.494629	-0.3842	0.00402447	-0.5129	5.14e-05	-1.084	6.66e-16	conserved unknown protein	Unknown
s262.g7465	-0.2791	0.196558	-0.114	0.332502	-0.4453	8.17e-05	-1.7106	0	Electron donor(NADH/NADPH)-dependent reductase	Energy
s267.g7513	-0.1055	0.64527	-0.2673	0.0283614	-0.144	0.223809	-1.5802	0	histone H3	Cell structure and component
s267.g7568	-0.3863	0.0725912	-0.0406	0.735809	0.0184	0.84059	-1.0944	0	ribonucleotide reductase large chain subunit	DNA, RNA and gene expression
s267.g7574	-0.2312	0.425085	-0.0818	0.625865	-0.2812	0.145376	-1.1701	5.37e-09	CDP-alcohol phosphatidyltransferase,putative	Metabolism
s267.g7602	0.0871	0.701466	-0.0862	0.462937	-0.0852	0.515476	-1.3659	0	putative DNA polymerase epsilon catalytic subunit protein isoform b	DNA, RNA and gene expression
s267.g7603	-0.0821	0.709599	-0.1025	0.382604	-0.009671	0.932371	-1.3722	0	DNA polymerase	DNA, RNA and gene expression
s267.g7613	0.0855	0.771062	0.064	0.649491	0.6351	0.00995245	-1.2283	6.01e-13	conserved unknown protein	Unknown
s267.g7747	-0.2022	0.360748	-0.0587	0.627354	-0.1138	0.331173	-1.1429	0	predicted protein	Unknown
s267.g7821	-0.3484	0.295883	0.1387	0.457616	0.296	0.378109	-1.0026	1.3e-05	inosine triphosphate pyrophosphatase,putative	Metabolism
s271.g7968	-0.2534	0.375861	-0.247	0.0611029	-0.3573	0.0651195	-1.4339	0	pairing protein 2 family protein	Unknown
s271.g7988	-0.1299	0.573812	-0.8711	4.55e-13	-0.8487	0	-1.6483	0	nitrate reductase 1	Metabolism
s271.g8062	-0.000121	0.999572	-0.2153	0.0713936	-0.0048058	0.972618	-1.0344	0	nohit	Unknown
s271.g8131	-0.3789	0.156043	-0.4456	0.00117323	-0.1202	0.598661	-1.1737	4.82e-14	MutL protein homolog 1	Cell cycle
s271.g8145	0.0155	0.943791	-0.0603	0.6099	-0.4997	0.000814579	-1.6906	0	T-complex protein 1,gamma subunit	Proten synthesis, modification, folding and turnover
s271.g8159	0.2757	0.322052	-0.2099	0.266487	-0.1027	0.78828	-1.0801	4.44e-16	conserved unknown protein	Unknown
s277.g8232	-0.1468	0.570327	0.1998	0.18143	0.5033	0.0553269	-1.0447	1.4e-12	nohit	Unknown
s283.g8273	-0.0111	0.960891	-0.2318	0.0641116	-0.3021	0.0373622	-1.1566	0	putative phosphoethanolamine N-methyltransferase 3	Metabolism
s295.g8404	-0.0997	0.64984	-0.1932	0.102582	-0.3849	0.000139549	-1.5864	0	nohit	Unknown
s295.g8472	-0.4047	0.117994	-0.1395	0.295433	-0.3435	0.130161	-1.4044	0	nohit	Unknown
s295.g8523	-0.359	0.0956152	-0.0051742	0.965381	-0.6951	5e-13	-1.938	0	proliferating cell nuclear antigen-like protein	Cell cycle
s295.g8613	0.0709	0.746183	-0.084	0.486302	-0.2032	0.100486	-1.4557	0	Isoleucyl-tRNA Synthetase	Proten synthesis, modification, folding and turnover
s295.g8668	0.0224	0.919477	0.9685	1.31e-14	0.7091	2.1e-07	-0.6339	7.33e-15	nohit	Unknown
s308.g8791	-0.1527	0.529272	0.0669	0.582737	-0.00275	0.975643	-1.227	0	nohit	Unknown
s308.g8804	-0.1462	0.59652	-0.1126	0.449874	-0.1192	0.580529	-1.0046	6.11e-14	nohit	Unknown
s308.g8830	0.3196	0.320823	0.6475	0.000133671	0.6306	0.149135	-1.1148	1.41e-11	nohit	Unknown
s308.g8832	-0.068	0.84108	0.6353	0.00203915	0.2787	0.450228	-1.3534	9.53e-10	PREDICTED: probable ATP-dependent RNA helicase spindle-E-like	DNA, RNA and gene expression
s308.g8833	-0.0251	0.937522	0.3001	0.0289887	0.2287	0.405427	-1.3935	0	nohit	Unknown
s324.g9020	0.0738	0.736699	-0.0812	0.491323	-0.3137	0.0121411	-1.3545	0	T-complex protein 1 subunit theta	Proten synthesis, modification, folding and turnover
s324.g9075	0.1852	0.426152	-0.1781	0.181162	-0.3265	0.14515	-1.5219	0	Probable bifunctional methylthioribulose-1-phosphate dehydratase/enolase-phosphatase E1	Metabolism
s324.g9093	-0.8021	0.0134298	-0.3635	0.0389652	-0.1889	0.53038	-1.2466	9.72e-11	conserved unknown protein	Unknown
s330.g9172	-0.3383	0.420153	-0.007945	0.974101	0.1068	0.877708	-1.5885	3.74e-05	nohit	Unknown
s330.g9234	-0.1773	0.418642	-0.2833	0.0156624	-0.5139	1.98e-07	-1.4384	0	mitogen-activated protein kinase,putative	Signaling
s330.g9242	-0.2815	0.248484	-0.889	1.57e-06	-0.6157	0.155908	-1.3018	3.44e-09	nohit	Unknown
s330.g9441	-0.4665	0.0298014	-0.3647	0.0021459	-0.6801	7.77e-15	-1.715	0	ARC5,dynamin-related protein involved in plastid division	Cell cycle
s330.g9477	-0.4812	0.0929881	-0.2851	0.0373525	-0.1922	0.277117	-1.036	1.53e-06	actin-like protein	Cell structure and component
s341.g9727	0.0708	0.747955	-0.348	0.00304689	-0.5124	1.65e-08	-1.5751	0	amidophosphoribosyltransferase	Metabolism
s341.g9755	-0.4466	0.142395	-0.2974	0.0755544	-0.4157	0.0417084	-1.8644	1.26e-11	PREDICTED: lysophospholipase-like 1	Metabolism
s341.g9823	-0.4196	0.190694	-0.3843	0.0315447	-0.1724	0.527836	-1.4841	0	cytochrome P450 family protein	Miscellaneou
s354.g10000	-0.0578	0.793049	-0.1005	0.405748	-0.3898	0.00103581	-1.1999	0	aspartate-semialdehyde dehydrogenase	Metabolism
s354.g10050	0.047	0.829186	-0.284	0.0171187	-0.2559	0.0272991	-1.0424	0	phosphoribosyl pyrophosphate synthetase	Metabolism
s354.g10072	-0.1504	0.536036	-0.4276	0.0024098	-0.4779	0.070759	-1.1305	0	conserved hypothetical protein	Unknown
s354.g10097	0.1288	0.554589	0.3495	0.003782	0.6712	4.04e-08	-1.0072	0	photosystem II stability/assembly factor HCF136	Photosynthesis
s355.g10363	-0.3606	0.135085	-0.1714	0.179064	-0.1698	0.361861	-1.0434	3.46e-10	PREDICTED: mini-chromosome maintenance complex-binding protein-like	Cell structure and component
s355.g10368	-0.1598	0.486821	-0.4566	0.00104756	-0.5168	0.0108981	-1.1142	0	related to BRX1-Essential nucleolar protein required for biogenesis of the 60S ribosomal subunit	Proten synthesis, modification, folding and turnover

## Sheet: Cluster K8
Gene ID	log2(VLC-3h/HC-3h)	p_value	log2(VLC-6h/HC-6h)	p_value	log2(VLC-12h/HC-12h)	p_value	log2(VLC-24h/HC-24h)	p_value	Annotation	Functional Category (manual curated)
s007.g103	-0.0538	0.811144	-0.1785	0.150216	-1.3055	0	-1.0061	0	conserved unknown protein	Unknown
s007.g106	0.0722	0.74177	-0.0898	0.446301	-0.8071	0	-0.9814	0	Alanyl-tRNA Synthetase	Proten synthesis, modification, folding and turnover
s007.g112	-0.0871	0.708365	-0.142	0.246203	-1.0014	0	-1.1329	0	calcium-dependent protein 4	Miscellaneou
s007.g307	0.0987	0.843934	-0.2173	0.487014	-1.1854	0	-1.096	0.000357954	nohit	Unknown
s007.g31	-0.0987	0.655421	-0.8046	1.3e-11	-0.7861	0	-1.0137	0	L-aspartate oxidase	Metabolism
s007.g322	0.6879	0.43902	-0.0126	0.985305	-1.5874	1.28e-13	-1.506	0.00665789	nohit	Unknown
s007.g323	-0.0282	0.926248	-0.0063769	0.975126	-1.155	0	-1.1097	3.45e-10	cellulase 2	Metabolism
s009.g384	0.3661	0.483383	0.4475	0.266285	-1.1237	0	-0.8817	0.0142117	putative lipoprotein	Miscellaneou
s009.g414	0.0253	0.908198	-0.1103	0.347961	-0.9766	0	-1.0715	0	Coatomer protein complex,beta sub-unit Vesicle coat complex COPI,beta subunit	Cell structure and component
s009.g471	0.3315	0.135602	-0.3012	0.010331	-1.3137	0	-1.6546	0	Phosphoglycerate dehydrogenase/Phosphoserine aminotransferase	Metabolism
s009.g534	0.0657	0.795874	-0.1055	0.430305	-1.3346	0	-1.6533	0	transcription factor C3H	DNA, RNA and gene expression
s009.g535	0.0607	0.787717	-0.1663	0.172943	-1.3436	0	-1.5505	0	nohit	Unknown
s009.g582	0.1009	0.652983	0.0328	0.794163	-1.318	0	-1.3835	0	conserved unknown protein	Unknown
s009.g586	-0.1524	0.597381	-0.5064	0.0145041	-1.3142	0.00236058	-1.5824	2.22e-16	hypothetical protein SELMODRAFT_131912	Unknown
s009.g594	-0.0613	0.779661	-0.0156	0.897676	-1.0061	0	-0.922	0	14-3-3-like protein	Unknown
s009.g598	0.1449	0.544709	-0.1301	0.325962	-0.8401	2.39e-07	-0.9912	0	nohit	Unknown
s009.g638	-0.1192	0.588811	-0.1685	0.155733	-0.9525	0	-1.0555	0	Heat shock protein 70 putative	DNA, RNA and gene expression
s009.g677	0.1817	0.415387	-0.2875	0.0225544	-1.0199	2.22e-15	-0.9159	0	predicted protein	Unknown
s009.g684	-0.2694	0.362177	-0.0349	0.870126	-0.9447	0.00560481	-1.0106	1.21e-06	nohit	Unknown
s009.g716	0.076	0.762448	-0.2029	0.143406	-1.369	0	-1.1511	0	nohit	Unknown
s009.g867	0.000163	0.99961	-0.1182	0.388682	-0.7536	2.28e-05	-0.9207	1.65e-07	conserved unknown protein	Unknown
s009.g879	0.3245	0.368937	0.047	0.767505	-0.7657	0.00361327	-0.918	1.04e-05	nohit	Unknown
s009.g894	-0.2742	0.29972	-0.0168	0.906339	-1.1383	2.88e-07	-1.126	4.66e-15	nohit	Unknown
s009.g897	-0.4272	0.131575	-0.0965	0.455888	-0.8306	0	-0.7435	6.91e-05	conserved unknown protein	Unknown
s018.g977	0.0558	0.810484	-0.1607	0.176598	-0.6247	8.29e-09	-0.6726	3.82e-12	nohit	Unknown
s018.g979	0.1262	0.659359	-0.1967	0.152217	-1.0628	0	-0.784	2.79e-09	nohit	Unknown
s021.g997	0.0617	0.818998	-0.2336	0.172458	-1.2913	0	-1.1056	6e-15	flagellar associated protein	Cell structure and component
s026.g1011	0.1549	0.586733	-0.1438	0.345638	-0.9125	4.94e-06	-0.7083	1.56e-06	hypothetical protein Esi_0304_0015	Unknown
s026.g1100	0.0129	0.952673	0.1403	0.23663	-1.3084	0	-1.0477	0	nohit	Unknown
s026.g1135	0.1886	0.4423	-0.0837	0.496671	-0.5914	4.87e-07	-0.6867	3.52e-07	predicted protein	Unknown
s026.g1244	-0.1312	0.629807	-0.1371	0.390591	-1.0083	6.11e-08	-1.1024	0	nohit	Unknown
s026.g1451	-0.1926	0.458236	0.0586	0.679973	-0.7927	8.88e-16	-0.7492	3.72e-10	nohit	Unknown
s026.g1471	0.07	0.782847	0.119	0.520378	-1.9888	0	-1.7039	0	nohit	Unknown
s026.g1504	0.1515	0.58951	-0.1253	0.460132	-1.1264	0	-0.9011	1.85e-11	lipopolysaccharide biosynthesis protein-like protein	Metabolism
s026.g1513	1.4756	0.0927211	1.5553	0.167768	-2.4492	3.84e-10	-1.9225	0.0138155	nohit	Unknown
s032.g1529	0.2753	0.211656	0.2114	0.0729866	-1.0383	0	-0.8397	0	chloroplast 50S ribosomal protein L15	Proten synthesis, modification, folding and turnover
s043.g1550	0.1218	0.627791	0.0291	0.859566	-1.9213	0	-1.6672	0	nohit	Unknown
s043.g1553	-0.1231	0.591891	0.0414	0.766439	-2.4102	0	-1.9436	0	nohit	Unknown
s043.g1607	-0.3684	0.158613	-0.0751	0.573452	-0.7761	6.11e-13	-0.7254	3.07e-09	hypothetical protein AURANDRAFT_55284	Unknown
s043.g1638	-0.1783	0.452018	-0.1344	0.274525	-0.8634	0	-0.6765	6.91e-06	conserved unknown protein	Unknown
s043.g1680	0.1234	0.628169	0.011	0.934233	-0.8415	6.06e-10	-0.5847	6.02e-10	nohit	Unknown
s043.g1694	0.7359	0.00285219	0.1478	0.255316	-0.8316	0	-0.7402	0	plastid ATP/ADP translocase	Transport
s043.g1757	0.1489	0.500055	-0.2482	0.0359402	-1.4357	0	-1.2048	0	nohit	Unknown
s043.g1762	-0.2125	0.441285	-0.1782	0.156111	-1.2116	0	-0.9714	7.04e-10	nohit	Unknown
s043.g1844	-0.2243	0.320663	0.0405	0.737316	-1.5642	0	-1.5608	0	conserved unknown protein	Unknown
s043.g1891	0.0313	0.893672	-0.1774	0.18285	-1.5117	0	-1.5695	0	nohit	Unknown
s043.g1910	-0.4386	0.0507223	0.0291	0.809234	-0.9408	0	-0.9395	0	nohit	Unknown
s043.g1951	0.147	0.551511	-0.1641	0.228143	-0.8937	8.56e-10	-0.6275	3.73e-09	methylenetetrahydrofolate reductase,putative	Metabolism
s043.g1997	0.568	0.29336	-0.1257	0.768903	-1.2548	0	-1.2024	0.00503097	nohit	Unknown
s043.g1998	0.1524	0.516598	-0.0664	0.593301	-1.693	0	-1.1933	0	atp-citrate synthase	Metabolism
s043.g2012	0.1563	0.497704	-0.1217	0.301243	-0.9597	0	-0.7888	1.45e-12	kinetochore protein NUF2like protein putative	Metabolism
s043.g2014	-0.1489	0.524535	-0.0891	0.485418	-0.7654	2.82e-10	-0.6923	2.44e-15	COG2350: Uncharacterized protein conserved in bacteria	Unknown
s043.g2052	0.3805	0.091241	0.0433	0.717734	-1.0039	0	-0.692	0	nohit	Unknown
s043.g2066	-0.2182	0.35486	-0.1108	0.365744	-0.8805	6.59e-13	-0.9278	0	proteasome subunit	Proten synthesis, modification, folding and turnover
s050.g2133	0.1746	0.48523	-0.0776	0.525449	-1.0705	0	-0.8019	5.14e-10	nexus protein 1,putative	Miscellaneou
s052.g2158	-0.0878	0.755199	-0.0355	0.818016	-0.7358	0.00139179	-0.7348	4.78e-07	Phenylalanine--tRNA ligase	Proten synthesis, modification, folding and turnover
s061.g2183	0.072	0.771522	-0.1037	0.402721	-0.8748	4.52e-12	-0.684	6.03e-10	expressed unknown protein	Unknown
s066.g2207	0.0786	0.74771	-0.0459	0.718015	-1.3309	0	-1.4734	0	the actin binding protein cofilin-like protein	Cell structure and component
s066.g2208	0.3615	0.155289	-0.1198	0.334092	-1.2336	0	-1.3661	0	nohit	Unknown
s069.g2293	-0.1316	0.552936	-0.1315	0.267801	-1.3446	0	-1.373	0	transcription factor MYB-related	DNA, RNA and gene expression
s069.g2302	-0.0709	0.749993	-0.065	0.589318	-1.357	0	-1.3195	0	putative mitochondrial presursor Acetyl-CoA acetyltransferase	Metabolism
s069.g2304	-0.3021	0.323518	-0.0264	0.867288	-0.7358	3.05e-08	-0.6001	0.000395452	Clathrin assembly complex,small subunit	Cell structure and component
s069.g2437	-0.1603	0.683833	-0.2743	0.172274	-1.0566	1.69e-14	-0.8294	0.00126421	Rab2B,RAB family GTPase	Transport
s069.g2461	-0.2306	0.352823	-0.0457	0.731697	-0.9958	6.84e-11	-1.0074	0	nohit	Unknown
s080.g2520	-0.3281	0.258738	-0.3073	0.0753964	-1.2669	0	-1.0152	7.64e-11	nohit	Unknown
s080.g2552	-0.3058	0.208452	-0.2392	0.0531548	-1.2038	0	-1.1802	0	nohit	Unknown
s080.g2556	-0.1273	0.567514	-0.0778	0.507651	-1.9241	0	-1.4904	0	nad-dependent epimerase/dehydratase	Metabolism
s080.g2557	-0.0117	0.97316	0.023	0.894757	-1.4672	0	-1.0377	7.07e-07	transcription factor C2H2 zinc finger protein	DNA, RNA and gene expression
s080.g2586	0.0904	0.691449	-0.1887	0.124342	-1.1414	0	-1.116	0	Sulfite reductase,ferredoxin dependent	Metabolism
s080.g2587	0.2563	0.244455	0.3034	0.010107	-1.3153	0	-1.2885	0	transcription factor Whirly	DNA, RNA and gene expression
s080.g2627	-0.0518	0.829771	0.0489	0.70463	-0.7675	2.07e-07	-0.6816	2.32e-10	nohit	Unknown
s080.g2643	-0.2387	0.541604	-0.4981	0.00556074	-1.4	2.12e-13	-1.3638	1.74e-05	conserved unknown protein	Unknown
s080.g2663	0.0065164	0.976231	0.0191	0.872379	-1.8409	0	-2.2415	0	60S ribosomal protein L35	Proten synthesis, modification, folding and turnover
s080.g2694	-0.0344	0.878921	-0.3156	0.0133956	-0.8716	0	-0.669	0	conserved unknown protein	Unknown
s080.g2703	0.096	0.66984	0.0468	0.708661	-0.9204	0	-0.9275	0	dihydrodipicolinate synthase/N-acetylneuraminate lyase	Metabolism
s080.g2718	0.5225	0.0341611	0.2888	0.0520747	-0.7249	5.45e-10	-0.9275	0	nohit	Unknown
s080.g2785	-0.1745	0.639729	-0.2188	0.443682	-1.3259	0	-1.0046	1.03e-05	nohit	Unknown
s080.g2786	0.0916	0.70569	-0.1331	0.345687	-1.2975	0	-1.0465	0	nohit	Unknown
s082.g2839	-0.1446	0.520711	-0.1882	0.123613	-0.7097	4.17e-07	-0.8099	9.9e-14	conserved unknown protein	Unknown
s082.g2856	0.3052	0.222335	-0.0925	0.51744	-0.9469	0	-0.6775	2.56e-10	peptidase S1 and S6,chymotrypsin/Hap	Proten synthesis, modification, folding and turnover
s082.g2859	-0.1432	0.537066	-0.1823	0.144836	-1.1339	0	-1.1825	0	nohit	Unknown
s082.g2880	-0.0079811	0.970716	0.1047	0.373721	-1.3011	0	-0.9923	0	similar to 60S ribosomal protein L26	Proten synthesis, modification, folding and turnover
s082.g2944	0.3492	0.16377	0.1839	0.180948	-0.834	2.05e-09	-0.7106	1.31e-13	nohit	Unknown
s082.g2977	-0.2586	0.301585	-0.1414	0.278149	-0.9456	6.44e-15	-0.936	1.28e-11	DEAD box helicase	DNA, RNA and gene expression
s082.g3054	0.2695	0.292063	-0.2295	0.101265	-0.6527	0.00562611	-0.5819	6.6e-05	DnaJ domain protein	DNA, RNA and gene expression
s082.g3060	0.13	0.554519	0.1375	0.242908	-1.3548	0	-0.9717	0	30S ribosomal protein S15	Proten synthesis, modification, folding and turnover
s082.g3144	0.2532	0.373939	-0.2007	0.113358	-0.9489	7.52e-10	-1.1317	0	heat shock protein	DNA, RNA and gene expression
s082.g3145	0.1883	0.475177	-0.2624	0.0476931	-1.3784	0	-1.2363	0	Heat shock protein 70	DNA, RNA and gene expression
s082.g3146	-0.4434	0.0829785	-0.1998	0.137333	-1.1247	0	-0.9878	1.7e-11	Heat shock protein 70	DNA, RNA and gene expression
s084.g3216	-0.2465	0.327968	-0.1889	0.12263	-1.0049	0	-0.8497	0	nohit	Unknown
s084.g3244	0.1863	0.514745	-0.184	0.158311	-0.8077	1.07e-08	-0.9513	8e-07	hypothetical protein	Unknown
s088.g3304	-0.172	0.611106	-0.2728	0.143975	-1.0315	9.16e-12	-0.7988	0.0168542	nohit	Unknown
s090.g3310	-0.3083	0.168808	-0.338	0.00628728	-0.7704	5.6e-14	-0.7822	0	nohit	Unknown
s090.g3314	-0.3872	0.170967	-0.1462	0.349854	-1.1258	2.1e-09	-1.1161	0	Calcium/calmodulin dependent protein kinase II association-domain-containing protein	Signaling
s090.g3317	0.0972	0.762614	0.0789	0.679663	-1.053	4.98e-05	-0.9649	8.15e-14	nohit	Unknown
s093.g3324	-0.121	0.717826	-0.0217	0.88509	-0.7825	1.83e-05	-0.6819	0.000317554	nohit	Unknown
s095.g3401	0.0543	0.809047	-0.0599	0.627139	-1.0557	0	-0.9619	0	hypothetical protein TcasGA2_TC013624	Unknown
s095.g3402	0.6961	0.00425124	0.1137	0.382485	-1.434	0	-1.74	0	Sel1l protein	Cell structure and component
s095.g3405	0.0785	0.719129	0.0673	0.57884	-1.1191	0	-0.8032	0	chloroplast RNA-polymerase sigma factor precursor	DNA, RNA and gene expression
s095.g3406	-0.0993	0.697791	0.1563	0.269763	-1.041	5.14e-10	-0.9785	0	nohit	Unknown
s095.g3416	0.1103	0.620734	-0.0874	0.483337	-0.6823	2.54e-05	-0.6904	3.11e-15	RL30,ribosomal protein 30 60S large ribosomal subunit	Proten synthesis, modification, folding and turnover
s095.g3438	-0.0469	0.845894	-0.7277	2.33e-09	-0.6286	7.4e-13	-0.6156	1.11e-15	ferredoxin nitrite reductase	Metabolism
s096.g3504	-0.5604	0.0307979	-0.1619	0.272684	-1.0474	5.28e-14	-0.8751	4.15e-11	nohit	Unknown
s096.g3522	0.1537	0.481368	0.7537	2.17e-10	-1.8462	0	-1.2509	0	nohit	Unknown
s096.g3532	0.0086502	0.968431	-0.3686	0.00219784	-0.9825	2.4e-14	-0.9064	0	DEAD box helicase	DNA, RNA and gene expression
s096.g3544	-0.1001	0.659868	-0.1167	0.3346	-1.0388	0	-1.1725	0	regulatory proteasome non-atpase subunit 5	Proten synthesis, modification, folding and turnover
s096.g3551	0.0953	0.663021	0.4732	6.7e-05	-1.0094	0	-0.7652	0	poly(A+) RNA-binding protein,putative	DNA, RNA and gene expression
s096.g3587	0.2704	0.228439	0.0057194	0.962838	-0.6096	7.32e-10	-0.7013	0	DNA polymerase I	DNA, RNA and gene expression
s096.g3591	-0.1675	0.477921	0.3706	0.00507976	-0.7258	1.23e-09	-0.6185	1.55e-08	immunophilin	Signaling
s096.g3614	-0.0809	0.709245	-0.1421	0.226054	-0.8773	0	-0.8731	0	DNA gyrase subunit A	DNA, RNA and gene expression
s096.g3662	0.06	0.785309	-0.2601	0.0265481	-0.8729	0	-1.0844	0	Putative: similar to kinetochore associated 2	Miscellaneou
s096.g3663	0.1579	0.482153	-0.1446	0.218153	-0.8011	0	-0.7022	9.33e-13	Kinesin like-protein	Miscellaneou
s096.g3731	0.2704	0.352098	-0.0824	0.52943	-0.853	5.09e-13	-0.6332	2.97e-05	nohit	Unknown
s104.g3847	-0.2953	0.306758	-0.2987	0.106686	-0.8554	0.000347561	-0.7456	1.03e-05	Protein tyrosine phosphatase	Metabolism
s112.g3971	-0.2055	0.542198	-0.0617	0.724904	-1.7496	1.82e-10	-1.7166	2.23e-12	peptidyl-tRNA hydrolase,putative	Proten synthesis, modification, folding and turnover
s112.g3992	-0.2239	0.312538	-0.1492	0.218393	-0.7403	6.09e-12	-0.8428	0	conserved hypothetical protein	Unknown
s112.g4001	0.137	0.741523	-0.0449	0.865229	-1.0053	0.000188548	-0.8695	0.0775447	nohit	Unknown
s112.g4013	0.1891	0.386299	0.0262	0.824543	-1.2303	0	-1.1165	0	cytochrome c	Energy
s112.g4014	0.0208	0.930473	-0.1434	0.242652	-0.684	2.61e-10	-0.6302	9.37e-11	Sodium/hydrogen exchanger family protein	Transport
s112.g4018	0.7389	0.0162535	0.4685	0.00105284	-1.2086	0	-0.7804	0	conserved unknown protein	Unknown
s121.g4145	0.1096	0.759173	-0.2249	0.294322	-1.5628	0	-1.4456	3.23e-05	nohit	Unknown
s127.g4188	-0.3041	0.254811	-0.2408	0.0504801	-1.1971	0	-1.2412	1.11e-15	carboxylase	Metabolism
s127.g4266	0.0742	0.792393	-0.2052	0.285563	-1.3852	0	-1.107	2.27e-12	Mannosyl-oligosaccharide 1,2-alpha-mannosidase,family GH47	Metabolism
s127.g4343	-0.0515	0.81513	-0.0525	0.659758	-0.727	4.6e-13	-0.8747	0	seryl-tRNA synthetase	Proten synthesis, modification, folding and turnover
s127.g4356	-0.1103	0.615013	-0.1901	0.125686	-1.0996	0	-0.8599	0	plastid ATP/ADP translocase	Transport
s127.g4472	0.096	0.668766	0.2451	0.0739839	-2.5016	0	-2.634	0	nohit	Unknown
s140.g4589	-0.1084	0.731344	-0.1927	0.197832	-0.5899	1.03e-05	-0.6389	3.54e-05	CDP-alcohol phosphatidyltransferase,putative	Metabolism
s140.g4630	-0.3245	0.132943	-0.3372	0.0054283	-1.3645	0	-1.4768	0	hypothetical protein AURANDRAFT_70690	Unknown
s140.g4679	-0.2368	0.284871	0.0034493	0.977183	-0.6954	1.11e-11	-0.7492	0	Putative 3-ketoacyl-CoA reductase	Metabolism
s140.g4706	0.2596	0.276823	-0.0166	0.904242	-0.7411	0.00013623	-0.8206	2.22e-16	conserved unknown protein(Partial)	Unknown
s140.g4718	-0.2012	0.358839	-0.1768	0.155927	-1.1872	1.2e-14	-1.3789	0	protein arginine N-methyltransferase	Proten synthesis, modification, folding and turnover
s140.g4736	0.0548	0.810298	-0.2194	0.0839598	-1.2279	7.08e-13	-1.4561	0	nohit	Unknown
s140.g4737	-0.2192	0.324364	-0.1921	0.114257	-1.6342	0	-1.5196	0	chaperone,dnaj-like protein	Proten synthesis, modification, folding and turnover
s140.g4739	0.4373	0.0618011	0.2514	0.0703142	-0.666	3.3e-08	-0.6418	1.31e-14	DNA repair protein,putative	DNA, RNA and gene expression
s140.g4762	-0.0553	0.799377	-0.0589	0.616651	-0.9594	0	-1.0528	0	coatomer protein subunit beta2	Cell structure and component
s140.g4768	-0.2096	0.397396	-0.2729	0.0469302	-1.1029	0	-0.8901	7.08e-14	hypothetical protein BATDEDRAFT_35320	Unknown
s140.g4825	0.0041969	0.98874	0.0514	0.749547	-0.8873	2.94e-06	-0.7005	9.09e-05	Heat shock protein 40 like protein/DnaJ domain containing protein	DNA, RNA and gene expression
s140.g4836	-0.0536	0.882232	0.0397	0.79533	-0.7059	0.00067525	-0.6594	0.00187528	nohit	Unknown
s140.g4837	-0.0322	0.90903	-0.1218	0.357222	-0.7142	3.81e-07	-0.7889	5.35e-08	putative deacetylase sulfotransferase	Metabolism
s145.g4875	-0.1113	0.608592	-0.0348	0.769375	-1.0808	0	-0.7956	0	ubiquitin-conjugating enzyme E2,putative	Proten synthesis, modification, folding and turnover
s145.g4892	0.3251	0.147485	0.1608	0.19902	-0.9536	0	-0.9118	0	nohit	Unknown
s145.g4893	0.4552	0.0710309	0.0604	0.652118	-1.0081	3.1e-13	-0.9904	0	nohit	Unknown
s145.g4927	0.2124	0.341868	-0.0874	0.474924	-0.817	0	-0.6562	0	thioredoxin,putative	Stress, cell death
s145.g4956	-0.0196	0.938252	-0.1274	0.362106	-0.6731	5.09e-05	-0.7064	6.79e-11	SRP101,alpha subunit of the signal recognition particle receptor	Proten synthesis, modification, folding and turnover
s145.g4960	-0.0308	0.895473	-0.0255	0.834831	-0.8681	4.22e-15	-0.9003	0	proteasome subunit beta type2 putative	Proten synthesis, modification, folding and turnover
s145.g4961	-0.1799	0.424899	-0.3428	0.0113223	-1.5909	3.77e-15	-1.7176	0	conserved unknown protein	Unknown
s145.g4993	-0.0619	0.778903	-0.0927	0.43289	-0.6543	1.24e-13	-0.6436	6.66e-16	nohit	Unknown
s145.g5001	0.0261	0.90664	-0.2603	0.0290696	-1.2151	0	-1.1131	0	Heat shock protein 40 like protein	DNA, RNA and gene expression
s145.g5010	0.2337	0.293925	-0.2121	0.0712661	-1.5071	0	-1.7531	0	conserved unknown protein	Unknown
s145.g5073	-0.2445	0.29692	0.1989	0.108652	-0.807	2.24e-12	-0.7041	1.11e-09	26S proteasome regulatory subunit	Proten synthesis, modification, folding and turnover
s145.g5100	0.1265	0.614235	0.153	0.256115	-0.9723	0	-0.6761	2.45e-13	F-type H-ATPase beta subunit	Transport
s145.g5123	-0.4494	0.0363864	-0.2505	0.0399474	-1.6966	0	-1.6842	0	Calreticulin	Cell structure and component
s145.g5206	0.0746	0.739571	-0.2075	0.128105	-1.2701	0	-1.1694	0	nohit	Unknown
s162.g5260	-0.1963	0.441423	-0.0262	0.849583	-2.0578	0	-2.096	0	Molecular chaperones HSP70/HSC70,HSP70 superfamily	Proten synthesis, modification, folding and turnover
s162.g5285	0.028	0.918281	-0.1928	0.174925	-0.6033	0.00216737	-0.752	2.3e-07	nohit	Unknown
s168.g5342	-0.2499	0.308641	-0.0134	0.924902	-1.0588	1.11e-15	-0.8402	1.2e-11	pyruvate dehydrogenase	Metabolism
s182.g5373	0.2544	0.7229	-0.4042	0.211221	-1.0831	6.33e-14	-1.0573	0.00566686	nohit	Unknown
s182.g5405	0.1444	0.546324	-0.0626	0.60509	-0.8937	8.88e-16	-0.6705	1.34e-06	nohit	Unknown
s182.g5447	-0.0996	0.649684	-0.5002	4.88e-05	-0.9032	0	-0.8861	0	uroporphyrinogen-III C-methyltransferase,putative chloroplast precursor	Metabolism
s182.g5504	0.1489	0.548493	0.1302	0.288916	-1.1839	0	-0.8309	6.58e-13	GDP-4-keto-6-deoxy-D-mannose epimerase-reductase	Metabolism
s182.g5518	-0.0125	0.960604	0.2975	0.0481922	-0.7705	4.7e-05	-0.8873	1.11e-15	expressed unknown protein	Unknown
s182.g5536	0.364	0.101343	0.0581	0.63182	-0.6469	2.82e-09	-0.751	0	ATPase family AAA domain-containing protein 3A	Energy
s182.g5600	0.2651	0.243695	0.000444	0.996998	-1.3467	0	-1.1826	0	nohit	Unknown
s182.g5620	-0.1356	0.547736	-0.0727	0.565638	-0.7671	3.31e-10	-0.6556	1.49e-14	phosphatidylinositol 4-kinase	Metabolism
s182.g5675	-0.0054103	0.980348	0.0151	0.90707	-1.8294	0	-1.4934	0	predicted protein	Unknown
s185.g5804	0.1244	0.578491	-0.19	0.108846	-0.895	0	-0.6327	0	eukaryotic initiation factor 4E putative	Proten synthesis, modification, folding and turnover
s185.g5913	0.0029993	0.993643	-0.2662	0.234699	-1.2246	0	-1.0766	3.55e-08	nohit	Unknown
s185.g5951	0.1002	0.647631	-0.5518	5.15e-06	-0.8983	0	-1.0894	0	molybdenum cofactor biosynthesis protein C	Metabolism
s188.g5979	0.1681	0.508704	-0.2193	0.180659	-1.2886	0	-1.1167	0	nohit	Unknown
s190.g6007	0.0134	0.962007	-0.1879	0.260017	-1.361	0	-1.1539	2.22e-16	nohit	Unknown
s214.g6089	-1.0923	2.34e-07	-0.9706	2.22e-16	-2.5053	0	-2.1486	0	nohit	Unknown
s214.g6120	-0.1385	0.617375	-0.1407	0.322353	-0.8951	0.000368168	-0.9581	4.61e-13	prefoldin subunit 3,putative	Proten synthesis, modification, folding and turnover
s214.g6145	-0.0157	0.9437	-0.3397	0.009952	-1.0519	0	-1.0839	0	putative methylene tetrahydrofolate dehydrogenase	Metabolism
s214.g6147	-0.5044	0.0285837	-0.0746	0.537222	-1.1067	0	-1.016	0	predicted protein	Unknown
s214.g6292	-0.2663	0.812135	-0.3764	0.715092	-3.3976	2.68e-13	-3.3029	0.0300999	nohit	Unknown
s214.g6309	1.3149	0.314968	-0.2434	0.697535	-1.4185	1.83e-08	-1.3466	0.014533	nohit	Unknown
s214.g6310	0.0852	0.913408	-0.1611	0.842126	-1.64	1.63e-10	-1.3794	0.0767486	putative pyridoxal phosphate-dependent transferase	Metabolism
s242.g6391	0.0433	0.877155	-0.1884	0.284968	-1.3937	0	-1.11	8.88e-16	predicted protein	Unknown
s245.g6422	-0.1672	0.439313	-0.2959	0.0183054	-0.9658	0	-0.7903	0	nohit	Unknown
s245.g6473	-0.1277	0.661576	-0.1536	0.420675	-1.355	2.28e-07	-1.3213	1.72e-13	methyltransferase/nucleic acid binding protein	Metabolism
s245.g6528	0.1804	0.603348	-0.0465	0.820541	-1.1934	2.15e-10	-1.5088	0	predicted protein	Unknown
s247.g6559	0.1052	0.754382	0.059	0.688345	-1.0559	0	-0.7583	1.08e-05	Glycosyltransferase,family GT49	Metabolism
s247.g6570	0.1015	0.678036	-0.1871	0.219379	-1.5164	0	-1.5884	0	manganese lipoxygenase	Metabolism
s247.g6735	0.1319	0.563934	-0.07	0.562067	-1.4833	0	-1.1344	0	similar to DEK oncogene(DNA binding)	DNA, RNA and gene expression
s247.g6743	-0.0255	0.936389	-0.1111	0.644054	-1.3077	0	-1.1463	8.36e-09	cleavage induced conserved hypothetical protein	Unknown
s247.g6787	-0.1005	0.669488	-0.2376	0.0480597	-1.1413	0	-0.9085	3.18e-10	microtubule associated protein EB1 putative	Cell structure and component
s247.g6813	-0.2225	0.355306	-0.2858	0.0338789	-1.3254	0	-1.3692	0	carboxyl-terminal protease	Metabolism
s247.g6830	-0.414	0.185357	-0.0094034	0.955337	-1.1811	1.73e-07	-1.2558	2.27e-08	predicted protein	Unknown
s247.g6883	0.087	0.737336	-0.0046661	0.971617	-1.1019	0	-0.7803	0	mannosidase,alpha,class 1B,member 1	Metabolism
s247.g7021	0.3851	0.673707	-0.6884	0.428498	-3.0351	0	-2.8566	0.000569616	KDEL motif-containing protein 2 precursor	Miscellaneou
s252.g7068	0.0575	0.842211	-0.2298	0.0877292	-1.1272	0	-0.8791	6.05e-12	Peptidase and C2H2 zinc finger protein	Proten synthesis, modification, folding and turnover
s259.g7288	0.2824	0.241071	-0.105	0.499554	-1.5387	5.02e-09	-2.0119	0	protein arginine N-methyltransferase prote(ISS)	Proten synthesis, modification, folding and turnover
s264.g7507	-0.0409	0.903509	0.056	0.765475	-1.0005	1.03e-07	-0.7433	0.000122274	nohit	Unknown
s267.g7630	-0.01	0.968421	-0.1959	0.17824	-0.9846	3.31e-11	-0.7226	1.03e-10	tRNA(guanine-N(7)-)-methyltransferase	Proten synthesis, modification, folding and turnover
s267.g7632	-0.1227	0.770819	0.4246	0.144691	-1.1663	2.39e-10	-0.933	0.00174371	putative mediator complex subunit 31	Unknown
s267.g7657	0.1628	0.50897	-0.0918	0.478431	-0.7707	2.89e-06	-1.0117	0	nohit	Unknown
s267.g7668	-0.3468	0.161525	-0.5521	5.93e-05	-1.1668	1.03e-11	-0.9931	2.22e-16	hypothetical protein AURANDRAFT_67862	Unknown
s267.g7742	-0.1686	0.445182	-0.0892	0.506685	-1.4639	0	-1.2927	0	HSP90 family member	DNA, RNA and gene expression
s267.g7811	0.0158	0.94282	-0.4458	0.000525804	-1.5965	0	-1.1862	0	mitochondriale tricarboxylate carrier protein	Transport
s267.g7813	0.2136	0.561766	-0.7656	0.00335211	-1.0573	0	-0.8779	6.38e-05	potential ABC transporter	Transport
s271.g8063	-0.0702	0.751275	-0.1936	0.108369	-0.8278	7.63e-12	-0.9772	0	DNA topoisomerase IV subunit B	DNA, RNA and gene expression
s271.g8190	0.1805	0.41307	-0.0537	0.651924	-1.2282	0	-1.1488	0	nohit	Unknown
s271.g8191	0.402	0.0709541	-0.0648	0.581037	-1.2129	0	-1.1302	0	nuclear cap-binding protein	Energy
s295.g8394	-0.1407	0.635483	-0.3695	0.075313	-1.0915	0	-0.9811	3.18e-09	endoglucanase	Metabolism
s295.g8482	0.0472	0.838905	-0.2625	0.0358202	-0.8823	1.52e-09	-0.9598	3.98e-13	conserved unknown protein	Unknown
s295.g8500	0.2852	0.284873	-0.0914	0.479087	-1.0175	0	-1.3301	1.42e-14	nohit	Unknown
s295.g8579	-0.1092	0.664279	-0.1636	0.210738	-1.1586	0	-0.9233	0	elongation factor EF-3	DNA, RNA and gene expression
s295.g8669	0.0912	0.681249	-0.1344	0.303095	-1.3084	0	-1.1417	0	ribosome biogenesis protein NSA2	Proten synthesis, modification, folding and turnover
s295.g8687	-0.452	0.0429666	-0.2768	0.0225409	-1.1738	0	-1.2635	0	Vesicle coat complex COPII,subunit SEC23	Cell structure and component
s295.g8699	0.509	0.427492	-0.4013	0.177363	-1.142	1.52e-12	-1.024	0.01192	nohit	Unknown
s295.g8710	-0.2715	0.38621	-0.4581	0.0103057	-2.0148	0	-1.5935	0	nohit	Unknown
s295.g8716	0.6865	0.518047	-0.1724	0.694015	-1.1195	3.46e-08	-0.914	0.13147	putative helicase	DNA, RNA and gene expression
s308.g8796	-0.0029619	0.994401	0.0034576	0.992069	-1.4114	0	-1.1473	0.000295693	Subunit of Golgi mannosyltransferase complex(ISS)	Metabolism
s308.g8809	-0.0611	0.800011	-0.0705	0.551523	-1.4293	0	-1.3812	0	nohit	Unknown
s316.g8850	-0.5348	0.133518	0.0215	0.893325	-1.1687	5.38e-06	-1.1384	9.82e-12	nohit	Unknown
s324.g8887	-0.3154	0.197251	-0.1182	0.372571	-0.9875	4.42e-08	-0.9866	0	small nuclear ribonucleoprotein sm d2	Proten synthesis, modification, folding and turnover
s324.g8934	-0.1718	0.64876	-0.1508	0.480879	-1.1899	0	-0.8941	0.00163341	nohit	Unknown
s324.g8944	0.1233	0.572831	0.0381	0.746579	-1.2278	0	-0.8816	0	acetyl-CoA carboxylase,putative	Metabolism
s324.g8945	-0.0656	0.805059	0.0465	0.762539	-1.0789	2.89e-15	-0.8519	1.3e-08	nohit	Unknown
s324.g8952	0.079	0.782141	0.0652	0.764237	-1.4315	0	-1.0013	9.1e-14	nohit	Unknown
s324.g9024	0.3587	0.131936	-0.1602	0.199644	-0.7505	2.36e-05	-0.9531	0	U1 small nuclear ribonucleoprotein	Cell structure and component
s330.g9251	0.1694	0.515248	0.1402	0.274143	-1.0973	0	-0.7675	2.09e-12	stromal cell-derived factor 2 precursor	Unknown
s330.g9516	-0.1029	0.63735	-0.0822	0.484307	-1.0877	0	-1.0167	0	Sar1A,Ras superfamily GTPase	Transport
s341.g9734	-0.2065	0.426777	-0.1098	0.50778	-0.9589	7.31e-06	-0.745	2.23e-09	haloacid dehalogenase-like hydrolase family protein	Metabolism
s341.g9846	-0.0591	0.860272	-0.3215	0.0197507	-0.9283	3.23e-11	-1.1284	7.85e-06	nohit	Unknown
s349.g9891	-0.1391	0.802488	-0.2567	0.516008	-1.5396	0	-1.4394	0.011852	unnamed protein product	Unknown
s349.g9892	0.2985	0.601482	-0.1252	0.762953	-1.3981	2.22e-16	-1.2846	0.035953	helitron helicase-like protein	DNA, RNA and gene expression
s349.g9902	-0.5332	0.298201	0.4017	0.287127	-1.8309	0	-1.6	0.000545667	hypothetical protein BC1G_05772	Unknown
s349.g9907	-0.1556	0.766524	-0.3002	0.470364	-1.8778	0	-1.7397	0.00303475	serine/threonine protein kinase	Signaling
s350.g9935	-0.19	0.580011	-0.4021	0.115942	-2.1006	0	-1.9285	0	nohit	Unknown
s354.g10165	0.0589	0.77058	0.0034813	0.974211	-1.6291	0	-1.5562	0	Heat shock protein 90	DNA, RNA and gene expression
s354.g9989	0.1928	0.470241	-0.4487	0.000619717	-1.728	0	-1.5363	0	nohit	Unknown
s355.g10312	0.1845	0.411656	-0.035	0.766981	-1.7055	0	-2.0733	0	nohit	Unknown
s355.g10346	0.154	0.683577	-0.1886	0.487348	-1.3259	0	-0.9794	4.75e-05	fatty acid-ACP thioesterase	Metabolism
s355.g10355	0.1215	0.579787	-0.0181	0.878765	-0.7559	0	-0.954	0	Calmodulin	Cell structure and component
s355.g10414	0.3009	0.320736	-0.1637	0.4798	-1.2177	0	-0.872	6.58e-06	nohit	Unknown

## Sheet: Cluster K9
Gene ID	log2(VLC-3h/HC-3h)	p_value	log2(VLC-6h/HC-6h)	p_value	log2(VLC-12h/HC-12h)	p_value	log2(VLC-24h/HC-24h)	p_value	Annotation	Functional Category (manual curated)
s007.g131	0.0267	0.902442	-0.2233	0.0812375	1.1841	0	1.4827	0	cellulase 1	Metabolism
s007.g228	0.1838	0.471409	0.1173	0.386119	1.012	3.54e-12	1.0872	0	Autophagy-related protein 11	Cell cycle
s007.g28	0.3821	0.20248	0.359	0.0280645	1.0966	1.93e-09	1.1598	0	enoyl-CoA hydratase/isomerase	Metabolism
s007.g296	0.0611	0.843058	-0.1944	0.346888	1.0788	0.00179939	0.9338	3.48e-12	conserved unknown protein	Unknown
s007.g38	0.0681	0.83663	0.0593	0.797287	0.7088	0.024457	0.7193	1.24e-05	nohit	Unknown
s007.g39	0.1774	0.431292	-0.0162	0.904947	0.8346	1.06e-07	0.78	0	ABC protein,subfamily ABCG	Transport
s007.g89	0.2876	0.22405	0.0796	0.526298	0.9755	1.54e-12	1.005	0	conserved unknown protein	Unknown
s009.g346	-0.1099	0.855219	0.5941	0.18115	2.168	4.8e-12	2.7847	0	alanine-glyoxylate aminotransferase 2-like 1	Metabolism
s009.g356	0.2477	0.518619	0.3189	0.230603	0.9598	0.014065	1.2116	6.81e-10	nohit	Unknown
s009.g394	0.1196	0.610174	-0.067	0.629108	1.0793	5.02e-14	1.6246	0	predicted protein	Unknown
s009.g427	-0.0224	0.921897	0.078	0.560286	0.797	8.73e-08	0.9969	0	pyrroline-5-carboxylate reductase	Metabolism
s009.g581	0.5141	0.0441185	0.01	0.938599	0.704	4.91e-10	0.5806	3.12e-13	conserved unknown protein	Unknown
s009.g639	0.4021	0.247565	0.2215	0.272137	0.947	6.62e-08	0.8843	2.2e-13	nicotinate phosphoribosyltransferase,putative	Metabolism
s009.g681	0.3649	0.137495	0.3801	0.00467724	0.8188	1.75e-08	0.9964	0	ubiquitin-protein ligase,putative	Proten synthesis, modification, folding and turnover
s009.g799	0.0016977	0.995025	0.0349	0.820535	0.6038	0.000298061	0.8835	0	transcription factor C2H2	DNA, RNA and gene expression
s009.g800	-0.1697	0.558158	0.1133	0.521721	0.7231	0.00047533	0.97	0	zinc finger protein-like	DNA, RNA and gene expression
s009.g847	0.0111	0.965206	-0.2304	0.202635	1.9907	3.02e-14	3.3803	0	Tyrosine Transport protein	Transport
s009.g896	-0.0726	0.772174	0.3554	0.00857547	0.8483	1.36e-08	1.0584	0	mitochondrial substrate carrier family protein	Transport
s009.g905	0.0678	0.816622	-0.0521	0.809994	1.2834	0.000265404	1.933	0	nohit	Unknown
s009.g906	0.1077	0.744571	0.2363	0.316473	1.3096	0.000682354	2.1762	0	nohit	Unknown
s009.g911	-0.2229	0.566631	0.4814	0.0183656	1.9718	9.88e-14	2.5029	0	taurine dioxygenase	Metabolism
s018.g957	0.1599	0.679692	0.3979	0.0305347	0.6307	0.000179534	0.6886	6.08e-07	predicted protein	Unknown
s026.g1036	-0.2333	0.313885	0.0646	0.600038	0.867	5.69e-09	1.2053	0	transcription factor C3H	DNA, RNA and gene expression
s026.g1123	0.2045	0.39866	0.2219	0.106066	1.7978	0	1.7732	0	nohit	Unknown
s026.g1124	0.3172	0.229237	0.1182	0.387009	0.8147	9.21e-09	1.0974	0	HtrA2 peptidase	Proten synthesis, modification, folding and turnover
s026.g1151	0.5971	0.00933523	0.6798	2.44e-07	1.7499	0	1.9839	0	expressed unknown protein	Unknown
s026.g1194	0.0612	0.826779	0.1614	0.278732	0.6196	2.6e-05	0.6718	2.71e-09	Lysocardiolipin acyltransferase	Metabolism
s026.g1367	0.0444	0.936765	0.0104	0.984585	2.9941	0	3.4169	0	nohit	Unknown
s026.g1386	0.1984	0.582947	0.4807	0.022962	1.3009	1.21e-06	1.7601	0	unknown	Unknown
s026.g1465	-0.1247	0.787442	0.3406	0.22728	0.8396	0.0212007	0.927	6.54e-05	aspartyl/Asparaginyl beta-hydroxylase,putative	Metabolism
s026.g1480	0.8023	0.468779	0.3344	0.408278	1.2296	0.259774	1.5803	1.27e-05	nohit	Unknown
s043.g1568	0.1671	0.557234	0.0249	0.863504	1.0669	5.57e-12	1.1218	0	CDC10 cell division cycle 10 homolog	Cell cycle
s043.g1609	-0.0033438	0.991194	0.2683	0.0574429	0.6646	0.000564573	0.9815	9.06e-12	branched-chain-amino-acid aminotransferase	Metabolism
s043.g1679	0.1125	0.712371	0.039	0.77583	0.7327	0.000215993	0.9603	0	conserved hypothetical protein	Unknown
s043.g1696	0.2604	0.240234	-0.1073	0.404064	0.9764	1.11e-15	1.3491	0	Peroxisomal membrane 22 kDa(Mpv17/PMP22) family protein	Stress, cell death
s043.g1697	0.0524	0.817344	-0.1484	0.231884	0.9186	6.31e-13	1.6795	0	transcriptional repressor	DNA, RNA and gene expression
s043.g1885	0.2596	0.46186	-0.3275	0.190754	1.298	8.23e-06	1.2417	2.22e-16	conserved hypothetical protein	Unknown
s043.g1901	-0.3153	0.573944	0.5365	0.193479	1.426	6.98e-10	1.4119	3.74e-13	phospholamban	Unknown
s043.g2065	0.1832	0.414973	-0.1763	0.15658	0.7857	1.35e-10	0.8538	0	Squalene Monooxygenase(N-terminal region)	Metabolism
s043.g2088	0.4576	0.0852093	0.2685	0.0436154	1.0064	0	1.0675	0	nohit	Unknown
s049.g2122	0.0928	0.749599	-0.0815	0.654947	0.8352	0.00116437	0.7369	8.51e-06	transcription factor WRKY	DNA, RNA and gene expression
s066.g2190	0.8884	0.000599177	0.3088	0.0282873	0.9317	1.42e-12	1.0197	0	folate/biopterin transporter	Transport
s066.g2194	0.3623	0.102038	0.9934	0	1.7781	0	2.0514	0	nohit	Unknown
s066.g2236	0.3587	0.130074	0.8219	2.06e-08	2.3601	0	3.4867	0	ankyrin repeat-containing protein	Cell structure and component
s066.g2238	-0.3182	0.558526	-0.411	0.212125	2.5145	1.64e-10	2.4475	0	nohit	Unknown
s069.g2278	-0.0035792	0.988716	-0.0283	0.839064	2.3329	0	3.4947	0	nohit	Unknown
s069.g2323	-0.1057	0.737343	0.3318	0.0264382	0.7719	0.0024707	1.1824	0	conserved unknown protein	Unknown
s069.g2341	0.1692	0.441007	0.2525	0.0370515	1.4604	0	1.9912	0	nohit	Unknown
s069.g2347	-0.0772	0.778311	-0.0389	0.792497	0.5858	0.00866772	0.8827	0	Plasma glutamate carboxypeptidase	Metabolism
s069.g2359	0.7455	0.0642975	0.3745	0.0167223	1.4311	0	1.2852	0	PREDICTED: DNA repair protein XRCC3-like	DNA, RNA and gene expression
s069.g2396	0.6206	0.631619	-0.9057	0.371268	5.2403	9.64e-06	7.1603	0	long chain acyl-coA synthetase	Metabolism
s069.g2412	-0.0316	0.915546	0.0951	0.619872	0.5942	0.0179267	0.5843	1.57e-05	nohit	Unknown
s070.g2470	1.9406	1.36e-05	0.4603	0.0583042	3.014	0	3.4867	0	nohit	Unknown
s070.g2471	1.4992	5.81e-06	0.1992	0.294599	3.0835	0	3.7318	0	Serine/threonine protein kinase	Signaling
s080.g2502	0.7097	0.365993	1.4882	0.00512891	3.3624	5.84e-08	4.708	0	nohit	Unknown
s080.g2504	0.688	0.195618	0.2025	0.616363	1.5116	0.0395772	1.8559	4.3e-12	nohit	Unknown
s080.g2522	-0.0936	0.740361	-0.2099	0.178817	0.659	2.31e-05	1.0369	0	PREDICTED: sialate O-acetylesterase-like	Metabolism
s080.g2595	-0.1364	0.849946	-0.5114	0.285852	3.5538	1.38e-06	5.7811	0	hypothetical protein DFA_06481	Unknown
s080.g2607	0.1623	0.457513	0.1988	0.0938196	0.7423	3.54e-13	0.9842	0	ATPase	Transport
s080.g2610	0.2907	0.256262	0.1094	0.414251	0.8402	5.97e-11	0.8142	0	predicted protein	Unknown
s080.g2617	0.118	0.608268	0.1836	0.161876	2.4918	0	2.8548	0	Sodium/hydrogen exchanger family protein	Transport
s080.g2621	-0.0442	0.850848	-0.1395	0.301122	1.4676	0	1.7192	0	transcription factor CO-like	DNA, RNA and gene expression
s080.g2660	0.8967	0.00202142	0.4811	0.00121518	1.3564	2.01e-11	1.2053	0	protein phosphatase 1E,putative	Metabolism
s080.g2664	0.0916	0.794598	0.316	0.136673	0.7789	0.00145697	0.8707	1.4e-08	nohit	Unknown
s080.g2684	0.3556	0.134042	0.1357	0.312563	0.8745	2.77e-09	0.7697	0	conserved unknown protein	Unknown
s080.g2735	0.3024	0.325766	0.1429	0.3679	1.0176	8.59e-07	1.2652	0	nohit	Unknown
s080.g2736	0.148	0.593927	0.0204	0.887836	0.8467	1.59e-07	1.2035	0	conserved hypothetical protein	Unknown
s080.g2789	0.6602	0.0899965	0.1099	0.629808	1.0732	0.0112649	1.0599	0	nohit	Unknown
s081.g2797	-0.2019	0.418625	0.1972	0.128955	0.8888	3.12e-08	1.2624	0	nohit	Unknown
s081.g2809	0.5216	0.180348	-0.0179	0.934876	1.6768	2.19e-09	2.4804	0	nohit	Unknown
s082.g2932	0.6538	0.00718435	0.6658	2.88e-07	0.8646	1.79e-12	1.0065	0	Phospholipid:diacylglycerol acyltransferase	Metabolism
s082.g2996	0.1797	0.651862	-0.3389	0.169077	0.9295	0.0117117	1.1378	2.13e-13	predicted protein	Unknown
s082.g3008	-0.1021	0.645476	0.2069	0.0882929	0.8978	1.82e-14	0.911	0	tRNA-splicing endonuclease positive effector	Proten synthesis, modification, folding and turnover
s082.g3027	0.2751	0.258912	0.2436	0.0656271	0.6717	3.38e-07	0.8792	0	PREDICTED: lysine-specific demethylase 4C	Metabolism
s082.g3028	0.0865	0.725328	-0.0873	0.543396	0.6694	8.24e-05	0.6795	2.56e-12	ATPase putative	Transport
s082.g3034	-0.3968	0.251189	0.04	0.877018	2.5508	0	2.4156	0	sulfatase	Metabolism
s082.g3035	0.6752	0.0129726	0.5146	0.000623956	1.2135	4.44e-16	1.4262	0	glutathione synthase	Stress, cell death
s082.g3052	-0.2377	0.505779	0.222	0.351115	1.2087	8.33e-05	1.1836	4.44e-15	protein binding/ubiquitin-protein ligase/zinc ion binding	Proten synthesis, modification, folding and turnover
s082.g3081	-0.0048192	0.986323	0.1869	0.261437	0.6973	0.000679831	0.8781	4.06e-12	thioredoxin-like protein 4A	Stress, cell death
s084.g3186	0.3331	0.131131	0.201	0.0880525	1.3534	0	1.1965	0	transcription factor MYB-related	DNA, RNA and gene expression
s088.g3281	-0.1167	0.597776	0.1621	0.207435	0.7331	7.59e-08	0.7787	0	FAD-dependent pyridine nucleotide-disulfide oxidoreductase	Metabolism
s088.g3293	0.5481	0.216996	0.214	0.408893	1.9676	0.000106684	2.194	0	nohit	Unknown
s088.g3294	0.2772	0.695362	0.0038647	0.994172	1.8728	0.0108632	2.6751	2.24e-13	nohit	Unknown
s091.g3322	1.8739	3.81e-13	0.336	0.0147566	2.4358	0	2.1143	0	sulfide-quinone oxidoreductase	Metabolism
s095.g3355	0.3813	0.148508	-0.131	0.347048	0.722	0.00438028	1.0155	0	hypothetical protein SELMODRAFT_75309	Unknown
s095.g3446	1.2907	0.382274	1.2668	0.400266	3.0124	0.0488888	3.3411	6.46e-14	nohit	Unknown
s095.g3459	0.3995	0.232577	0.3867	0.0442144	1.1027	0.00180468	1.2936	0	conserved hypothetical protein	Unknown
s096.g3476	0.0388	0.924325	-0.0413	0.887058	1.5192	0.00421177	1.5951	1.42e-14	methionine aminopeptidase putative	Metabolism
s096.g3494	0.2096	0.3535	0.0751	0.554389	1.7319	0	2.4767	0	nohit	Unknown
s096.g3511	-0.3529	0.385638	0.0683	0.823978	1.1539	0.0102603	1.1449	9.7e-06	nohit	Unknown
s096.g3575	-0.5791	0.0657243	-0.3693	0.0566729	1.3161	2.93e-07	1.5536	0	nohit	Unknown
s096.g3588	0.0929	0.710656	0.0243	0.85709	1.849	0	2.6895	0	predicted protein	Unknown
s096.g3629	0.173	0.684831	0.3667	0.469153	1.4276	0.000118984	1.473	9.18e-09	NAD(P)-binding Rossmann-fold-containing protein	Miscellaneou
s096.g3733	0.6044	0.49505	0.7374	0.0449118	1.8091	0.000163754	1.8446	0	nohit	Unknown
s104.g3803	0.5163	0.0475783	0.6169	2.15e-05	1.3406	5.53e-14	1.3734	0	OTU domain-containing protein,putative	Metabolism
s104.g3828	-0.0531	0.825391	-0.0596	0.664913	1.6246	0	1.7093	0	TPR domain protein	Miscellaneou
s112.g3937	-0.1535	0.571749	-0.2007	0.17816	0.9614	4.89e-06	0.8851	2.4e-14	nohit	Unknown
s112.g3972	0.3286	0.312765	0.6655	0.00026531	1.4655	2.07e-09	2.1004	0	nohit	Unknown
s113.g4091	0.7263	0.00268978	1.2819	0	2.3902	0	3.0918	0	nohit	Unknown
s113.g4092	0.4044	0.158109	1.5033	0	2.409	0	3.1704	0	nohit	Unknown
s115.g4136	-0.4538	0.179343	0.2164	0.218235	0.9196	1.37e-05	1.3337	0	nohit	Unknown
s120.g4142	0.8315	0.137142	0.2405	0.478943	0.7969	0.12276	1.026	0.000182216	nohit	Unknown
s126.g4161	-0.0318	0.910978	0.1667	0.321772	1.2234	4.22e-13	1.8679	0	Predicted unusual protein kinase(ISS)	Signaling
s127.g4267	-0.2321	0.472223	-0.301	0.212915	1.0022	0.0067918	1.713	0	aspartyl protease	Proten synthesis, modification, folding and turnover
s127.g4275	0.1928	0.393823	0.2904	0.0364775	0.8596	5.93e-11	1.0225	0	cytosolic fructose-1,6-bisphosphatase	Metabolism
s127.g4279	0.6582	0.0337702	0.6327	0.00517454	1.0779	1.33e-07	1.098	0	conserved unknown protein	Unknown
s127.g4316	0.6564	0.263383	0.7867	0.048819	2.2161	2.03e-06	2.7494	0	nohit	Unknown
s127.g4371	0.4374	0.107123	0.4526	0.00255416	0.9835	2.3e-06	1.0059	0	nohit	Unknown
s127.g4372	0.1245	0.676153	0.1808	0.276099	1.1643	5.93e-08	1.0053	3.97e-14	glutathione S-transferase	Stress, cell death
s127.g4440	0.0971	0.778699	-0.0903	0.644009	1.5564	1.46e-06	1.4238	0	predicted protein	Unknown
s127.g4459	0.0048134	0.987235	0.2145	0.33957	0.9209	0.00464311	1.472	0	nohit	Unknown
s127.g4471	-0.6973	0.357981	0.1324	0.797309	4.3487	0	6.7468	0	nohit	Unknown
s140.g4514	-0.11	0.755138	-0.3679	0.294333	1.9042	0.000373545	1.9361	0	nohit	Unknown
s140.g4532	0.0135	0.974048	0.3386	0.110943	1.096	4.87e-06	1.5614	5.62e-13	alpha/beta hydrolase	Miscellaneou
s140.g4607	-0.0709	0.771964	0.0404	0.766826	0.5925	0.000271493	0.6917	1.67e-12	peptidyl-prolyl cis-trans isomerase	Metabolism
s140.g4694	0.0466	0.849166	-0.0785	0.55819	1.06	1.72e-10	0.8772	0	fumarylacetoacetase	Metabolism
s140.g4802	0.1307	0.563351	-0.1032	0.435668	0.6539	4.67e-07	0.6179	0	nohit	Unknown
s140.g4803	-0.001995	0.992853	0.0274	0.8302	0.7709	1.96e-11	0.7632	0	transcription factor WRKY	DNA, RNA and gene expression
s140.g4819	-0.0774	0.729829	-0.0505	0.693662	0.9543	1.16e-12	0.9476	0	PREDICTED: acid sphingomyelinase-like phosphodiesterase 3b-like	Metabolism
s145.g4885	1.2346	6.73e-08	0.2122	0.0746204	1.2514	0	1.6787	0	flavohemoglobin	Cell structure and component
s145.g5035	-0.0171	0.949878	0.0455	0.766151	0.7369	0.000120487	0.7531	2.66e-15	sulfate transporter	Transport
s145.g5063	0.0851	0.762866	-0.0063045	0.964883	0.7593	2.99e-05	0.9623	0	ATP-dependent Clp protease ATP-binding subunit clpX	Energy
s145.g5094	0.1808	0.442089	0.1677	0.197916	1.0465	0	1.7275	0	conserved unknown protein	Unknown
s152.g5215	-0.3902	0.333313	-0.2154	0.369491	1.7527	1.19e-08	2.67	0	predicted protein	Unknown
s159.g5225	1.0478	0.0125558	0.4145	0.121894	3.3939	0	4.0013	0	nohit	Unknown
s162.g5286	0.4828	0.0300854	0.1476	0.213451	0.9094	0	0.861	0	HECT E3 ubiquitin ligase putative	Proten synthesis, modification, folding and turnover
s166.g5338	0.3092	0.357307	0.5025	0.0257448	1.1102	0.00160573	1.218	0	nohit	Unknown
s182.g5391	-0.144	0.641502	0.6924	0.000104237	1.9466	0	2.2051	0	nohit	Unknown
s182.g5392	0.0445	0.878416	0.3122	0.094812	1.3188	5.17e-12	1.2699	0	endo-b-1,4-glucanase	Metabolism
s182.g5416	0.2737	0.431612	0.3618	0.109263	2.1041	0	2.825	0	nohit	Unknown
s182.g5460	0.0231	0.931636	-0.0978	0.531562	0.7457	7.58e-05	0.8527	8.05e-12	hypothetical protein CHLNCDRAFT_138448	Unknown
s182.g5560	0.4147	0.095533	0.0973	0.498911	0.5832	3.6e-05	0.6363	1.85e-11	predicted protein	Unknown
s182.g5602	-0.1574	0.595321	-0.2042	0.263632	0.8337	8.18e-06	1.5781	0	taurine dioxygenase	Metabolism
s182.g5662	0.2703	0.490789	-0.0996	0.703894	1.0006	0.0112101	1.0056	1.59e-08	nohit	Unknown
s182.g5663	0.2413	0.361407	-0.019	0.895887	0.9898	2.41e-06	0.9805	0	nohit	Unknown
s182.g5680	0.3165	0.299391	0.0734	0.62518	0.8145	5.21e-05	0.6962	2.72e-09	Rhomboid-like protein 10	Miscellaneou
s182.g5739	0.4041	0.224614	0.2763	0.0986521	1.1914	6.86e-07	1.0976	1.31e-11	aromatic aminotransferase Aro8,putative	Metabolism
s185.g5789	0.5562	0.0343209	0.1743	0.210933	0.9413	3.98e-07	0.8963	0	nohit	Unknown
s185.g5860	0.4116	0.0627759	0.589	9.69e-07	1.4344	0	1.6683	0	nohit	Unknown
s185.g5882	-0.2951	0.333863	-0.048	0.779748	0.8603	5.11e-05	0.7765	1.86e-08	iron hydrogenase assembly protein	Energy
s185.g5883	0.4421	0.120576	0.2414	0.126881	1.5721	0	1.9734	0	hydrogenase assembly factor	Metabolism
s185.g5957	0.4859	0.0658374	0.0319	0.834308	1.3982	4.03e-07	1.2537	0	nohit	Unknown
s185.g5974	-0.6194	0.0722351	-0.1645	0.456123	1.8239	7.48e-09	2.1183	0	sulfate transporter	Transport
s214.g6069	0.1675	0.448872	0.1364	0.268145	0.5962	8.44e-08	0.8447	0	TLD family protein	Miscellaneou
s214.g6099	0.5148	0.115818	0.346	0.0202239	0.9097	6.05e-07	1.031	0	Cyb5d2 protein,cytochrome b5 domain containing 2	photosynthesis
s214.g6118	-0.0282	0.953171	0.0544	0.811761	1.449	4.83e-06	2.2141	0	nohit	Unknown
s214.g6134	2.2774	0.0942863	1.9451	0.00808378	4.6301	4.44e-10	5.3799	0	MC family transporter	Transport
s214.g6141	0.1255	0.570741	0.0439	0.721293	0.8553	1.8e-12	0.7569	0	Probable membrane-associated 30 kDa protein,chloroplast precursor	Unknown
s214.g6153	0.2831	0.273826	0.1247	0.396486	0.9114	0.000392691	1.0035	0	nohit	Unknown
s214.g6154	0.2343	0.324135	-0.0019952	0.988358	0.8757	2.24e-06	0.8392	0	ABC transmembrane transporter	Transport
s214.g6192	0.1122	0.625507	0.081	0.524698	0.7026	6.02e-09	0.8934	0	nohit	Unknown
s214.g6193	0.1377	0.582497	0.1474	0.286085	0.7505	2.98e-06	0.7074	2e-15	PREDICTED: RNA polymerase II associated protein 3-like isoform 1	DNA, RNA and gene expression
s214.g6223	0.1726	0.5392	0.1634	0.234288	1.9222	0	1.9112	0	hypothetical protein AURANDRAFT_70645	Unknown
s214.g6268	2.9075	0	1.7947	0	5.2586	0	5.3364	0	heat shock protein Hsp20	DNA, RNA and gene expression
s245.g6402	0.3675	0.260072	-0.2571	0.169803	0.9866	8.6e-05	1.5454	0	Ankyrin	Cell structure and component
s245.g6412	0.5709	0.0485134	0.4161	0.0797249	2.3069	0	3.4242	0	nohit	Unknown
s245.g6444	0.3727	0.300325	-0.098	0.596169	1.3387	1.55e-05	1.1603	8.87e-11	dihydropteridine reductase	Metabolism
s245.g6487	0.4129	0.628081	0.1591	0.678629	1.3519	2.25e-09	1.3858	0	alanine-glyoxylate aminotransferase,putative	Metabolism
s246.g6544	0.8916	0.0311083	0.7193	0.00108596	1.9434	0	2.8413	0	nohit	Unknown
s247.g6590	1.2267	3.65e-05	0.4152	0.00239909	2.2136	0	3.4146	0	nohit	Unknown
s247.g6615	1.0008	0.00921997	1.0245	4.22e-11	1.575	6.66e-16	1.8106	0	nohit	Unknown
s247.g6616	0.6936	0.0175942	1.0695	4.44e-16	1.6977	0	1.8094	0	homeodomain transcription factor	DNA, RNA and gene expression
s247.g6688	0.274	0.483406	0.3155	0.0970199	0.7774	0.00767142	0.7012	8.33e-05	conserved unknown protein	Unknown
s247.g6695	0.4108	0.287999	0.5554	0.000358475	1.292	2.66e-15	1.3242	0	predicted protein	Unknown
s247.g6748	0.2109	0.484192	-0.041	0.814873	0.921	8.87e-05	0.8974	7.53e-14	casein kinase II subunit beta-4	Signaling
s247.g6756	-0.0137	0.950085	-0.1016	0.423767	1.4137	0	1.7405	0	ATP-binding cassette transporter,subfamily G,member 21,group PDR protein PpABCG21	Transport
s247.g6770	0.14	0.557237	-0.024	0.85628	1.11	0	1.2426	0	aldehyde oxidase 2	Metabolism
s247.g6798	0.2962	0.291165	-0.0219	0.895551	1.571	1.55e-15	1.7209	0	mRNA methyltransferase,putative	DNA, RNA and gene expression
s247.g6838	0.0101	0.984449	-0.1753	0.632169	0.6449	0.138112	1.0515	2.33e-06	nohit	Unknown
s247.g6918	-0.0436	0.89597	0.0017168	0.994003	1.1202	3.26e-06	1.336	0	drug/metabolite permease,DMT superfamily	Transport
s247.g6996	1.6311	1.02e-10	0.7331	1.8e-09	2.0255	0	2.112	0	nohit	Unknown
s252.g7054	-0.1766	0.492388	0.2333	0.114606	2.1653	0	2.0556	0	polyhydroxybutyrate depolymerase	Metabolism
s252.g7065	0.1538	0.596226	0.1037	0.509834	0.7282	0.00401224	0.9437	1.33e-15	hypothetical protein AURANDRAFT_64044	Unknown
s252.g7077	0.5143	0.112412	0.3935	0.0966368	1.1895	0.00222849	1.1708	0	nohit	Unknown
s252.g7144	0.7334	0.353327	0.0121	0.972435	2.4175	7.75e-13	2.7715	0	Pyridoxal-dependent decarboxylase	Metabolism
s259.g7247	1.268	1.71e-06	0.4783	0.00218652	2.1081	0	1.9733	0	FAD-dependent pyridine nucleotide-disulfide oxidoreductase	Metabolism
s259.g7272	0.5612	0.139583	0.4111	0.0189055	0.6616	2e-05	0.7129	3.77e-08	Galactokinase(Galactose kinase)	Metabolism
s259.g7358	0.2851	0.23529	0.2068	0.238726	0.8363	2.68e-05	1.0627	0	mono-or diacylglycerol acyltransferase type 2	Metabolism
s259.g7362	-0.0062024	0.97929	-0.0294	0.835968	0.8444	4.72e-06	0.8243	0	Fructose-bisphosphatase	Metabolism
s259.g7390	1.5308	1.92e-11	0.4153	0.000473411	1.9275	0	2.396	0	hydroxylamine reductase	Metabolism
s267.g7601	0.1247	0.580945	-0.1561	0.234675	0.7127	4.98e-08	0.9806	0	predicted protein	Unknown
s267.g7635	0.0864	0.694584	0.1945	0.112044	0.683	1.5e-09	0.7947	0	nohit	Unknown
s267.g7636	0.1798	0.418349	0.3654	0.00313342	0.8203	3.35e-12	0.7773	0	transcription factor MYB-related	DNA, RNA and gene expression
s267.g7639	0.2275	0.311227	-0.0544	0.711036	1.4156	1.55e-14	1.6795	0	conserved unknown protein	Unknown
s267.g7654	0.2692	0.362516	0.1229	0.499401	0.8937	3.55e-05	0.7719	1.13e-11	predicted protein	Unknown
s267.g7732	0.0439	0.862375	0.2191	0.114581	0.6702	3.38e-05	0.781	0	nohit	Unknown
s267.g7871	0.4825	0.0879362	0.5204	0.108691	2.1376	0	3.133	0	nohit	Unknown
s271.g7908	-0.0153	0.954604	-0.0464	0.744013	0.8795	3.81e-07	1.2597	0	nohit	Unknown
s271.g7909	-0.0498	0.825781	-0.0182	0.885062	0.812	6.84e-12	1.2095	0	m-AAA protease subunit,Afg3/Yta10-like protein	Miscellaneou
s271.g7928	0.2669	0.575371	0.3354	0.0825893	0.868	0.007912	1.0186	5.5e-08	nohit	Unknown
s271.g7953	0.0134	0.963157	0.2963	0.0689404	1.5135	0	2.4528	0	nohit	Unknown
s271.g7954	-0.0098454	0.969717	0.2711	0.0677119	1.5896	4.44e-16	1.5579	0	PREDICTED: heme-binding protein 2-like	Energy
s271.g8037	-0.16	0.553082	0.1244	0.4052	0.6688	0.000291585	0.8033	1.23e-12	conserved unknown protein	Unknown
s271.g8038	0.4242	0.0835266	0.2985	0.0207004	1.208	0	1.6726	0	Zinc finger FYVE domain-containing protein	DNA, RNA and gene expression
s271.g8050	0.1928	0.489936	0.2251	0.161228	0.9048	0.00505547	1.0297	0	predicted protein	Unknown
s271.g8061	-0.0186	0.949548	0.1956	0.19007	0.8843	2.15e-08	1.0661	0	Major Facilitator Superfamily(MFS)	DNA, RNA and gene expression
s277.g8255	0.9138	0.000288753	0.7453	2.02e-06	1.9887	5.55e-15	1.9815	0	nohit	Unknown
s278.g8259	-0.8621	0.0554893	-0.1869	0.401818	0.7703	0.00531758	0.8691	0.000165013	nohit	Unknown
s284.g8286	0.3067	0.279264	0.1611	0.274962	1.1053	2.7e-09	1.7942	0	nohit	Unknown
s295.g8332	0.2816	0.293921	0.1395	0.386662	0.7155	0.00275631	1.136	0	hypothetical protein VOLCADRAFT_109954	Unknown
s295.g8380	0.4949	0.240117	0.6655	0.000110132	0.8223	0.000459689	0.9815	0	methylisocitrate lyase,putative	Metabolism
s295.g8429	-0.1816	0.508086	0.4649	0.00113928	1.0595	1.29e-10	1.3195	0	asparagine-linked glycosylation 10,alpha-1,2-glucosyltransferase homolog	Metabolism
s295.g8433	0.1002	0.650136	0.0183	0.881121	0.6604	2.13e-07	0.7084	0	Pheophorbide a oxygenase,putative chloroplast precursor	Metabolism
s295.g8501	0.0496	0.871296	0.1063	0.599887	1.9239	0.000141606	3.2022	0	chloroplast RNA polymerase sigma subunit	DNA, RNA and gene expression
s295.g8514	1.6788	0.000587174	2.1744	0	4.5156	0	5.3867	0	nohit	Unknown
s295.g8565	-0.1143	0.763079	0.3734	0.0686672	0.7744	0.0047632	1.1141	3.91e-12	conserved hypothetical protein	Unknown
s295.g8641	0.1232	0.760839	0.6028	0.00268261	1.2649	0.00350739	1.4436	4.44e-16	nohit	Unknown
s295.g8645	0.1441	0.721961	0.0068159	0.970595	2.3277	0	3.9254	0	nohit	Unknown
s299.g8724	-0.203	0.524846	0.2823	0.059713	2.0113	0	2.703	0	aldehyde dehydrogenase family 7 member A1	Metabolism
s308.g8827	0.2755	0.540655	-0.0027734	0.993707	1.1609	0.0163857	1.6679	2.75e-10	amidase	Metabolism
s324.g8899	-0.1738	0.512068	-0.3017	0.0310555	0.8166	2.53e-07	1.0253	0	nohit	Unknown
s324.g8921	-0.0918	0.784414	0.1357	0.494013	0.6162	0.00552347	0.5978	1.48e-05	nohit	Unknown
s328.g9114	0.2798	0.236763	0.2038	0.100059	0.9093	3.37e-11	0.7851	0	nohit	Unknown
s328.g9117	0.5705	0.298544	-0.5871	0.339601	1.9405	0.00157898	1.9902	1.55e-14	cellulase 1	Metabolism
s328.g9128	0.4318	0.186007	0.3872	0.0253261	1.8012	1.87e-13	1.6809	0	nohit	Unknown
s330.g9186	0.3784	0.427085	0.0075599	0.979607	1.2957	4.58e-07	1.8894	0	nohit	Unknown
s330.g9202	0.7917	0.00240183	0.7319	5.59e-07	1.7494	0	1.7404	0	nohit	Unknown
s330.g9220	-0.3313	0.276792	-0.0041829	0.978764	1.4179	2.6e-14	2.6448	0	nohit	Unknown
s330.g9259	0.3043	0.346038	-0.1878	0.234257	0.683	3.79e-05	0.7184	2.35e-14	conserved unknown protein	Unknown
s330.g9264	0.2252	0.331847	0.327	0.008724	1.0868	0	1.6323	0	(p)ppgpp synthetase i,spot/rela	Energy
s330.g9276	-0.2849	0.329422	-0.1576	0.350718	0.6625	0.00204921	0.7211	5.13e-07	TPR repeat protein	Miscellaneou
s330.g9343	0.1714	0.601361	0.6031	0.000431289	2.1808	0	2.6289	0	RING-H2 finger protein ATL3J	DNA, RNA and gene expression
s330.g9478	0.0466	0.852964	0.0237	0.864148	0.5826	0.00169691	0.5932	4.28e-10	PREDICTED: ankyrin repeat and BTB/POZ domain-containing protein 1-like	Cell structure and component
s330.g9527	0.1319	0.626959	0.2876	0.0548033	1.173	5.66e-08	1.1356	0	ubiquinone/menaquinone biosynthesis methyltransferase	Proten synthesis, modification, folding and turnover
s330.g9567	0.0329	0.884047	0.2935	0.0177409	0.6076	2.56e-06	0.5895	6.22e-15	Cyclin-D	Cell structure and component
s330.g9607	-0.1381	0.619012	0.2554	0.0828632	0.8408	1.16e-06	1.2979	0	homogentisate 1,2-dioxygenase	Metabolism
s330.g9664	-0.1271	0.623006	-0.1139	0.455351	0.943	3.81e-09	1.5391	0	nohit	Unknown
s330.g9670	-0.232	0.332855	-0.0384	0.776	0.8122	2.79e-06	0.6855	2.62e-14	Sulfate Permease(SulP) Family	Metabolism
s331.g9672	-0.1252	0.798389	-0.0389	0.850128	1.6055	1.12e-06	2.4774	0	twin-arginine translocation pathway signal	Signaling
s341.g9717	0.3907	0.119987	0.1819	0.178872	0.9946	1.55e-15	1.1483	0	PREDICTED: pitrilysin metallepetidase 1-like	Metabolism
s341.g9726	0.494	0.441139	0.6827	0.00146383	1.0649	0.000120465	1.1407	2.22e-16	expressed unknown protein	Unknown
s341.g9732	0.2188	0.335341	0.0238	0.852016	1.0641	1.95e-14	0.9047	0	related to phosphatidylinositol-4-phosphate 5-kinase	Metabolism
s341.g9751	0.0344	0.919515	0.0066773	0.970778	0.6428	0.00831677	0.6771	1.45e-06	expressed unknown protein	Unknown
s341.g9780	0.0842	0.702229	-0.1132	0.402888	1.4329	7.77e-15	1.9357	0	nohit	Unknown
s341.g9796	-0.4105	0.147067	-0.512	0.00201698	0.9805	0.000216136	1.5283	0	PREDICTED: iduronate 2-sulfatase-like	Metabolism
s341.g9856	-0.2439	0.481685	0.0869	0.689625	1.5853	4.44e-07	1.4232	0	SP2G	Unknown
s350.g9969	0.1293	0.908363	-0.2427	0.69047	0.9357	0.109703	1.2576	0.000268336	conserved unknown protein	Unknown
s354.g10078	-0.0080133	0.976527	-0.0772	0.596295	0.6516	0.000605411	1.1	0	Rab5 family GTPase putative	Transport
s354.g10124	0.1659	0.597127	0.2986	0.137137	0.7941	0.0107955	1.1021	0	predicted protein	Unknown
s354.g10128	-0.113	0.611708	-0.7793	3.05e-08	1.7786	0	2.1444	0	t-complex 11(mouse) like 2,isoform CRA_a(Partial)	Proten synthesis, modification, folding and turnover
s354.g10169	0.2387	0.367382	0.1377	0.312234	0.7934	7.96e-07	0.8645	0	conserved hypothetical protein	Unknown
s354.g10179	1.9472	3.16e-07	0.3068	0.130401	2.3334	0	2.0455	0	predicted protein	Unknown
s354.g10186	0.2682	0.363164	-0.03	0.893825	1.4467	0.0227352	2.1762	0	nohit	Unknown
s354.g10192	0.6525	0.0187323	0.866	3.4e-10	1.1186	1.36e-12	1.1691	0	LRR-GTPase of the ROCO family	Transport
s354.g10285	-0.0309	0.920572	-0.246	0.238032	0.8659	0.00786185	1.1266	0	serine protease family S54 putative	Proten synthesis, modification, folding and turnover
s354.g10295	-0.0386	0.876355	0.0925	0.525805	0.8052	9e-06	1.0268	0	nohit	Unknown
s354.g9997	-0.0575	0.829062	-0.2914	0.0453201	0.8608	1.31e-05	0.9991	0	nohit	Unknown
s355.g10314	-0.0566	0.843862	-0.2257	0.203688	1.5259	8.57e-11	1.5693	0	Orn/Lys/Arg decarboxylase	Metabolism
s355.g10351	0.478	0.218888	0.6261	0.0165855	0.9612	0.0253116	1.2147	2.49e-14	WD40 repeat-containing protein	Miscellaneou
s355.g10362	0.0518	0.890042	0.2308	0.249795	0.9372	9.74e-05	1.4479	3.33e-15	nohit	Unknown
s355.g10377	-0.2554	0.465758	0.1827	0.276597	1.3128	7.16e-09	1.6588	0	silent information regulator family protein	DNA, RNA and gene expression

## Sheet: Cluster K10
Gene ID	log2(VLC-3h/HC-3h)	p_value	log2(VLC-6h/HC-6h)	p_value	log2(VLC-12h/HC-12h)	p_value	log2(VLC-24h/HC-24h)	p_value	Annotation	Functional Category (manual curated)
s004.g3	0.4624	0.114361	0.2959	0.0867394	-2.8386	0	0.8733	9.24e-12	nohit	Unknown
s009.g363	0.8027	0.000327045	0.0423	0.731417	-0.5818	5.46e-11	1.5005	0	alternative oxidase isoform A	Energy
s009.g371	1.0541	0.00372049	0.6612	0.00178484	0.0663	0.762931	1.4161	0	nohit	Unknown
s009.g804	1.0175	0.0513069	0.0539	0.802162	0.0898	0.686915	1.184	3.77e-15	Complex I intermediate-associated protein 30,mitochondrial precursor(NADH dehydrogenase)	Unknown
s026.g1516	0.1534	0.885594	-1.1008	0.318467	-1.3569	7.6e-07	-0.4201	0.527831	Os07g0113000	Unknown
s069.g2270	-0.1258	0.835465	-0.3129	0.318624	-1.1609	8.99e-05	0.8671	0.0159158	nohit	Unknown
s080.g2671	0.827	0.000358928	0.3639	0.00439021	0.0207	0.844717	0.8962	0	inorganic phosphate transporter,putative	Transport
s080.g2788	0.8217	0.00464645	0.0284	0.835297	0.519	0.0027361	1.0948	0	hypothetical protein BATDEDRAFT_89799	Unknown
s082.g2908	0.272	0.726931	-0.6944	0.0728513	-1.0592	3.65e-11	0.4023	0.379614	nohit	Unknown
s090.g3316	1.2476	0.00508918	0.8186	0.00116615	0.0071077	0.977028	1.9634	0	Hexuronate transporter,putative	Transport
s104.g3903	-0.3775	0.0922498	-0.7296	1.23e-09	-0.9297	0	-0.4533	3.39e-10	nohit	Unknown
s127.g4166	1.4096	0.000164078	0.5107	0.0338107	0.3052	0.123318	1.6239	0	calcium/calmodulin dependent protein kinase	Signaling
s127.g4205	0.8375	0.00121551	0.1697	0.189908	-0.0786	0.371967	1.4217	0	hypothetical protein	Unknown
s140.g4531	0.5572	0.397566	-0.7254	0.309481	-1.8171	0.000210215	0.27	0.602193	hypothetical protein CHLNCDRAFT_138179	Unknown
s145.g4967	-0.1209	0.577849	-0.6201	1.74e-07	-1.6867	0	0.5669	2.22e-15	Fatty acid desaturase	Metabolism
s145.g5158	0.3085	0.519671	-0.4288	0.385764	-1.5641	1.51e-12	1.7628	8.04e-11	conserved hypothetical protein	Unknown
s182.g5486	0.6178	0.174011	0.2959	0.189433	-0.0068811	0.967427	1.0174	5.49e-12	PREDICTED: oxalate:formate antiporter-like	Transport
s185.g5755	0.5289	0.0337928	0.3861	0.00229835	-0.1086	0.31093	1.1426	0	acid phosphatase 5a	Metabolism
s247.g6721	1.2607	9.35e-06	0.9233	3.19e-10	0.9013	9.73e-08	1.5985	0	SQD2,sulfoquinovosyltransferase,glycosyl transferase,group 1	Metabolism
s247.g6799	0.0337	0.895231	-0.3062	0.0373402	-1.3186	0	1.2475	0	nohit	Unknown
s247.g6909	0.2485	0.54425	0.0938	0.58443	-0.6887	1.01e-09	1.1211	4.77e-13	PREDICTED: similar to ATP-binding cassette,sub-family B,member 10	Transport
s247.g6985	0.3439	0.699206	-0.7369	0.211954	-1.5567	0	-0.2127	0.625202	nohit	Unknown
s259.g7447	0.3062	0.42904	-0.1456	0.611465	-0.9068	0.00183363	1.4538	0	ATP-binding cassette sub-family D member 3	Transport
s271.g7920	-0.1072	0.743722	-1.1405	5.33e-08	-1.685	0	-0.2837	0.137814	nohit	Unknown
s271.g7925	0.7332	0.133673	-0.0435	0.901084	-0.8151	0.016771	1.5545	0	nohit	Unknown
s271.g8024	-0.0912	0.753623	-0.6918	4.21e-05	-1.2388	1.16e-05	0.3087	0.155316	S-adenosyl-L-methionine-dependent methyltransferases-like	Metabolism
s295.g8701	-0.027	0.969401	-1.0599	0.00814578	-1.6051	1.1e-10	0.1387	0.78385	nohit	Unknown
s308.g8771	0.5748	0.0984238	0.0043304	0.982598	-1.3907	0	1.6828	0	CBL-interacting protein kinase	Signaling
s328.g9133	0.992	0.000290069	0.2992	0.034855	0.3391	0.000868721	1.4617	0	cyclic nucleotide-binding domain-containing protein	Energy
s330.g9669	0.4432	0.31774	-0.3341	0.0962606	-1.0173	0	0.8127	0.000182849	protein involved in intra-Golgi vesicle-mediated transport	Transport
s341.g9770	1.5341	1.87e-11	0.0192	0.871864	0.575	9.85e-11	1.8435	0	Glyoxylase(ISS)	Stress, cell death
s350.g9968	1.1624	0.0927327	0.4892	0.143949	0.7736	0.0164866	1.5746	0	regulator of chromosome condensation(RCC1)-like protein	Cell structure and component

[truncated: 7 more sheets: Cluster K11, Cluster K12, Cluster K13, Cluster K14, Cluster K15, Cluster K16, Main genes cited in Maintext]
