# Supplementary material for: Transcriptomic and proteomic responses to very low CO2 suggest multiple carbon concentrating mechanisms in Nannochloropsis oceanica
Source: Biotechnol Biofuels. 2019 Jun 28;12:168. doi: 10.1186/s13068-019-1506-8 (PMC6599299; doi:10.1186/s13068-019-1506-8)
Supplement: Supplementary file 9 — Additional file 9: Dataset S2. Proteome dynamics of the wild-type N. oceanica under the VLC and HC conditions. Among the 1965 proteins identified, the 255 differentially expressed proteins are grouped into six clusters based on temporal pattern of protein abundance. For each cluster in Figure 2B, variation of protein abundance as indicated by log2(VLC/HC) along the time course is provided as a separate Excel sheet. [file 13068_2019_1506_MOESM9_ESM.xlsx]

## Sheet: 3, 6, 12, 24 h
3 hours high carbon				3 hours very low carbon					6 hours high carbon				6 hours very low carbon					12 hours high carbon				12 hours very low carbon					24 hours high carbon				24 hours very low carbon
biological replicate 1:	biological replicate 2:	biological replicate 3:		biological replicate 1:	biological replicate 2:	biological replicate 3:			biological replicate 1:	biological replicate 2:	biological replicate 3:		biological replicate 1:	biological replicate 2:	biological replicate 3:			biological replicate 1:	biological replicate 2:	biological replicate 3:		biological replicate 1:	biological replicate 2:	biological replicate 3:			biological replicate 1:	biological replicate 2:	biological replicate 3:		biological replicate 1:	biological replicate 2:	biological replicate 3:				Protein name
3h HC 1	3h HC 2	3h HC 3	mid value 3h HC	3h VLC 1	3h VLC 2	3h VLC 3	mid value 3h VLC	ratio 3h VLC/HC	6h HC 1	6h HC 2	6h HC 3	mid value 6h HC	6h VLC 1	6h VLC 2	6h VLC 3	mid value 6h VLC	ratio 6h VLC/HC	12h HC 1	12h HC 2	12h HC 3	mid value 12h HC	12h VLC 1	12h VLC 2	12h VLC 3	mid value 12h VLC	ratio 12h VLC/HC	24h HC 1	24h HC 2	24h HC 3	mid value 24h HC	24h VLC 1	24h VLC 2	24h VLC 3	mid value 24h HC	ratio 24h VLC/HC	A: Accession	A: Description
-3.14945	-2.23615	-1.94745	-2.44435	-1	-2.50149	-1	-1.5005	0.943853	-1.90714	-2.0372	-2.53436	-2.15957	-2.98956	-1.22239	-1.58496	-1.9323	0.227263	-2.66704	-3.41248	-2.29088	-2.79013	-2.51492	-1	-1	-1.50497	1.28516	-1.80735	-1.99115	-2.13836	-1.97895	-2.03213	-3.0657	-1.80735	-2.30173	-0.322773	IMET_2374||scaffold00080.g2493	gi|553186678|ref|XP_005854467.1| kh domain protein [Nannochloropsis gaditana CCMP526] &gt;gi|422294591|gb|EKU21891.1| kh domain protein [Nannochloropsis gaditana CCMP526]||RNA-binding protein Nova
-2.72251	-2.96578	-2.20643	-2.63157	-1.58496	-2.36812	-2.88787	-2.28032	0.351257	-1.83975	-2.60855	-2.03213	-2.16014	-1	-0.807355	-1	-0.935785	1.22436	-2.71251	-2.59715	-2.41486	-2.57484	-2.08651	-0.584963	-1.58496	-1.41881	1.15603	-1.22239	-0.807355	-1.22239	-1.08404	-1.58496	-1.76736	-0.485427	-1.27925	-0.195204	IMET_7749||scaffold00284.g8294	gi|585106914|gb|EWM25223.1| sumo-activating enzyme subunit 2 [Nannochloropsis gaditana]||ubiquitin-like 1-activating enzyme E1 B [EC:6.2.1.45] ko04120 Ubiquitin mediated proteolysis||gi|262111212|gb|EEY69264.1| ubiquitin-activating enzyme [E1], putative [Phytophthora infestans T30-4]||||
4.02975	3.92283	3.7866	3.91306	3.82443	3.92283	3.9386	3.89529	-0.0177733	4.16992	3.77259	4.22239	4.05497	4.14296	3.86507	4.02975	4.01259	-0.0423733	4.23522	4.2854	4.12928	4.21663	3.90689	4.14296	4.1964	4.08208	-0.13455	3.6845	3.89309	4.16993	3.91584	4.27302	3.9542	3.85086	4.02603	0.110187	IMET_9834||IMET1_atpA_cp	gi|542688042|ref|YP_008520071.1| ATP synthase F0F1 subunit alpha (chloroplast) [Nannochloropsis oceanica] &gt;gi|478433815|gb|AGI98926.1| ATP synthase F0F1 subunit alpha (chloroplast) [Nannochloropsis oceanica] &gt;gi|478434318|gb|AGI99425.1| ATP synthase F0F1 subunit alpha (chloroplast) [Nannochloropsis oceanica] &gt;gi|613433417|gb|AHX25205.1| ATP synthase CF1 alpha chain (chloroplast) (chlorop…
5.99624	6.08392	5.36457	5.81491	5.46489	5.37504	5.62449	5.48814	-0.32677	5.87447	5.93467	6.05889	5.95601	6.04075	5.59352	5.84967	5.82798	-0.12803	5.8371	6.2127	6.05889	6.03623	5.63421	5.88264	5.94642	5.82109	-0.21514	6.09653	5.99031	6.06916	6.052	5.95807	5.40372	5.41665	5.59281	-0.459187	IMET_9848||IMET1_atpB_cp	gi|542687755|ref|YP_008519712.1| CF1 beta subunit of ATP synthase (chloroplast) [Nannochloropsis oculata] &gt;gi|542688056|ref|YP_008520085.1| CF1 beta subunit of ATP synthase (chloroplast) [Nannochloropsis oceanica] &gt;gi|545907133|ref|YP_008519586.1| CF1 beta subunit of ATP synthase (chloroplast) [Nannochloropsis granulata] &gt;gi|478433703|gb|AGI98815.1| CF1 beta subunit of ATP synthase (chlo…
1.11548	1.5025	1	1.20599	1	0.415037	1.41504	0.943359	-0.262634	1.22239	1.41504	1.32193	1.31979	1.58496	1	1.58496	1.38997	0.0701867	0.736965	1.41504	1	1.05067	0.874469	0.874469	1.41504	1.05466	0.003991	1.65208	1.71621	1.44057	1.60295	1.87447	2	1.19265	1.68904	0.0860867	IMET_9849||IMET1_atpE_cp	gi|542688057|ref|YP_008520086.1| ATP synthase CF1 epsilon subunit (chloroplast) [Nannochloropsis oceanica] &gt;gi|478433830|gb|AGI98941.1| ATP synthase CF1 epsilon subunit (chloroplast) [Nannochloropsis oceanica] &gt;gi|478434333|gb|AGI99440.1| ATP synthase CF1 epsilon subunit (chloroplast) [Nannochloropsis oceanica] &gt;gi|613433432|gb|AHX25220.1| ATP synthase CF1 epsilon chain (chloroplast) (ch…
1.32193	1.5025	0.847997	1.22414	1.5025	1.11548	1.32193	1.3133	0.089161	1.22239	1.32193	1.66297	1.40243	0.874469	1.44057	1.66297	1.326	-0.076427	1.73697	1.58496	1.58496	1.63563	1.32193	1.32193	1.58496	1.40961	-0.226023	1.89309	1.8365	1.65208	1.79389	1.66297	1.73697	1.19265	1.53086	-0.263027	IMET_9836||IMET1_atpF_cp	gi|542688044|ref|YP_008520073.1| CF0 subunit I of ATP synthase (chloroplast) [Nannochloropsis oceanica] &gt;gi|478433817|gb|AGI98928.1| CF0 subunit I of ATP synthase (chloroplast) [Nannochloropsis oceanica] &gt;gi|478434320|gb|AGI99427.1| CF0 subunit I of ATP synthase (chloroplast) [Nannochloropsis oceanica] &gt;gi|613433419|gb|AHX25207.1| ATP synthase CF0 B chain subunit I (chloroplast) (chlorop…
0.415037	0	0.263035	0.226024	0	0	0.222392	0.0741307	-0.151893	-0.263035	0.584962	0.736965	0.352964	0	0.514573	0.736965	0.417179	0.0642153	1.32193	1	1.22239	1.18144	0	0	1	0.333333	-0.848107	1.36257	1.19265	0.893085	1.14944	1	1.11548	0.777608	0.964363	-0.185072	IMET_9837||IMET1_atpG_cp	gi|542688045|ref|YP_008520074.1| F0F1 ATP synthase subunit B&apos; (chloroplast) [Nannochloropsis oceanica] &gt;gi|478433818|gb|AGI98929.1| F0F1 ATP synthase subunit B&apos; (chloroplast) [Nannochloropsis oceanica] &gt;gi|478434321|gb|AGI99428.1| F0F1 ATP synthase subunit B&apos; (chloroplast) [Nannochloropsis oceanica] &gt;gi|613433420|gb|AHX25208.1| ATP synthase CF0 B&apos;chain subunit II (chl…
3.14296	3.39232	2.1375	2.89093	3.08746	3.34577	3.5025	3.31191	0.420983	2.62449	2.45943	2.58496	2.55629	2.9386	2.71621	2.73697	2.79726	0.240967	2.27302	1.87447	2.11548	2.08766	3.14296	3.1964	3.16992	3.16976	1.0821	2.28011	2.28011	2.61891	2.39304	2.80735	2.66297	2.28011	2.58348	0.190433	IMET_9766||IMET1_cbbX_cp	gi|478433747|gb|AGI98858.1| rubisco expression protein (chloroplast) [Nannochloropsis oceanica] &gt;gi|613433480|gb|AHX25268.1| putative rubisco expression protein (chloroplast) (chloroplast) [Nannochloropsis oceanica]|| ||gi|429126070|gb|AFZ64241.1| rubisco expression protein [chloroplast] [Nannochloropsis gaditana]||rubisco expression (chloroplast)
-2.19382	-2.64697	-1.5734	-2.13806	-2.64896	-1.58496	-1.67273	-1.96888	0.16918	-1.89822	-2.42678	-3.04625	-2.45708	-1.58496	-1.22239	-0.584963	-1.13077	1.32631	-2.44164	-3.49641	-2.84433	-2.92746	0.415037	0.222392	-0.263035	0.124798	3.05226	-3.26355	-1.80735	-3.52369	-2.86486	-0.584963	-0.263035	-1.22239	-0.690129	2.17473	IMET_9809||IMET1_chlB_cp	gi|542688017|ref|YP_008520046.1| photochlorophyllide reductase subunit B (chloroplast) [Nannochloropsis oceanica] &gt;gi|478433790|gb|AGI98901.1| photochlorophyllide reductase subunit B (chloroplast) [Nannochloropsis oceanica] &gt;gi|478434293|gb|AGI99400.1| photochlorophyllide reductase subunit B (chloroplast) [Nannochloropsis oceanica] &gt;gi|613433524|gb|AHX25312.1| photochlorophyllide reducta…
2.70044	2.77259	2.48543	2.65282	2.96963	2.87447	2.90689	2.917	0.264177	2.66297	2.36923	2.58496	2.53905	2.32193	2.28011	2.58496	2.39567	-0.143387	2.80735	2.54432	2.62449	2.65872	2.66297	2.54432	2.62449	2.61059	-0.0481267	2.65208	2.65208	2.58496	2.62971	2.27302	2.58496	2.58496	2.48098	-0.148727	IMET_9806||IMET1_chlI_cp	gi|542688014|ref|YP_008520043.1| magnesium-chelatase subunit (chloroplast) [Nannochloropsis oceanica] &gt;gi|478433787|gb|AGI98898.1| magnesium-chelatase subunit (chloroplast) [Nannochloropsis oceanica] &gt;gi|478434290|gb|AGI99397.1| magnesium-chelatase subunit (chloroplast) [Nannochloropsis oceanica] &gt;gi|613433521|gb|AHX25309.1| magnesium chelatase subunit (chloroplast) (chloroplast) [Nannoc…
-1.58496	-2.57053	-2.57135	-2.24228	-1.58496	-1.58496	-1.58496	-1.58496	0.65732	-1.90786	-3.30843	-3.03821	-2.7515	-1	-2.76466	-1.58496	-1.78321	0.968293	-1.58496	-1.58496	-1.58496	-1.58496	-1.58496	-0.584963	-1.58496	-1.25163	0.333332	-1.80735	-1.80735	-1.80735	-1.80735	-1.58496	-1	-1.80735	-1.4641	0.343247	IMET_9856||IMET1_chlN_cp	gi|542688064|ref|YP_008520093.1| photochlorophyllide reductase subunit N (chloroplast) [Nannochloropsis oceanica] &gt;gi|478433837|gb|AGI98948.1| photochlorophyllide reductase subunit N (chloroplast) [Nannochloropsis oceanica] &gt;gi|478434340|gb|AGI99447.1| photochlorophyllide reductase subunit N (chloroplast) [Nannochloropsis oceanica] &gt;gi|613433439|gb|AHX25227.1| photochlorophyllide reducta…
1.22239	1.22239	1.1375	1.19409	0.874469	1.58496	1.5025	1.32064	0.12655	2	0.736965	2	1.57899	2	1.28011	1.22239	1.50083	-0.078155	1.5025	1.22239	1.32193	1.34894	1.87447	1.80735	1.11548	1.5991	0.25016	1.09954	1	1.19265	1.0974	1.9386	1.22239	1.65208	1.60436	0.50696	IMET_9878||IMET1_clpC-I_2_cp	gi|542688086|ref|YP_008520115.1| ATP-dependent Clp protease ATPase subunit (chloroplast) [Nannochloropsis oceanica] &gt;gi|478433859|gb|AGI98970.1| ATP-dependent Clp protease ATPase subunit (chloroplast) [Nannochloropsis oceanica] &gt;gi|478434362|gb|AGI99469.1| ATP-dependent Clp protease ATPase subunit (chloroplast) [Nannochloropsis oceanica]||ATP-dependent Clp protease ATP-binding subunit ClpC …
0.874469	1.22239	2.32193	1.47293	1.66297	2.22239	2.16992	2.01843	0.545497	2.32193	1	2.11548	1.81247	1.87447	1.89309	1.9386	1.90205	0.0895833	2.32193	2.22239	2.45943	2.33458	2	2.11548	2.5025	2.20599	-0.12859	2.51457	2.4021	2.58496	2.50054	1.58496	2.05889	1.71621	1.78669	-0.713857	IMET_9831||IMET1_clpC-II_cp	gi|542688039|ref|YP_008520068.1| ATP-dependent Clp protease (chloroplast) [Nannochloropsis oceanica] &gt;gi|478433812|gb|AGI98923.1| ATP-dependent Clp protease (chloroplast) [Nannochloropsis oceanica] &gt;gi|478434315|gb|AGI99422.1| ATP-dependent Clp protease (chloroplast) [Nannochloropsis oceanica] &gt;gi|613433414|gb|AHX25202.1| ATP-dependent clp protease ATP binding subunit (chloroplast) (chlo…
3.80735	3.75489	3.67807	3.74677	3.70044	3.77259	3.80735	3.76013	0.0133567	4.16992	3.58496	3.75489	3.83659	3.58496	3.70044	3.5025	3.59597	-0.240623	3.85798	3.92283	3.96963	3.91681	4.07325	3.9542	4.10154	4.043	0.126183	3.93411	3.822	3.92057	3.89223	3.98489	3.71882	3.8365	3.84674	-0.04549	IMET_9802||IMET1_dnaK_cp	gi|542688010|ref|YP_008520039.1| heat shock protein 70 (chloroplast) [Nannochloropsis oceanica] &gt;gi|478433783|gb|AGI98894.1| heat shock protein 70 (chloroplast) [Nannochloropsis oceanica] &gt;gi|478434286|gb|AGI99393.1| heat shock protein 70 (chloroplast) [Nannochloropsis oceanica] &gt;gi|613433516|gb|AHX25304.1| Hsp70-type chaperone (chloroplast) (chloroplast) [Nannochloropsis oceanica]||mole…
2.62449	2.58496	2.58496	2.59814	2.27302	2.32193	2.54432	2.37976	-0.21838	2.66297	2.32193	2.32193	2.43561	2.58496	2.74723	2.58496	2.63905	0.20344	2.45943	2.96963	3.08746	2.83884	3.11548	3.02975	3.32193	3.15572	0.31688	2.8365	2.05063	2.32193	2.40302	3	1.9386	2.77761	2.57207	0.16905	IMET_9767||IMET1_ftsH_cp	gi|542687975|ref|YP_008520004.1| cell division protein (chloroplast) [Nannochloropsis oceanica] &gt;gi|478433748|gb|AGI98859.1| cell division protein (chloroplast) [Nannochloropsis oceanica] &gt;gi|478434251|gb|AGI99358.1| cell division protein (chloroplast) [Nannochloropsis oceanica]||cell division protease FtsH [EC:3.4.24.-] ||gi|429126047|gb|AFZ64218.1| ATP-dependent metalloprotease [chloropla…
-0.263035	-0.263035	0.263035	-0.0876783	-0.263035	0	-1	-0.421012	-0.333333	0.222392	-0.584963	0.222392	-0.0467263	-0.263035	-0.485427	0	-0.249487	-0.202761	-0.263035	-0.263035	-0.584963	-0.370344	-0.263035	0.222392	0	-0.0135477	0.356797	-0.485427	-1.80735	-1.22239	-1.17172	-0.263035	-2.55688	-1.22239	-1.34743	-0.175713	IMET_9865||IMET1_groEL_cp	gi|542688073|ref|YP_008520102.1| chaperonin (chloroplast) [Nannochloropsis oceanica] &gt;gi|478433846|gb|AGI98957.1| chaperonin (chloroplast) [Nannochloropsis oceanica] &gt;gi|478434349|gb|AGI99456.1| chaperonin (chloroplast) [Nannochloropsis oceanica]|| ||gi|429126058|gb|AFZ64229.1| 60 kDa chaperonin (chloroplast) [Nannochloropsis gaditana]||chaperonin (chloroplast)
2.96963	3.05889	1	2.34284	2.73697	2.80735	2.9386	2.82764	0.4848	3.05889	3.24793	3.48113	3.26265	3	2.6845	2.87447	2.85299	-0.40966	3.27302	3.29768	3.5025	3.35773	2.87447	3	3.27302	3.04916	-0.30857	3.44057	3.51457	3.44057	3.46524	3.36923	3.68182	2.89309	3.31471	-0.150523	IMET_9835||IMET1_hyp.	gi|478433816|gb|AGI98927.1| hypothetical protein (chloroplast) [Nannochloropsis oceanica]|| hypothetical protein (chloroplast)
0.222392	0	0.678072	0.300155	0.874469	0.874469	1	0.916313	0.616158	1.32193	-0.263035	0.584962	0.547952	0.415037	0.777608	0.222392	0.471679	-0.0762733	-0.584963	-0.584963	-0.263035	-0.477654	1	0.584962	0.222392	0.602451	1.08011	-0.222392	-0.807355	-0.485427	-0.505058	0	-0.584963	0.192645	-0.130773	0.374285	IMET_9874||IMET1_ilvB_cp	gi|542688082|ref|YP_008520111.1| acetolactate synthase large subunit (chloroplast) [Nannochloropsis oceanica] &gt;gi|478433855|gb|AGI98966.1| acetolactate synthase large subunit (chloroplast) [Nannochloropsis oceanica] &gt;gi|478434358|gb|AGI99465.1| acetolactate synthase large subunit (chloroplast) [Nannochloropsis oceanica]||acetolactate synthase I/II/III large subunit [EC:2.2.1.6] ko00290 Vali…
3.11548	2.80735	1.58496	2.5026	2.11548	2.32193	2.70044	2.37928	-0.123313	2.36923	2.5025	2.66297	2.51157	3.02975	2.74723	2.87447	2.88382	0.37225	2.41504	2.36923	2.70044	2.4949	2.87447	2.77259	3.27302	2.97336	0.478457	2.47805	2.36257	2.19265	2.34442	2.36923	2.22239	2.05063	2.21408	-0.13034	IMET_9851||IMET1_petA_cp	gi|542688059|ref|YP_008520088.1| cytochrome f (chloroplast) [Nannochloropsis oceanica] &gt;gi|478433832|gb|AGI98943.1| cytochrome f (chloroplast) [Nannochloropsis oceanica] &gt;gi|478434335|gb|AGI99442.1| cytochrome f (chloroplast) [Nannochloropsis oceanica] &gt;gi|613433434|gb|AHX25222.1| cytochrome f (chloroplast) (chloroplast) [Nannochloropsis oceanica]||apocytochrome f ko00195 Photosynthesis|…
2.16992	1.66297	1.26303	1.69864	1.32193	1.11548	0.874469	1.10396	-0.59468	1.5025	1.73697	1.80735	1.68227	1.80735	1.58496	1.66297	1.68509	0.00282	1.58496	1.66297	1.11548	1.45447	1.58496	1.32193	1.66297	1.52329	0.0688167	0	0	1.36257	0.45419	1.58496	1.80735	1.36257	1.58496	1.13077	IMET_9765||IMET1_petB_cp	gi|435856158|ref|YP_007317001.1| cytochrome b6 (chloroplast) [Nannochloropsis gaditana] &gt;gi|542687672|ref|YP_008519629.1| cytochrome b6 (chloroplast) [Nannochloropsis oculata] &gt;gi|542687822|ref|YP_008519755.1| cytochrome b6 (chloroplast) [Nannochloropsis salina] &gt;gi|542687973|ref|YP_008520002.1| cytochrome b6 (chloroplast) [Nannochloropsis oceanica] &gt;gi|543132539|ref|YP_008519878.1| c…
-0.584963	-2.40456	-0.321928	-1.10382	-0.584963	-2.46001	-1.23544	-1.4268	-0.322987	-2.02497	-1.61238	-1.96826	-1.86854	-0.584963	-0.807355	-2.51303	-1.30178	0.566754	0	-0.263035	0.415037	0.0506673	-0.263035	0.415037	0.415037	0.189013	0.138346	0	-0.485427	-0.222392	-0.23594	0	-2.33038	-0.485427	-0.938602	-0.702663	IMET_9764||IMET1_petD_cp	gi|542687972|ref|YP_008520001.1| cytochrome b6-f complex subunit IV (chloroplast) [Nannochloropsis oceanica] &gt;gi|478433745|gb|AGI98856.1| cytochrome b6-f complex subunit IV (chloroplast) [Nannochloropsis oceanica] &gt;gi|478434248|gb|AGI99355.1| cytochrome b6-f complex subunit IV (chloroplast) [Nannochloropsis oceanica] &gt;gi|613433478|gb|AHX25266.1| cytochrome b6-f complex subunit IV (chloro…
-2.32733	1	0.847997	-0.159778	1.11548	1.11548	-2.3034	-0.0241467	0.135631	-2.42587	-1.99274	1.11548	-1.10104	-1.30967	1	-2.39095	-0.900207	0.200837	1.32193	-2.3557	1.5025	0.156243	-2.65104	1.11548	1.5025	-0.01102	-0.167263	1.44057	1.65208	1.8365	1.64305	-2.04206	-2.27181	-3.74259	-2.68549	-4.32854	IMET_9773||IMET1_petF_cp	gi|435856199|ref|YP_007317009.1| ferredoxin (chloroplast) [Nannochloropsis gaditana] &gt;gi|542687680|ref|YP_008519637.1| ferredoxin (chloroplast) [Nannochloropsis oculata] &gt;gi|542687830|ref|YP_008519763.1| ferredoxin (chloroplast) [Nannochloropsis salina] &gt;gi|542687981|ref|YP_008520010.1| ferredoxin (chloroplast) [Nannochloropsis oceanica] &gt;gi|543132547|ref|YP_008519886.1| ferredoxin (c…
-1	-1	-2.93921	-1.6464	-0.263035	-0.263035	0	-0.175357	1.47105	-0.263035	0	0.415037	0.0506673	0.584962	0	0.874469	0.486477	0.43581	1.87447	1.5025	1.87447	1.75048	1.5025	1.32193	1.87447	1.5663	-0.18418	2.05063	1.94753	2.05063	2.01626	1.58496	1.11548	1.71621	1.47222	-0.544047	IMET_9814||IMET1_petJ_1_cp	gi|542688022|ref|YP_008520051.1| cytochrome c553 (chloroplast) [Nannochloropsis oceanica] &gt;gi|478433795|gb|AGI98906.1| cytochrome c553 (chloroplast) [Nannochloropsis oceanica] &gt;gi|478434298|gb|AGI99405.1| cytochrome c553 (chloroplast) [Nannochloropsis oceanica] &gt;gi|613433396|gb|AHX25184.1| cytochrome c553 (chloroplast) (chloroplast) [Nannochloropsis oceanica]||cytochrome c6 ko00195 Photo…
0.415037	0.222392	0.847997	0.495142	0.222392	0.736965	0.736965	0.565441	0.0702987	0.415037	1	0.736965	0.717334	1.11548	1	1.5025	1.20599	0.488659	2.22239	2.16992	2.27302	2.22178	1.9386	1.80735	2.36923	2.03839	-0.183383	2.4021	2.47805	2.4021	2.42742	1.80735	1.87447	2.19265	1.95816	-0.46926	IMET_9880||IMET1_petJ_2_cp	gi|542688088|ref|YP_008520117.1| cytochrome c553 (chloroplast) [Nannochloropsis oceanica] &gt;gi|543132588|ref|YP_008519991.1| cytochrome c553 (chloroplast) [Nannochloropsis limnetica] &gt;gi|545907099|ref|YP_008519618.1| cytochrome c553 (chloroplast) [Nannochloropsis granulata] &gt;gi|478433669|gb|AGI98781.1| cytochrome c553 (chloroplast) [Nannochloropsis granulata] &gt;gi|478433861|gb|AGI98972.…
0.736965	0.584962	1	0.773976	1.11548	1	0.415037	0.843506	0.06953	1.11548	0.874469	1	0.99665	0.222392	0.514573	0.736965	0.49131	-0.50534	0.584962	0.874469	0	0.486477	0.584962	1.11548	1.41504	1.03849	0.552017	-0.807355	-0.485427	1.09954	-0.064414	0.874469	0.415037	0.652077	0.647194	0.711608	IMET_9755||IMET1_psaA_cp	gi|542687662|ref|YP_008519619.1| photosystem I P700 apoprotein A1 (chloroplast) [Nannochloropsis oculata] &gt;gi|542687963|ref|YP_008519992.1| photosystem I P700 apoprotein A1 (chloroplast) [Nannochloropsis oceanica] &gt;gi|478433736|gb|AGI98847.1| photosystem I P700 apoprotein A1 (chloroplast) [Nannochloropsis oceanica] &gt;gi|478433863|gb|AGI98973.1| photosystem I P700 apoprotein A1 (chloroplas…
0.874469	0.736965	0.485427	0.698954	0.736965	1	0	0.578988	-0.119965	1.22239	0.874469	0.584962	0.89394	0	0.36257	0.222392	0.194987	-0.698953	0.222392	0.415037	-1.58496	-0.315844	0.736965	0.874469	0.584962	0.732132	1.04798	-3.03422	-2.99725	0.652077	-1.79313	1	0.222392	0.893085	0.705159	2.49829	IMET_9756||IMET1_psaB_cp	gi|542687964|ref|YP_008519993.1| photosystem I P700 chlorophyll a apoprotein A2 (chloroplast) [Nannochloropsis oceanica] &gt;gi|478433737|gb|AGI98848.1| photosystem I P700 chlorophyll a apoprotein A2 (chloroplast) [Nannochloropsis oceanica] &gt;gi|478434240|gb|AGI99347.1| photosystem I P700 chlorophyll a apoprotein A2 (chloroplast) [Nannochloropsis oceanica] &gt;gi|613433469|gb|AHX25257.1| photos…
1	1.58496	1.67807	1.42101	1.22239	1.11548	1.11548	1.15112	-0.269893	0.874469	1.11548	1.41504	1.135	1.41504	1.09954	1.66297	1.39252	0.25752	1.32193	1.80735	2.22239	1.78389	1.32193	1.58496	1.73697	1.54795	-0.235937	2.51457	2.47805	2.4021	2.46491	2.36923	2.41504	1.44057	2.07495	-0.38996	IMET_9859||IMET1_psaD_cp	gi|542688067|ref|YP_008520096.1| photosystem I reaction center subunit II (chloroplast) [Nannochloropsis oceanica] &gt;gi|545907144|ref|YP_008519597.1| photosystem I reaction center subunit II (chloroplast) [Nannochloropsis granulata] &gt;gi|478433714|gb|AGI98826.1| photosystem I reaction center subunit II (chloroplast) [Nannochloropsis granulata] &gt;gi|478433840|gb|AGI98951.1| photosystem I rea…
-2.75318	-2.66261	-2.71877	-2.71152	-1	-1.73071	-1	-1.24357	1.46795	-1	0	-0.584963	-0.528321	-1	-0.485427	-0.584963	-0.69013	-0.161809	0	-0.263035	0.415037	0.0506673	-0.263035	-1	-0.263035	-0.50869	-0.559357	0.36257	0.192645	0.192645	0.249287	0	0	0	0	-0.249287	IMET_9768||IMET1_psaE_cp	gi|542687976|ref|YP_008520005.1| photosystem I subunit IV (chloroplast) [Nannochloropsis oceanica] &gt;gi|478433749|gb|AGI98860.1| photosystem I subunit IV (chloroplast) [Nannochloropsis oceanica] &gt;gi|478434252|gb|AGI99359.1| photosystem I subunit IV (chloroplast) [Nannochloropsis oceanica] &gt;gi|613433482|gb|AHX25270.1| photosystem I reaction center subunit IV (chloroplast) (chloroplast) [Na…
0.736965	1	1.1375	0.958155	0.874469	0.584962	0.222392	0.560608	-0.397547	1	0.584962	0.584962	0.723308	0.874469	0.777608	0.415037	0.689038	-0.03427	0.415037	0.584962	0.874469	0.624823	0.222392	-1	0.222392	-0.185072	-0.809895	1.19265	1.28011	1.19265	1.2218	0.222392	0.736965	-0.807355	0.0506673	-1.17114	IMET_9812||IMET1_psaF_cp	gi|542688020|ref|YP_008520049.1| photosystem I subunit III (chloroplast) [Nannochloropsis oceanica] &gt;gi|478433793|gb|AGI98904.1| photosystem I subunit III (chloroplast) [Nannochloropsis oceanica] &gt;gi|478434296|gb|AGI99403.1| photosystem I subunit III (chloroplast) [Nannochloropsis oceanica] &gt;gi|613433527|gb|AHX25315.1| photosystem I reaction center subunit III (chloroplast) (chloroplast)…
0.222392	0.222392	0.263035	0.23594	0	0	0	0	-0.23594	-1	0	0	-0.333333	0	-0.222392	0.584962	0.120857	0.45419	0.222392	0.222392	-0.584963	-0.0467263	1.11548	0.584962	-0.263035	0.479136	0.525862	0.36257	0.36257	0.893085	0.539408	0.736965	1	0.514573	0.750513	0.211104	IMET_9873||IMET1_psaL_cp	gi|542688081|ref|YP_008520110.1| photosystem I subunit XI (chloroplast) [Nannochloropsis oceanica] &gt;gi|478433854|gb|AGI98965.1| photosystem I subunit XI (chloroplast) [Nannochloropsis oceanica] &gt;gi|478434357|gb|AGI99464.1| photosystem I subunit XI (chloroplast) [Nannochloropsis oceanica] &gt;gi|613433460|gb|AHX25248.1| photosystem I reaction center subunit XI (chloroplast) (chloroplast) [Na…
2.77259	2.66297	2.20163	2.54573	2.54432	2.66297	2.62449	2.61059	0.0648633	2.70044	2.5025	2.54432	2.58242	2.41504	2.19265	2.27302	2.29357	-0.28885	2.77259	2.27302	2.66297	2.56953	2.73697	2.54432	2.73697	2.67275	0.103227	1.77761	1.44057	2.23704	1.81841	2.87447	2	2.6845	2.51966	0.70125	IMET_9855||IMET1_psbA_cp	gi|542687762|ref|YP_008519719.1| photosystem II protein D1 (chloroplast) [Nannochloropsis oculata] &gt;gi|542688063|ref|YP_008520092.1| photosystem II protein D1 (chloroplast) [Nannochloropsis oceanica] &gt;gi|545907140|ref|YP_008519593.1| photosystem II protein D1 (chloroplast) [Nannochloropsis granulata] &gt;gi|478433710|gb|AGI98822.1| photosystem II protein D1 (chloroplast) [Nannochloropsis gr…
3.52356	3.22239	2.926	3.22398	2.80735	3.14296	2.05889	2.66973	-0.55425	3.32193	3	2.62449	2.98214	2.16992	2.23704	2.32193	2.24296	-0.739177	3.34577	3.32193	2.58496	3.08422	2.87447	3.24793	3.73697	3.28646	0.202237	1.19265	1.28011	3.34239	1.93838	3.64386	2.66297	3.02554	3.11079	1.17241	IMET_9772||IMET1_psbB_cp	gi|545907057|ref|YP_008519511.1| photosystem II 47 kDa protein (chloroplast) [Nannochloropsis granulata] &gt;gi|478433627|gb|AGI98739.1| photosystem II 47 kDa protein (chloroplast) [Nannochloropsis granulata] &gt;gi|478433753|gb|AGI98864.1| photosystem II 47 kDa protein (chloroplast) [Nannochloropsis oceanica] &gt;gi|613433486|gb|AHX25274.1| photosystem II p680 chlorophyll A apoprotein (chloropla…
2.77259	2.22239	2.20163	2.39887	1.9386	2.05889	1.73697	1.91149	-0.487383	2.32193	2.27302	1.80735	2.1341	1.87447	1.77761	2	1.88403	-0.250073	2.16992	2.22239	1.41504	1.93578	2.36923	2.27302	2.62449	2.42225	0.486463	0.893085	0.514573	1.94753	1.1184	2.5025	0.415037	1.77761	1.56505	0.446653	IMET_9805||IMET1_psbC_cp	gi|542688013|ref|YP_008520042.1| photosystem II 44 kDa apoprotein (chloroplast) [Nannochloropsis oceanica] &gt;gi|478433786|gb|AGI98897.1| photosystem II 44 kDa apoprotein (chloroplast) [Nannochloropsis oceanica] &gt;gi|478434289|gb|AGI99396.1| photosystem II 44 kDa apoprotein (chloroplast) [Nannochloropsis oceanica]||photosystem II CP43 chlorophyll apoprotein ko00195 Photosynthesis||gi|429126057…
2.66297	2.45943	2.07039	2.3976	2.41504	2.16992	1.80735	2.13077	-0.266827	2.62449	2.32193	2.32193	2.42278	1.87447	1.58496	1.73697	1.73213	-0.69065	1.87447	1.66297	1.87447	1.80397	1.9386	2.27302	2.45943	2.22368	0.419713	1.51457	1.09954	1.94753	1.52055	2.11548	1.32193	2.09954	1.84565	0.325103	IMET_9804||IMET1_psbD_cp	gi|542687711|ref|YP_008519668.1| photosystem II protein D2 (chloroplast) [Nannochloropsis oculata] &gt;gi|542688012|ref|YP_008520041.1| photosystem II protein D2 (chloroplast) [Nannochloropsis oceanica] &gt;gi|543132578|ref|YP_008519917.1| photosystem II protein D2 (chloroplast) [Nannochloropsis limnetica] &gt;gi|545907089|ref|YP_008519543.1| photosystem II protein D2 (chloroplast) [Nannochlorops…
2.9386	2.8413	3.03562	2.93851	2.90689	2.96963	3	2.95884	0.0203333	3.11548	2.90689	3.14296	3.05511	3.08746	2.974	2.8413	2.96759	-0.0875233	3.85798	4.10154	4.01495	3.99149	4.01495	3.8413	3.92283	3.92636	-0.06513	4.16993	4.19265	3.93411	4.0989	4.10154	3.90689	4.12338	4.04394	-0.05496	IMET_9879||IMET1_psbV_2_cp	gi|542688087|ref|YP_008520116.1| photosystem II cytochrome c550 (chloroplast) [Nannochloropsis oceanica] &gt;gi|545907164|ref|YP_008519617.1| photosystem II cytochrome c550 (chloroplast) [Nannochloropsis granulata] &gt;gi|478433734|gb|AGI98846.1| photosystem II cytochrome c550 (chloroplast) [Nannochloropsis granulata] &gt;gi|478433860|gb|AGI98971.1| photosystem II cytochrome c550 (chloroplast) [N…
7.5812	7.75489	7.31651	7.55087	7.27922	7.34282	7.30073	7.30759	-0.243277	8.01959	7.57491	7.91787	7.83746	7.83605	7.41302	7.50647	7.58518	-0.252277	7.69116	7.95226	7.92382	7.85575	7.67948	7.77259	7.83815	7.76341	-0.09234	7.75965	7.65412	7.74243	7.71873	8.27302	7.68533	8.17849	8.04561	0.32688	IMET_9853||IMET1_rbcL_cp	gi|542688061|ref|YP_008520090.1| ribulose-1,5-bisphosphate carboxylase/oxygenase large subunit (chloroplast) [Nannochloropsis oceanica] &gt;gi|478433834|gb|AGI98945.1| ribulose-1,5-bisphosphate carboxylase/oxygenase large subunit (chloroplast) [Nannochloropsis oceanica] &gt;gi|478434337|gb|AGI99444.1| ribulose-1,5-bisphosphate carboxylase/oxygenase large subunit (chloroplast) [Nannochloropsis oce…
3.14296	3.52356	3.40599	3.3575	3.16992	3.16992	3.36923	3.23636	-0.121147	3.66297	3.22239	3.39232	3.42589	3.62449	3.85086	3.39232	3.62256	0.196663	4.42626	4.18322	4.3339	4.31446	4.18322	4.32193	4.84967	4.45161	0.137147	5.04439	5.16419	5.09954	5.10271	4.47032	4.71882	5.05063	4.74659	-0.356117	IMET_9854||IMET1_rbcS_cp	gi|542688062|ref|YP_008520091.1| ribulose-1,5-bisphosphate carboxylase/oxygenase small subunit (chloroplast) [Nannochloropsis oceanica] &gt;gi|543132628|ref|YP_008519965.1| ribulose-1,5-bisphosphate carboxylase/oxygenase small subunit (chloroplast) [Nannochloropsis limnetica] &gt;gi|545907139|ref|YP_008519592.1| ribulose-1,5-bisphosphate carboxylase/oxygenase small subunit (chloroplast) [Nannochl…
1.58496	1.22239	-1.40422	0.46771	1.5025	1.41504	1.22239	1.37998	0.912267	1.9386	1.73697	2.11548	1.93035	1.5025	1.36257	1.5025	1.45586	-0.474493	2.66297	2.58496	2.62449	2.62414	2.05889	1.9386	2.41504	2.13751	-0.48663	2	2.51457	1.71621	2.07693	2.05889	2.11548	1.89309	2.02249	-0.05444	IMET_9762||IMET1_rpl1_cp	gi|542687970|ref|YP_008519999.1| ribosomal protein L1 (chloroplast) [Nannochloropsis oceanica] &gt;gi|478433743|gb|AGI98854.1| ribosomal protein L1 (chloroplast) [Nannochloropsis oceanica] &gt;gi|478434246|gb|AGI99353.1| ribosomal protein L1 (chloroplast) [Nannochloropsis oceanica] &gt;gi|613433476|gb|AHX25264.1| 50S ribosomal protein L1 (chloroplast) (chloroplast) [Nannochloropsis oceanica]||lar…
0.736965	0.736965	0.678072	0.717334	0.222392	0.874469	0.584962	0.560608	-0.156726	0.736965	0.736965	0.736965	0.736965	0.736965	0.652077	0.736965	0.708669	-0.028296	1.66297	1.9386	0.874469	1.49201	1.22239	0.736965	1.5025	1.15395	-0.338061	1.71621	1.8365	1.89309	1.81527	2.22239	1.80735	1.89309	1.97428	0.15901	IMET_9761||IMET1_rpl11_cp	gi|478433742|gb|AGI98853.1| ribosomal protein L11 (chloroplast) [Nannochloropsis oceanica] &gt;gi|613433475|gb|AHX25263.1| 50S ribosomal protein L11 (chloroplast) (chloroplast) [Nannochloropsis oceanica] &gt;gi|613433619|gb|AHX25399.1| 50S ribosomal protein L11 (chloroplast) (chloroplast) [Nannochloropsis oculata]||large subunit ribosomal protein L11 ko03010 Ribosome||gi|429126102|gb|AFZ64273.1| …
0.736965	0.222392	1.58496	0.848106	0.584962	0.736965	0.736965	0.686297	-0.161808	0.584962	0.584962	0	0.389975	0.736965	0.192645	0	0.30987	-0.0801047	0.584962	0.736965	1.11548	0.812469	0.874469	1.11548	1	0.99665	0.184181	0.192645	0.36257	0.514573	0.356596	0.222392	-0.263035	0.36257	0.107309	-0.249287	IMET_9763||IMET1_rpl12_cp	gi|542687971|ref|YP_008520000.1| ribosomal protein L12 (chloroplast) [Nannochloropsis oceanica] &gt;gi|478433744|gb|AGI98855.1| ribosomal protein L12 (chloroplast) [Nannochloropsis oceanica] &gt;gi|478434247|gb|AGI99354.1| ribosomal protein L12 (chloroplast) [Nannochloropsis oceanica] &gt;gi|613433477|gb|AHX25265.1| 50S ribosomal protein L12 (chloroplast) (chloroplast) [Nannochloropsis oceanica]|…
0.874469	1.32193	1.1375	1.1113	1	1	1	1	-0.1113	1.11548	0.874469	0.736965	0.908971	0.736965	1	1.32193	1.01963	0.11066	1.73697	1.5025	1.73697	1.65881	0.874469	1.22239	1.9386	1.34515	-0.31366	2.14684	2.09954	1.58496	1.94378	1.80735	2.36923	1.94753	2.04137	0.09759	IMET_9780||IMET1_rpl13_cp	gi|542687988|ref|YP_008520017.1| ribosomal protein L13 (chloroplast) [Nannochloropsis oceanica] &gt;gi|478433761|gb|AGI98872.1| ribosomal protein L13 (chloroplast) [Nannochloropsis oceanica] &gt;gi|478434264|gb|AGI99371.1| ribosomal protein L13 (chloroplast) [Nannochloropsis oceanica] &gt;gi|613433494|gb|AHX25282.1| 50S ribosomal protein L13 (chloroplast) (chloroplast) [Nannochloropsis oceanica]|…
-0.584963	0	-0.321928	-0.302297	-0.584963	-0.584963	0	-0.389975	-0.0876783	0.415037	0.222392	-0.263035	0.124798	0.584962	0	-0.263035	0.107309	-0.017489	-3.41097	0.222392	-1	-1.39619	0	-1.82157	-0.263035	-0.694868	0.701324	1.19265	0.514573	0.36257	0.689931	0.584962	0.874469	0.777608	0.74568	0.0557487	IMET_9791||IMET1_rpl14_cp	gi|542687698|ref|YP_008519655.1| ribosomal protein L14 (chloroplast) [Nannochloropsis oculata] &gt;gi|542687999|ref|YP_008520028.1| ribosomal protein L14 (chloroplast) [Nannochloropsis oceanica] &gt;gi|545907076|ref|YP_008519530.1| ribosomal protein L14 (chloroplast) [Nannochloropsis granulata] &gt;gi|478433646|gb|AGI98758.1| ribosomal protein L14 (chloroplast) [Nannochloropsis granulata] &gt;gi|…
0.415037	0.415037	1	0.610025	0.584962	0.584962	0.584962	0.584962	-0.0250627	0.415037	0.222392	-0.263035	0.124798	0.415037	0.192645	0.222392	0.276691	0.151893	0	-0.263035	-0.263035	-0.175357	0.415037	-0.263035	0	0.0506673	0.226024	-0.485427	-2.12394	0	-0.869789	0.222392	1	0.192645	0.471679	1.34147	IMET_9794||IMET1_rpl16_cp	gi|542688002|ref|YP_008520031.1| ribosomal protein L16 (chloroplast) [Nannochloropsis oceanica] &gt;gi|478433775|gb|AGI98886.1| ribosomal protein L16 (chloroplast) [Nannochloropsis oceanica] &gt;gi|478434278|gb|AGI99385.1| ribosomal protein L16 (chloroplast) [Nannochloropsis oceanica] &gt;gi|613433508|gb|AHX25296.1| 50S ribosomal protein L16 (chloroplast) (chloroplast) [Nannochloropsis oceanica]|…
-2.3964	-1.58496	0	-1.32712	-0.263035	-3.3758	-0.263035	-1.30062	0.0264967	0.222392	-0.263035	-1	-0.346881	0.222392	-0.485427	-1	-0.421012	-0.0741307	-1.70016	-1	-3.13417	-1.94478	-2.25905	-2.49457	-1.58496	-2.11286	-0.168083	0.652077	-0.222392	0.652077	0.360587	0	0.584962	-0.222392	0.120857	-0.239731	IMET_9787||IMET1_rpl18_cp	gi|542687995|ref|YP_008520024.1| ribosomal protein L18 (chloroplast) [Nannochloropsis oceanica] &gt;gi|478433768|gb|AGI98879.1| ribosomal protein L18 (chloroplast) [Nannochloropsis oceanica] &gt;gi|478434271|gb|AGI99378.1| ribosomal protein L18 (chloroplast) [Nannochloropsis oceanica] &gt;gi|613433501|gb|AHX25289.1| 50S ribosomal protein L18 (chloroplast) (chloroplast) [Nannochloropsis oceanica]|…
0.584962	0.415037	1	0.666666	0.584962	0.736965	0.874469	0.732132	0.0654657	0.584962	0.736965	0.736965	0.686297	0.584962	0.514573	0.584962	0.561499	-0.124798	0.222392	1	-0.263035	0.319786	1.32193	0.736965	0.415037	0.824644	0.504858	0.893085	0.192645	0.36257	0.482767	1.11548	1.32193	0.652077	1.02983	0.547062	IMET_9877||IMET1_rpl19_cp	gi|542688085|ref|YP_008520114.1| ribosomal protein L19 (chloroplast) [Nannochloropsis oceanica] &gt;gi|478433858|gb|AGI98969.1| ribosomal protein L19 (chloroplast) [Nannochloropsis oceanica] &gt;gi|478434361|gb|AGI99468.1| ribosomal protein L19 (chloroplast) [Nannochloropsis oceanica] &gt;gi|613433464|gb|AHX25252.1| 50S ribosomal protein L19 (chloroplast) (chloroplast) [Nannochloropsis oceanica]|…
1.41504	1.41504	0.485427	1.10517	1.5025	1.9386	1.66297	1.70136	0.596188	1.41504	1	0.736965	1.05067	1.5025	1.28011	1.22239	1.335	0.284332	1.22239	0.874469	1.5025	1.19979	1.58496	1.66297	1.22239	1.49011	0.29032	1.28011	1.44057	1.36257	1.36108	1	1.41504	0.893085	1.10271	-0.258375	IMET_9798||IMET1_rpl2_cp	gi|542688006|ref|YP_008520035.1| ribosomal protein L2 (chloroplast) [Nannochloropsis oceanica] &gt;gi|478433779|gb|AGI98890.1| ribosomal protein L2 (chloroplast) [Nannochloropsis oceanica] &gt;gi|478434282|gb|AGI99389.1| ribosomal protein L2 (chloroplast) [Nannochloropsis oceanica] &gt;gi|613433512|gb|AHX25300.1| 50S ribosomal protein L2 (chloroplast) (chloroplast) [Nannochloropsis oceanica]||lar…
-1	-0.584963	0	-0.528321	0.415037	0.222392	0	0.212476	0.740797	-0.263035	-1	-1	-0.754345	-1.58496	-0.222392	0.222392	-0.52832	0.226025	-0.584963	-0.263035	0	-0.282666	-0.584963	-1	-1.58496	-1.05664	-0.773975	0.192645	-0.222392	-0.222392	-0.0840463	0.222392	0.874469	0.514573	0.537145	0.621191	IMET_9876||IMET1_rpl20_cp	gi|478433857|gb|AGI98968.1| ribosomal protein L20 (chloroplast) [Nannochloropsis oceanica]||large subunit ribosomal protein L20 ko03010 Ribosome||gi|429126107|gb|AFZ64278.1| ribosomal protein L20 (chloroplast) [Nannochloropsis gaditana]||ribosomal L20 (chloroplast)
0.584962	0.874469	1.58496	1.0148	1.11548	1.11548	1.11548	1.11548	0.100683	1.22239	0.874469	1.11548	1.07078	1	0.777608	1	0.925869	-0.14491	1.32193	1.80735	1.22239	1.45056	1.41504	1.5025	1.11548	1.34434	-0.106217	1.44057	1.71621	1.19265	1.44981	1.73697	1.9386	1.58496	1.75351	0.3037	IMET_9821||IMET1_rpl21_cp	gi|542688029|ref|YP_008520058.1| ribosomal protein L21 (chloroplast) [Nannochloropsis oceanica] &gt;gi|478433802|gb|AGI98913.1| ribosomal protein L21 (chloroplast) [Nannochloropsis oceanica] &gt;gi|478434305|gb|AGI99412.1| ribosomal protein L21 (chloroplast) [Nannochloropsis oceanica] &gt;gi|613433402|gb|AHX25190.1| 50S ribosomal protein L21 (chloroplast) (chloroplast) [Nannochloropsis oceanica]|…
0.584962	0.415037	1.1375	0.7125	0.584962	0.736965	0.874469	0.732132	0.0196323	0.584962	0.222392	0.415037	0.407464	0.222392	0.192645	0.736965	0.384001	-0.023463	0	0.222392	0.222392	0.148261	1.11548	0.736965	0.874469	0.908971	0.76071	0	0.652077	-0.807355	-0.0517593	1.11548	0	0.514573	0.543351	0.59511	IMET_9796||IMET1_rpl22_cp	gi|542688004|ref|YP_008520033.1| ribosomal protein L22 (chloroplast) [Nannochloropsis oceanica] &gt;gi|478433777|gb|AGI98888.1| ribosomal protein L22 (chloroplast) [Nannochloropsis oceanica] &gt;gi|478434280|gb|AGI99387.1| ribosomal protein L22 (chloroplast) [Nannochloropsis oceanica] &gt;gi|613433510|gb|AHX25298.1| 50S ribosomal protein L22 (chloroplast) (chloroplast) [Nannochloropsis oceanica]|…
1.22239	0.736965	0.847997	0.935784	1.5025	1.11548	1.22239	1.28012	0.344339	1.22239	1.11548	1.11548	1.15112	1.41504	1.44057	1.5025	1.4527	0.301587	1.22239	1.80735	1.73697	1.5889	1	1.66297	1.80735	1.49011	-0.0987967	2	2.05063	2.09954	2.05006	2.22239	1.80735	1.94753	1.99242	-0.0576333	IMET_9799||IMET1_rpl23_cp	gi|542688007|ref|YP_008520036.1| ribosomal protein L23 (chloroplast) [Nannochloropsis oceanica] &gt;gi|478433780|gb|AGI98891.1| ribosomal protein L23 (chloroplast) [Nannochloropsis oceanica] &gt;gi|478434283|gb|AGI99390.1| ribosomal protein L23 (chloroplast) [Nannochloropsis oceanica] &gt;gi|613433513|gb|AHX25301.1| 50S ribosomal protein L23 (chloroplast) (chloroplast) [Nannochloropsis oceanica]|…
-0.263035	0.222392	0	-0.0135477	0.222392	-0.584963	-0.263035	-0.208535	-0.194988	0.584962	0.222392	-0.263035	0.18144	0.222392	-0.222392	0	0	-0.18144	-0.584963	-0.584963	-1	-0.723309	-0.584963	-1	0	-0.528321	0.194988	0.192645	0	0.192645	0.12843	0.415037	0	0	0.138346	0.00991567	IMET_9820||IMET1_rpl27_cp	gi|542688028|ref|YP_008520057.1| ribosomal protein L27 (chloroplast) [Nannochloropsis oceanica] &gt;gi|478433801|gb|AGI98912.1| ribosomal protein L27 (chloroplast) [Nannochloropsis oceanica] &gt;gi|478434304|gb|AGI99411.1| ribosomal protein L27 (chloroplast) [Nannochloropsis oceanica] &gt;gi|613433401|gb|AHX25189.1| 50S ribosomal protein L27 (chloroplast) (chloroplast) [Nannochloropsis oceanica]|…
0.736965	1	-2.50832	-0.257118	1.11548	1.22239	0.584962	0.974277	1.2314	1.41504	1.41504	1.22239	1.35082	0.874469	0.893085	1.11548	0.961011	-0.389812	2.05889	2.05889	2.36923	2.16234	1.73697	1.58496	1.87447	1.73213	-0.430203	2.23704	2.23704	2.80735	2.42714	2.05889	1.5025	2.28011	1.94717	-0.479977	IMET_9801||IMET1_rpl3_cp	gi|542688009|ref|YP_008520038.1| ribosomal protein L3 (chloroplast) [Nannochloropsis oceanica] &gt;gi|478433782|gb|AGI98893.1| ribosomal protein L3 (chloroplast) [Nannochloropsis oceanica] &gt;gi|478434285|gb|AGI99392.1| ribosomal protein L3 (chloroplast) [Nannochloropsis oceanica]||large subunit ribosomal protein L3 ko03010 Ribosome||gi|429126084|gb|AFZ64255.1| 50S ribosomal protein L3 [chloropl…
-0.584963	-2.67687	-1.32193	-1.52792	-1.58496	-2.18657	-1.58496	-1.7855	-0.257576	-1	-1.58496	-1.58496	-1.38997	-2.11656	-1.80735	-1.58496	-1.83629	-0.446317	-1	-1	-1.58496	-1.19499	-1.90119	-2.85522	-1.5671	-2.10784	-0.91285	-1.80735	-0.485427	-2.63596	-1.64291	-1.58496	-1.58496	-1.22239	-1.4641	0.178809	IMET_9813||IMET1_rpl32_cp	gi|478433794|gb|AGI98905.1| ribosomal protein L32 (chloroplast) [Nannochloropsis oceanica]|| ||gi|429126146|gb|AFZ64317.1| ribosomal protein L32 (chloroplast) [Nannochloropsis gaditana]||ribosomal L32 (chloroplast)
0.736965	1.11548	-2.23973	-0.129095	1.11548	1.11548	1.22239	1.15112	1.28021	1.22239	1.22239	1.5025	1.31576	0.736965	0.893085	1.11548	0.915177	-0.400583	1.66297	1.66297	1.66297	1.66297	1.41504	1.22239	1.87447	1.50397	-0.159003	2.05063	1.89309	1.89309	1.9456	2.22239	2.41504	1.71621	2.11788	0.172277	IMET_9800||IMET1_rpl4_cp	gi|542688008|ref|YP_008520037.1| ribosomal protein L4 (chloroplast) [Nannochloropsis oceanica] &gt;gi|478433781|gb|AGI98892.1| ribosomal protein L4 (chloroplast) [Nannochloropsis oceanica] &gt;gi|478434284|gb|AGI99391.1| ribosomal protein L4 (chloroplast) [Nannochloropsis oceanica] &gt;gi|613433514|gb|AHX25302.1| 50S ribosomal protein L4 (chloroplast) (chloroplast) [Nannochloropsis oceanica]||lar…
1.32193	1.5025	1.48543	1.43662	1	1.11548	1.22239	1.11262	-0.323997	1.87447	2	2.16992	2.0148	2.05889	1.65208	1.87447	1.86181	-0.152983	1.66297	1.9386	1.80735	1.80297	1.32193	1.32193	2	1.54795	-0.25502	2.36257	1.77761	2.51457	2.21825	2.11548	2.36923	1.8365	2.10707	-0.11118	IMET_9790||IMET1_rpl5_cp	gi|542687998|ref|YP_008520027.1| ribosomal protein L5 (chloroplast) [Nannochloropsis oceanica] &gt;gi|478433771|gb|AGI98882.1| ribosomal protein L5 (chloroplast) [Nannochloropsis oceanica] &gt;gi|478434274|gb|AGI99381.1| ribosomal protein L5 (chloroplast) [Nannochloropsis oceanica] &gt;gi|613433504|gb|AHX25292.1| 50S ribosomal protein L5 (chloroplast) (chloroplast) [Nannochloropsis oceanica]||lar…
0.222392	0.415037	0.678072	0.4385	0.222392	0.736965	0.584962	0.514773	0.0762727	0.415037	0.415037	0.415037	0.415037	0.415037	0.652077	0.736965	0.60136	0.186323	0.874469	0.584962	0.874469	0.777967	0.874469	0.415037	0.584962	0.624823	-0.153144	1.65208	1.51457	0.893085	1.35325	0.874469	0.736965	0.893085	0.83484	-0.518405	IMET_9788||IMET1_rpl6_cp	gi|478433769|gb|AGI98880.1| ribosomal protein L6 (chloroplast) [Nannochloropsis oceanica]||large subunit ribosomal protein L6 ko03010 Ribosome||gi|429126090|gb|AFZ64261.1| 50S ribosomal protein L6 [chloroplast] [Nannochloropsis gaditana]||ribosomal L6 (chloroplast)
-0.584963	-1	0	-0.528321	0	-0.263035	-1	-0.421012	0.107309	0.222392	-1	-0.584963	-0.45419	-0.584963	-0.807355	-0.263035	-0.551784	-0.097594	-0.584963	-1	-0.584963	-0.723309	-0.263035	0.222392	0.222392	0.060583	0.783892	-0.222392	0.192645	-1.22239	-0.417379	-0.263035	0.222392	-0.807355	-0.282666	0.134713	IMET_9781||IMET1_rpoA_cp	gi|542687989|ref|YP_008520018.1| RNA polymerase alpha subunit (chloroplast) [Nannochloropsis oceanica] &gt;gi|478433762|gb|AGI98873.1| RNA polymerase alpha subunit (chloroplast) [Nannochloropsis oceanica] &gt;gi|478434265|gb|AGI99372.1| RNA polymerase alpha subunit (chloroplast) [Nannochloropsis oceanica] &gt;gi|613433495|gb|AHX25283.1| DNA-directed RNA polymerase alpha chain (chloroplast) (chlor…
-1	-1	0.263035	-0.578988	0	-0.263035	0.415037	0.0506673	0.629656	0.736965	-0.263035	-0.584963	-0.037011	-0.584963	0	-1.58496	-0.723308	-0.686297	-1.58496	-0.584963	-1	-1.05664	0.415037	0.222392	0	0.212476	1.26912	-1.22239	-1.80735	-1.80735	-1.61236	0	-2.87077	-1.22239	-1.36439	0.247977	IMET_9843||IMET1_rpoB_cp	gi|478433824|gb|AGI98935.1| rRNA polymerase beta subunit (chloroplast) [Nannochloropsis oceanica] &gt;gi|613433426|gb|AHX25214.1| DNA-directed RNA polymerase beta chain (chloroplast) (chloroplast) [Nannochloropsis oceanica]||DNA-directed RNA polymerase subunit beta [EC:2.7.7.6] ko00230 Purine metabolism ; ko00240 Pyrimidine metabolism ; ko03020 RNA polymerase||gi|429126042|gb|AFZ64213.1| DNA-dire…
-2.08749	-1.96083	-1.32193	-1.79008	-0.584963	-2.15131	-1.58496	-1.44041	0.349672	-1	-1.58496	-2.46051	-1.68182	-2.34535	-0.807355	-1.58496	-1.57922	0.102602	-3.2896	-2.85622	-3.52956	-3.22513	-0.584963	-0.263035	-1.58496	-0.810986	2.41414	-1.22239	-1.22239	-3.15429	-1.86636	-3.00782	-2.96919	-3.88671	-3.28791	-1.42155	IMET_9842||IMET1_rpoC1_cp	gi|478433823|gb|AGI98934.1| rRNA polymerase beta&apos; subunit (chloroplast) [Nannochloropsis oceanica]||DNA-directed RNA polymerase subunit beta' [EC:2.7.7.6] ko00230 Purine metabolism ; ko00240 Pyrimidine metabolism ; ko03020 RNA polymerase||gi|429126044|gb|AFZ64215.1| DNA-directed RNA polymerase subunit gamma (chloroplast) [Nannochloropsis gaditana]||rRNA polymerase beta subunit (chloroplast)
0	0.222392	0	0.0741307	0.415037	0.415037	0.415037	0.415037	0.340906	0.584962	0.415037	0.415037	0.471679	0	-0.222392	0.222392	0	-0.471679	0.415037	-0.263035	0.736965	0.296322	0	0.222392	0.415037	0.212476	-0.083846	1.19265	0.777608	0.893085	0.954448	0.874469	0.736965	0.514573	0.708669	-0.245779	IMET_9774||IMET1_rps10_cp	gi|542687982|ref|YP_008520011.1| ribosomal protein S10 (chloroplast) [Nannochloropsis oceanica] &gt;gi|478433755|gb|AGI98866.1| ribosomal protein S10 (chloroplast) [Nannochloropsis oceanica] &gt;gi|478434258|gb|AGI99365.1| ribosomal protein S10 (chloroplast) [Nannochloropsis oceanica] &gt;gi|613433488|gb|AHX25276.1| 30S ribosomal protein S10 (chloroplast) (chloroplast) [Nannochloropsis oceanica]|…
-1	-1	-0.736966	-0.912322	-0.263035	-1.58496	-0.263035	-0.703677	0.208645	0.584962	-0.584963	-0.263035	-0.0876787	0	-0.807355	-1	-0.602452	-0.514773	-0.263035	-0.584963	-0.584963	-0.477654	-0.584963	-0.584963	-1	-0.723309	-0.245655	-0.807355	-0.222392	-0.485427	-0.505058	-0.263035	-0.584963	0	-0.282666	0.222392	IMET_9782||IMET1_rps11_cp	gi|542687990|ref|YP_008520019.1| ribosomal protein S11 (chloroplast) [Nannochloropsis oceanica] &gt;gi|478433763|gb|AGI98874.1| ribosomal protein S11 (chloroplast) [Nannochloropsis oceanica] &gt;gi|478434266|gb|AGI99373.1| ribosomal protein S11 (chloroplast) [Nannochloropsis oceanica] &gt;gi|613433496|gb|AHX25284.1| 30S ribosomal protein S11 (chloroplast) (chloroplast) [Nannochloropsis oceanica]|…
-1	-1	-1.32193	-1.10731	-1.58496	-1	-0.584963	-1.05664	0.050669	-1	-1	-1	-1	-1.58496	-1.22239	-0.584963	-1.13077	-0.130771	-0.584963	-0.584963	-0.263035	-0.477654	-1	-0.584963	-0.263035	-0.615999	-0.138346	-0.222392	-0.485427	-1.22239	-0.643403	-1.58496	-1	-0.222392	-0.935784	-0.292381	IMET_9777||IMET1_rps12_cp	gi|542687684|ref|YP_008519641.1| ribosomal protein S12 (chloroplast) [Nannochloropsis oculata] &gt;gi|542687985|ref|YP_008520014.1| ribosomal protein S12 (chloroplast) [Nannochloropsis oceanica] &gt;gi|543132551|ref|YP_008519890.1| ribosomal protein S12 (chloroplast) [Nannochloropsis limnetica] &gt;gi|545907062|ref|YP_008519516.1| ribosomal protein S12 (chloroplast) [Nannochloropsis granulata] &g…
1	0.584962	0.847997	0.810986	0.736965	1	1	0.912322	0.101335	0.874469	1.22239	1	1.03229	1	1	1.22239	1.07413	0.0418437	1.58496	1.58496	1.58496	1.58496	1.32193	1.22239	1.41504	1.31979	-0.265173	1.94753	1.8365	1.51457	1.7662	1.73697	1.73697	1.65208	1.70867	-0.0575267	IMET_9783||IMET1_rps13_cp	gi|542687991|ref|YP_008520020.1| ribosomal protein S13 (chloroplast) [Nannochloropsis oceanica] &gt;gi|478433764|gb|AGI98875.1| ribosomal protein S13 (chloroplast) [Nannochloropsis oceanica] &gt;gi|478434267|gb|AGI99374.1| ribosomal protein S13 (chloroplast) [Nannochloropsis oceanica] &gt;gi|613433497|gb|AHX25285.1| 30S ribosomal protein S13 (chloroplast) (chloroplast) [Nannochloropsis oceanica]|…
-1.92527	-1.58496	-1.32193	-1.61072	-1	-2.68915	-2.0691	-1.91942	-0.308697	-0.263035	0.222392	-0.263035	-0.101226	0	-0.222392	-1	-0.407464	-0.306238	0	-1	-0.263035	-0.421012	-1	-1	-0.584963	-0.861654	-0.440643	0.652077	0.514573	0.36257	0.50974	0	0.736965	0.192645	0.30987	-0.19987	IMET_9862||IMET1_rps16_cp	gi|542688070|ref|YP_008520099.1| ribosomal protein S16 (chloroplast) [Nannochloropsis oceanica] &gt;gi|478433843|gb|AGI98954.1| ribosomal protein S16 (chloroplast) [Nannochloropsis oceanica] &gt;gi|478434346|gb|AGI99453.1| ribosomal protein S16 (chloroplast) [Nannochloropsis oceanica] &gt;gi|613433447|gb|AHX25235.1| 30S ribosomal protein S16 (chloroplast) (chloroplast) [Nannochloropsis oceanica]|…
-1.58496	-0.584963	0	-0.723308	-0.263035	-0.584963	-0.584963	-0.477654	0.245654	0	0.415037	-0.263035	0.0506673	0	-0.485427	0	-0.161809	-0.212476	0.222392	1	0	0.407464	0.584962	0	0	0.194987	-0.212477	2.32193	2.09954	2.09954	2.17367	1	1.11548	1.51457	1.21002	-0.963653	IMET_9792||IMET1_rps17_cp	gi|542688000|ref|YP_008520029.1| ribosomal protein S17 (chloroplast) [Nannochloropsis oceanica] &gt;gi|478433773|gb|AGI98884.1| ribosomal protein S17 (chloroplast) [Nannochloropsis oceanica] &gt;gi|478434276|gb|AGI99383.1| ribosomal protein S17 (chloroplast) [Nannochloropsis oceanica] &gt;gi|613433506|gb|AHX25294.1| 30S ribosomal protein S17 (chloroplast) (chloroplast) [Nannochloropsis oceanica]|…
-2.33927	-2.37176	-2.16545	-2.29216	-2.34507	-1.90332	-2.63592	-2.29477	-0.00261	-0.263035	-1	-0.584963	-0.615999	-1.58496	-1.80735	-1	-1.4641	-0.848104	-1.95029	-1.75018	-1.58496	-1.76181	-0.584963	-2.63158	-3.31291	-2.17648	-0.414674	0.192645	0.652077	-0.222392	0.207443	0	-2.43759	-0.485427	-0.974339	-1.18178	IMET_9846||IMET1_rps18_cp	gi|542687753|ref|YP_008519710.1| ribosomal protein S18 (chloroplast) [Nannochloropsis oculata] &gt;gi|542688054|ref|YP_008520083.1| ribosomal protein S18 (chloroplast) [Nannochloropsis oceanica] &gt;gi|545907131|ref|YP_008519584.1| ribosomal protein S18 (chloroplast) [Nannochloropsis granulata] &gt;gi|478433701|gb|AGI98813.1| ribosomal protein S18 (chloroplast) [Nannochloropsis granulata] &gt;gi|…
-2.97822	-2.57201	-2.18235	-2.57753	-2.04265	-1.94082	-0.584963	-1.52281	1.05472	-0.263035	-1	-1.58496	-0.949332	-1.58496	-0.807355	-2.92694	-1.77309	-0.823753	-2.83804	-3.0026	-3.29445	-3.04503	-1.58496	-1.58496	-2.28626	-1.81873	1.2263	-1.22239	-2.72898	-1.22239	-1.72459	-1	-2.6731	-2.35482	-2.00931	-0.28472	IMET_9797||IMET1_rps19_cp	gi|542688005|ref|YP_008520034.1| ribosomal protein S19 (chloroplast) [Nannochloropsis oceanica] &gt;gi|478433778|gb|AGI98889.1| ribosomal protein S19 (chloroplast) [Nannochloropsis oceanica] &gt;gi|478434281|gb|AGI99388.1| ribosomal protein S19 (chloroplast) [Nannochloropsis oceanica] &gt;gi|613433511|gb|AHX25299.1| 30S ribosomal protein S19 (chloroplast) (chloroplast) [Nannochloropsis oceanica]|…
1.41504	1.32193	-2.17392	0.187683	1.66297	1.41504	1.5025	1.52684	1.33915	1.73697	1.80735	1.9386	1.82764	1.80735	1.51457	1.73697	1.6863	-0.141343	2.16992	2	2.22239	2.13077	2.16992	1.80735	1.87447	1.95058	-0.18019	2.5502	2.28011	1.94753	2.25928	2.22239	2.27302	2.19265	2.22935	-0.0299267	IMET_9840||IMET1_rps2_cp	gi|542688048|ref|YP_008520077.1| ribosomal protein S2 (chloroplast) [Nannochloropsis oceanica] &gt;gi|478433821|gb|AGI98932.1| ribosomal protein S2 (chloroplast) [Nannochloropsis oceanica] &gt;gi|478434324|gb|AGI99431.1| ribosomal protein S2 (chloroplast) [Nannochloropsis oceanica] &gt;gi|613433423|gb|AHX25211.1| 30S ribosomal protein S2 (chloroplast) (chloroplast) [Nannochloropsis oceanica]||sma…
-0.584963	-1	-2.48593	-1.35696	0.415037	0.584962	0.222392	0.407464	1.76443	-0.263035	-1	-0.584963	-0.615999	-1	-0.485427	-0.584963	-0.69013	-0.0741307	-1	-3.48203	-2.80896	-2.43033	-0.584963	-0.263035	-2.5271	-1.12503	1.3053	-0.222392	0	-0.485427	-0.23594	0	0.415037	-0.485427	-0.0234633	0.212476	IMET_9795||IMET1_rps3_cp	gi|542688003|ref|YP_008520032.1| ribosomal protein S3 (chloroplast) [Nannochloropsis oceanica] &gt;gi|478433776|gb|AGI98887.1| ribosomal protein S3 (chloroplast) [Nannochloropsis oceanica] &gt;gi|478434279|gb|AGI99386.1| ribosomal protein S3 (chloroplast) [Nannochloropsis oceanica]||small subunit ribosomal protein S3 ko03010 Ribosome||gi|429126130|gb|AFZ64301.1| 30S ribosomal protein S3 [chloropl…
1.22239	1.32193	-1.32193	0.407463	1.41504	1.5025	1.22239	1.37998	0.972513	1.66297	1.9386	1.80735	1.80297	0.736965	1.19265	0.736965	0.88886	-0.914113	0.874469	0.736965	0.736965	0.7828	1.41504	1.66297	1.32193	1.46665	0.683847	0.777608	-0.807355	1.58496	0.518404	1.66297	0.874469	1.8365	1.45798	0.939575	IMET_9863||IMET1_rps4_cp	gi|542688071|ref|YP_008520100.1| ribosomal protein S4 (chloroplast) [Nannochloropsis oceanica] &gt;gi|478433844|gb|AGI98955.1| ribosomal protein S4 (chloroplast) [Nannochloropsis oceanica] &gt;gi|478434347|gb|AGI99454.1| ribosomal protein S4 (chloroplast) [Nannochloropsis oceanica] &gt;gi|613433449|gb|AHX25237.1| 30S ribosomal protein S4 (chloroplast) (chloroplast) [Nannochloropsis oceanica]||sma…
0.874469	0.736965	-0.736966	0.291489	1	1.73697	1.32193	1.35297	1.06148	1.32193	1.32193	1.58496	1.40961	0.736965	0.893085	1.11548	0.915177	-0.49443	0	0.415037	-1	-0.194988	0	-0.263035	0	-0.0876783	0.107309	0.652077	-0.222392	-0.807355	-0.12589	0.222392	0	0.192645	0.138346	0.264236	IMET_9786||IMET1_rps5_cp	gi|478433767|gb|AGI98878.1| ribosomal protein S5 (chloroplast) [Nannochloropsis oceanica] &gt;gi|613433500|gb|AHX25288.1| 30S ribosomal protein S5 (chloroplast) (chloroplast) [Nannochloropsis oceanica]||small subunit ribosomal protein S5 ko03010 Ribosome||gi|429126091|gb|AFZ64262.1| 30S ribosomal protein S5 [chloroplast] [Nannochloropsis gaditana]||ribosomal S5 (chloroplast)
0	0	0	0	0.222392	-0.263035	0	-0.0135477	-0.0135477	0	0.415037	0.222392	0.212476	0.415037	0.652077	0.415037	0.49405	0.281574	0.415037	1.11548	-1	0.176839	0.874469	0.415037	1	0.763169	0.58633	0.777608	0.652077	0.652077	0.693921	1.32193	1.73697	0.652077	1.23699	0.543072	IMET_9827||IMET1_rps6_cp	gi|542688035|ref|YP_008520064.1| ribosomal protein S6 (chloroplast) [Nannochloropsis oceanica] &gt;gi|543132601|ref|YP_008519938.1| ribosomal protein S6 (chloroplast) [Nannochloropsis limnetica] &gt;gi|545907112|ref|YP_008519565.1| ribosomal protein S6 (chloroplast) [Nannochloropsis granulata] &gt;gi|478433682|gb|AGI98794.1| ribosomal protein S6 (chloroplast) [Nannochloropsis granulata] &gt;gi|47…
0.584962	0.222392	0.847997	0.551784	1	0.736965	0.736965	0.824643	0.27286	0.584962	0.736965	0	0.440642	0.415037	-0.222392	0.222392	0.138346	-0.302297	0.584962	0.415037	1	0.666666	0.415037	0.584962	0.222392	0.407464	-0.259203	1	0.514573	0.777608	0.76406	1	1.11548	1	1.03849	0.274433	IMET_9776||IMET1_rps7_cp	gi|542687683|ref|YP_008519640.1| ribosomal protein S7 (chloroplast) [Nannochloropsis oculata] &gt;gi|542687984|ref|YP_008520013.1| ribosomal protein S7 (chloroplast) [Nannochloropsis oceanica] &gt;gi|543132550|ref|YP_008519889.1| ribosomal protein S7 (chloroplast) [Nannochloropsis limnetica] &gt;gi|545907061|ref|YP_008519515.1| ribosomal protein S7 (chloroplast) [Nannochloropsis granulata] &gt;gi…
0	0.874469	0.485427	0.453299	0.415037	0	0.736965	0.384001	-0.069298	0.736965	0.874469	0	0.537145	0.415037	0.514573	0.415037	0.448216	-0.088929	0.584962	1.41504	1	1	0.415037	0.736965	0.415037	0.522346	-0.477654	1.19265	0.893085	1.19265	1.09279	1	1.66297	1.28011	1.31436	0.221565	IMET_9789||IMET1_rps8_cp	gi|478433770|gb|AGI98881.1| ribosomal protein S8 (chloroplast) [Nannochloropsis oceanica] &gt;gi|613433503|gb|AHX25291.1| 30S ribosomal protein S8 (chloroplast) (chloroplast) [Nannochloropsis oceanica]||small subunit ribosomal protein S8 ko03010 Ribosome||gi|429126108|gb|AFZ64279.1| 30S ribosomal protein S8 [chloroplast] [Nannochloropsis gaditana]||ribosomal S8 (chloroplast)
0.736965	1	0.847997	0.861654	0	0.415037	0.584962	0.333333	-0.528321	0.736965	0.736965	0.222392	0.565441	0.222392	0.514573	0.415037	0.384001	-0.18144	0.874469	-0.263035	0.584962	0.398799	0.584962	-1.58496	-0.263035	-0.421011	-0.81981	0.514573	1.19265	0.514573	0.740599	0.222392	1.11548	0.777608	0.70516	-0.0354387	IMET_9779||IMET1_rps9_cp	gi|542687987|ref|YP_008520016.1| ribosomal protein S9 (chloroplast) [Nannochloropsis oceanica] &gt;gi|478433760|gb|AGI98871.1| ribosomal protein S9 (chloroplast) [Nannochloropsis oceanica] &gt;gi|478434263|gb|AGI99370.1| ribosomal protein S9 (chloroplast) [Nannochloropsis oceanica] &gt;gi|613433493|gb|AHX25281.1| 30S ribosomal protein S9 (chloroplast) (chloroplast) [Nannochloropsis oceanica]||sma…
1.32193	1.22239	1	1.18144	1.41504	1.32193	1.32193	1.35297	0.171527	1.5025	0.736965	0.584962	0.941476	1.11548	1.44057	0.736965	1.09767	0.156196	0.736965	0.584962	0.222392	0.514773	1.58496	1.22239	1.32193	1.37643	0.861654	0	0	0	0	0.736965	-1.58496	1.09954	0.0838483	0.0838483	IMET_9823||IMET1_SecA_cp	gi|478433804|gb|AGI98915.1| preprotein translocase subunit (chloroplast) [Nannochloropsis oceanica]|| ||gi|429126043|gb|AFZ64214.1| preprotein translocase subunit (chloroplast) [Nannochloropsis gaditana]||pre translocase subunit (chloroplast)
1	0.736965	-2.58297	-0.282002	0.874469	0.736965	1	0.870478	1.15248	0.415037	0.736965	0.415037	0.522346	0.584962	0.777608	0.584962	0.649177	0.126831	0.222392	0.222392	-0.584963	-0.0467263	0.736965	0	0.415037	0.384001	0.430727	0.192645	-0.222392	-0.807355	-0.279034	0	0	-0.222392	-0.0741307	0.204903	IMET_9830||IMET1_sufC_cp	gi|478433811|gb|AGI98922.1| FeS cluster assembly protein (chloroplast) [Nannochloropsis oceanica]||Fe-S cluster assembly ATP-binding protein ||gi|429126074|gb|AFZ64245.1| assembly ATPase (chloroplast) [Nannochloropsis gaditana]||cluster assembly (chloroplast)
0.584962	0.222392	-1.5468	-0.246482	0.874469	1	1.11548	0.99665	1.24313	0	1.11548	1	0.70516	0	0.36257	0.584962	0.315844	-0.389316	0.584962	1.11548	1.11548	0.938641	0.222392	0.222392	0.736965	0.393916	-0.544724	0.36257	1.19265	0.36257	0.639263	0.736965	1.32193	0.36257	0.807155	0.167892	IMET_9819||IMET1_ThiG_cp	gi|542688027|ref|YP_008520056.1| thiamine biosynthesis (chloroplast) [Nannochloropsis oceanica] &gt;gi|478433800|gb|AGI98911.1| thiamine biosynthesis (chloroplast) [Nannochloropsis oceanica] &gt;gi|478434303|gb|AGI99410.1| thiamine biosynthesis (chloroplast) [Nannochloropsis oceanica] &gt;gi|613433400|gb|AHX25188.1| thiamine biosynthesis protein G (chloroplast) (chloroplast) [Nannochloropsis ocea…
5.1964	5.33985	4.96347	5.16657	4.9542	5.10852	5.16992	5.07755	-0.0890267	5.56478	5.22239	5.50779	5.43165	5.53916	5.06301	5.30378	5.30198	-0.12967	5.54946	5.80735	6.01123	5.78935	5.45396	5.51832	5.51307	5.49512	-0.29423	5.83289	5.78883	5.6845	5.76874	5.91488	5.24159	5.80367	5.65338	-0.11536	IMET_9775||IMET1_tufA_cp	gi|478433756|gb|AGI98867.1| elongation factor Tu (chloroplast) [Nannochloropsis oceanica] &gt;gi|613433489|gb|AHX25277.1| elongation factor Tu (chloroplast) (chloroplast) [Nannochloropsis oceanica]||elongation factor Tu ||gi|429126064|gb|AFZ64235.1| elongation factor Tu [chloroplast] [Nannochloropsis gaditana]||elongation factor Tu (chloroplast)
1	0.222392	0.263035	0.495142	-3.09354	-2.12791	-2.25622	-2.49256	-2.9877	0.736965	-0.263035	-0.263035	0.0702983	-2.42299	-1.80735	-0.263035	-1.49779	-1.56809	-1	-2.35411	-1.58496	-1.64636	-1	-0.584963	-1.58496	-1.05664	0.589716	-0.485427	-1.80735	-1.22239	-1.17172	-1	-1.58496	-2.94279	-1.84258	-0.670861	IMET_9829||IMET1_ycf24_cp	gi|542688037|ref|YP_008520066.1| cysteine desulfurase (chloroplast) [Nannochloropsis oceanica] &gt;gi|478433810|gb|AGI98921.1| cysteine desulfurase (chloroplast) [Nannochloropsis oceanica] &gt;gi|478434313|gb|AGI99420.1| cysteine desulfurase (chloroplast) [Nannochloropsis oceanica] &gt;gi|613433412|gb|AHX25200.1| ABC transporter (chloroplast) (chloroplast) [Nannochloropsis oceanica]||Fe-S cluster…
-1.58496	-1.93278	-2.31389	-1.94388	-1.58496	-1.58496	-1.58496	-1.58496	0.358917	-2.83964	-1.58496	-1.58496	-2.00319	-1.58496	-1.80735	-1.58496	-1.65909	0.344097	-2.79709	-2.43239	-2.07334	-2.43427	-1.96416	-2.25174	-2.64124	-2.28571	0.14856	-2.52562	-2.36015	-2.97139	-2.61905	-1.58496	-1.58496	-1.22239	-1.4641	1.15495	IMET_9847||IMET1_ycf3_cp	gi|542687754|ref|YP_008519711.1| photosystem I assembly protein (chloroplast) [Nannochloropsis oculata] &gt;gi|542688055|ref|YP_008520084.1| photosystem I assembly protein (chloroplast) [Nannochloropsis oceanica] &gt;gi|543132621|ref|YP_008519958.1| photosystem I assembly protein (chloroplast) [Nannochloropsis limnetica] &gt;gi|545907132|ref|YP_008519585.1| photosystem I assembly protein (chlorop…
-0.584963	-0.584963	-1.32193	-0.830619	-1	-1.58496	-2.07692	-1.55396	-0.723341	-1.71448	-1	-1.58496	-1.43315	-1.58496	-1.80735	-1	-1.4641	-0.0309567	-1.58496	-0.584963	-2.1835	-1.45114	-1.58496	-1.58496	-2.82578	-1.99857	-0.547426	-2.9859	-1.22239	-2.88721	-2.36517	-1	-1.58496	-1.80735	-1.4641	0.901063	IMET_9871||IMET1_ycf4_cp	gi|542688079|ref|YP_008520108.1| photosystem I assembly protein (chloroplast) [Nannochloropsis oceanica] &gt;gi|478433852|gb|AGI98963.1| photosystem I assembly protein (chloroplast) [Nannochloropsis oceanica] &gt;gi|478434355|gb|AGI99462.1| photosystem I assembly protein (chloroplast) [Nannochloropsis oceanica]|| photosystem I assembly (chloroplast)
0	-0.263035	1.1375	0.291488	0.222392	0.584962	0.222392	0.343249	0.0517603	0.584962	0.222392	0.222392	0.343249	0.222392	0.777608	0.222392	0.407464	0.0642153	-0.584963	-2.9212	-1	-1.50205	0.584962	0.415037	0.584962	0.52832	2.03037	-1.22239	-1.22239	-2.77479	-1.73986	0.736965	0	-0.485427	0.083846	1.8237	IMET_9825||IMET1_ycf46_cp	gi|542688033|ref|YP_008520062.1| hypothetical protein (chloroplast) [Nannochloropsis oceanica] &gt;gi|478433806|gb|AGI98917.1| hypothetical protein (chloroplast) [Nannochloropsis oceanica] &gt;gi|478434309|gb|AGI99416.1| hypothetical protein (chloroplast) [Nannochloropsis oceanica] &gt;gi|613433408|gb|AHX25196.1| AAA family ATPase (chloroplast) (chloroplast) [Nannochloropsis oceanica]|| ||gi|4291…
-2.16048	-2.69667	-1.92072	-2.25929	-2.68669	-2.75876	-2.11386	-2.51977	-0.26048	-1.58496	-1	-1	-1.19499	-1	-1.22239	-1.75646	-1.32628	-0.131297	-3.12728	-3.77104	-1.9075	-2.93527	-1.55527	-2.75981	-1.59318	-1.96942	0.965853	-0.807355	-0.485427	-0.807355	-0.700046	-1	-1	-0.807355	-0.935785	-0.235739	IMET_9822||IMET1_ycf54_cp	gi|542688030|ref|YP_008520059.1| hypothetical 12.7KD protein (chloroplast) [Nannochloropsis oceanica] &gt;gi|478433803|gb|AGI98914.1| hypothetical 12.7KD protein (chloroplast) [Nannochloropsis oceanica] &gt;gi|478434306|gb|AGI99413.1| hypothetical 12.7KD protein (chloroplast) [Nannochloropsis oceanica] &gt;gi|613433403|gb|AHX25191.1| conserved hypothetical plastid protein Ycf54 (chloroplast) (chl…
0.874469	1.41504	1.48543	1.25831	1.11548	1.58496	1.87447	1.52497	0.266657	1	1.32193	0.874469	1.06547	0.222392	1.19265	1.73697	1.05067	-0.0147957	0	0.415037	0.584962	0.333333	1.32193	0.415037	0.584962	0.773976	0.440643	-0.222392	-0.485427	-0.807355	-0.505058	0.415037	-0.263035	-0.807355	-0.218451	0.286607	IMET_9807||IMET1_ycf59_cp	gi|542688015|ref|YP_008520044.1| magnesium-protoporphyrin IX monomethyl ester cyclase (chloroplast) [Nannochloropsis oceanica] &gt;gi|478433788|gb|AGI98899.1| magnesium-protoporphyrin IX monomethyl ester cyclase (chloroplast) [Nannochloropsis oceanica] &gt;gi|478434291|gb|AGI99398.1| magnesium-protoporphyrin IX monomethyl ester cyclase (chloroplast) [Nannochloropsis oceanica] &gt;gi|613433522|gb|…
4.3339	4.32193	4.20163	4.28582	4.12928	4.40372	4.44846	4.32715	0.0413333	4.32193	4.14296	4.64386	4.36958	4.29768	4.15843	4.59495	4.35035	-0.01923	4.57491	4.70044	4.79874	4.69136	4.47032	4.62449	4.60486	4.56656	-0.124807	4.45943	4.29068	4.55897	4.43636	4.51307	4.07325	4.11151	4.23261	-0.20375	IMET_9903||oz_1atp1_mt	gi|545906468|ref|YP_008519460.1| ATP synthase F1 subunit alpha (mitochondrion) [Nannochloropsis oceanica] &gt;gi|472833645|gb|AGI48863.1| ATP synthase F1 subunit alpha (mitochondrion) [Nannochloropsis oceanica] &gt;gi|472833863|gb|AGI49075.1| ATP synthase F1 subunit alpha (mitochondrion) [Nannochloropsis oceanica] &gt;gi|613433109|gb|AHX24932.1| ATP synthase F1 subunit alpha (mitochondrion) (mito…
-1.58496	-1.58496	0	-1.05664	-1.58496	-2.99898	-0.584963	-1.72297	-0.666328	-0.584963	-1	-2.66632	-1.41709	-1	-0.485427	-1.58496	-1.02346	0.393632	-1.80644	-1	-1.58496	-1.4638	-0.263035	-1	-1	-0.754345	0.709455	-1.22239	-0.807355	-2.05452	-1.36142	-1	-0.584963	-1.22239	-0.935784	0.425637	IMET_9898||oz_1atp8_mt	gi|472833667|gb|AGI48885.1| ATPase subunit 8 (mitochondrion) [Nannochloropsis oceanica] &gt;gi|613433134|gb|AHX24957.1| ATP synthase F0 subunit 8 (mitochondrion) (mitochondrion) [Nannochloropsis oceanica]|| ATPase subunit 8 (mitochondrion)
-0.263035	0	-1.32193	-0.528322	-0.263035	0	0.874469	0.203811	0.732133	0	-2.49951	-0.584963	-1.02816	-0.263035	-0.485427	0	-0.249487	0.77867	0	0.415037	0.584962	0.333333	0.415037	0.584962	0.415037	0.471679	0.138346	0.192645	0.36257	-0.807355	-0.0840467	0.415037	-0.584963	0	-0.056642	0.0274047	IMET_9885||oz_1cox2_mt	gi|542687624|ref|YP_008519457.1| cytochrome c oxidase subunit II (mitochondrion) [Nannochloropsis oculata] &gt;gi|545906500|ref|YP_008519492.1| cytochrome c oxidase subunit II (mitochondrion) [Nannochloropsis oceanica] &gt;gi|472833677|gb|AGI48895.1| cytochrome c oxidase subunit II (mitochondrion) [Nannochloropsis oceanica] &gt;gi|472833822|gb|AGI49036.1| cytochrome c oxidase subunit II (mitochon…
2.05889	1.73697	1.76553	1.8538	1.9386	1.80735	1.73697	1.82764	-0.0261567	1.87447	1.73697	1.58496	1.73213	1.66297	1.94753	1.41504	1.67518	-0.0569533	0.415037	0.874469	1.22239	0.837299	1.73697	1.41504	1.41504	1.52235	0.685051	1.09954	0.514573	0.893085	0.835733	1.9386	0.415037	1.28011	1.21125	0.375516	IMET_9911||oz_1nad11_mt	gi|472833675|gb|AGI48893.1| NADH dehydrogenase subunit 11 (mitochondrion) [Nannochloropsis oceanica] &gt;gi|613433143|gb|AHX24966.1| NADH dehydrogenase subunit 11 (mitochondrion) (mitochondrion) [Nannochloropsis oceanica]||NADH dehydrogenase (ubiquinone) Fe-S protein 1 [EC:1.6.5.3 1.6.99.3] ko00190 Oxidative phosphorylation ; ko04723 Retrograde endocannabinoid signaling ; ko04932 Non-alcoholic fa…
0.736965	1.11548	0.485427	0.779291	0.222392	0.584962	1.11548	0.640945	-0.138346	1.11548	0	0.874469	0.663316	1	1.19265	1.5025	1.23172	0.5684	1.32193	0.584962	1.22239	1.04309	1.58496	1.32193	1.41504	1.44064	0.397549	0.893085	0.514573	0.192645	0.533434	1.22239	1	0.777608	0.999999	0.466565	IMET_9882||oz_1nad7_mt	gi|542687625|ref|YP_008519458.1| NADH dehydrogenase subunit 7 (mitochondrion) [Nannochloropsis oculata] &gt;gi|545906501|ref|YP_008519493.1| NADH dehydrogenase subunit 7 (mitochondrion) [Nannochloropsis oceanica] &gt;gi|472833678|gb|AGI48896.1| NADH dehydrogenase subunit 7 (mitochondrion) [Nannochloropsis oceanica] &gt;gi|472833823|gb|AGI49037.1| NADH dehydrogenase subunit 7 (mitochondrion) [Nann…
-0.263035	0	0	-0.0876783	0.222392	0	0	0.0741307	0.161809	0.222392	0	0.222392	0.148261	0.222392	0	0.415037	0.212476	0.064215	0	-0.584963	-0.584963	-0.389975	-0.584963	0.222392	-0.263035	-0.208535	0.18144	0.36257	0.192645	0.192645	0.249287	0.584962	0.584962	-0.485427	0.228166	-0.021121	IMET_9900||oz_1nad9_mt	gi|472833663|gb|AGI48881.1| NADH dehydrogenase subunit 9 (mitochondrion) [Nannochloropsis oceanica] &gt;gi|613433130|gb|AHX24953.1| NADH dehydrogenase subunit 9 (mitochondrion) (mitochondrion) [Nannochloropsis oceanica]||NADH dehydrogenase (ubiquinone) Fe-S protein 3 [EC:1.6.5.3 1.6.99.3] ko00190 Oxidative phosphorylation ; ko04723 Retrograde endocannabinoid signaling ; ko04932 Non-alcoholic fatt…
-1.58496	-2.31949	-1.32193	-1.74213	-1.58496	-1.19844	-2.20889	-1.6641	0.07803	-1.58496	-1.58496	-1.63748	-1.60247	-2.04041	-2.0234	-1.99545	-2.01975	-0.417287	-2.1001	-2.14922	-2.38302	-2.21078	-1	-2.34614	-2.28124	-1.87579	0.334987	-1.84097	-2.58861	-3.37848	-2.60269	-1.58496	-3.1171	-1.80735	-2.1698	0.432883	IMET_9884||oz_1rpl14_mt	gi|545906481|ref|YP_008519473.1| 50S ribosomal protein L14 (mitochondrion) [Nannochloropsis oceanica] &gt;gi|472833658|gb|AGI48876.1| 50S ribosomal protein L14 (mitochondrion) [Nannochloropsis oceanica] &gt;gi|472833876|gb|AGI49088.1| 50S ribosomal protein L14 (mitochondrion) [Nannochloropsis oceanica] &gt;gi|613433124|gb|AHX24947.1| 50S ribosomal protein L14 (mitochondrion) (mitochondrion) [Nann…
-0.263035	-0.584963	-1.32193	-0.723309	-1	-0.263035	-0.944402	-0.735812	-0.012503	-1	-1	-3.27101	-1.757	-1.34741	-1.91553	-1.58496	-1.61597	0.141037	-2.79166	-3.15906	-2.3277	-2.75947	-1.58496	-1.58496	-2.19257	-1.7875	0.971977	-2.80838	-2.31568	-3.3433	-2.82245	-2.27825	-2.559	-1.22239	-2.01988	0.802573	IMET_9913||oz_1rpl5_mt	gi|545906482|ref|YP_008519474.1| 50S ribosomal protein L5 (mitochondrion) [Nannochloropsis oceanica] &gt;gi|472833659|gb|AGI48877.1| 50S ribosomal protein L5 (mitochondrion) [Nannochloropsis oceanica] &gt;gi|472833877|gb|AGI49089.1| 50S ribosomal protein L5 (mitochondrion) [Nannochloropsis oceanica] &gt;gi|613433125|gb|AHX24948.1| 50S ribosomal protein L5 (mitochondrion) (mitochondrion) [Nannochl…
-1.58496	-1.58496	-2.85389	-2.00794	-2.53157	-1.58496	-1.58496	-1.9005	0.10744	-1.58496	-0.584963	-1	-1.05664	-1	-1.80735	-1.58496	-1.4641	-0.407462	-2.33317	-2.70921	-2.15876	-2.40038	-1.58496	-2.17191	-1.58496	-1.78061	0.61977	-2.96221	-1.65911	-2.63964	-2.42032	-1.44314	-2.43522	-1.80735	-1.89524	0.525083	IMET_9901||oz_1rps11_mt	gi|472833651|gb|AGI48869.1| 30S ribosomal protein S11 (mitochondrion) [Nannochloropsis oceanica] &gt;gi|613433115|gb|AHX24938.1| 30S ribosomal protein S11 (mitochondrion) (mitochondrion) [Nannochloropsis oceanica]|| ||gi|429126184|gb|AFZ64354.1| 30S ribosomal protein S11 (mitochondrion) [Nannochloropsis gaditana]||30S ribosomal S11 (mitochondrion)
-1	-1.58496	-0.736966	-1.10731	-1	-2.62181	-1.58496	-1.73559	-0.628281	-1	-1.58496	-1.58496	-1.38997	-2.12274	-1.22239	-1.58496	-1.64336	-0.25339	-2.93573	-0.584963	-0.584963	-1.36855	-2.2999	-1.58496	-2.722	-2.20229	-0.833735	-3.21323	-3.30051	-2.73639	-3.08338	-1.58496	-2.43275	-1.82052	-1.94608	1.1373	IMET_9891||oz_1rps12_mt	gi|542687451|ref|YP_008519348.1| 30S ribosomal protein S12 (mitochondrion) [Nannochloropsis granulata] &gt;gi|545906497|ref|YP_008519489.1| 30S ribosomal protein S12 (mitochondrion) [Nannochloropsis oceanica] &gt;gi|472833674|gb|AGI48892.1| 30S ribosomal protein S12 (mitochondrion) [Nannochloropsis oceanica] &gt;gi|472833710|gb|AGI48927.1| 30S ribosomal protein S12 (mitochondrion) [Nannochloropsi…
-2.335	-1.74511	-2.06054	-2.04688	-2.23109	-2.24692	-2.47641	-2.31814	-0.271257	-1.58496	-1.58496	-2.70102	-1.95698	-2.74973	-2.42476	-2.90453	-2.69301	-0.736027	-1.82644	-2.67314	-2.51597	-2.33852	-2.77498	-2.11789	-2.14441	-2.34576	-0.00724333	-1.80735	-1.80735	-3.41929	-2.34466	-1.58496	-1.97891	-2.28343	-1.9491	0.395563	IMET_9890||oz_1rps19_mt	gi|545906488|ref|YP_008519480.1| 30S ribosomal protein S19 (mitochondrion) [Nannochloropsis oceanica] &gt;gi|472833665|gb|AGI48883.1| 30S ribosomal protein S19 (mitochondrion) [Nannochloropsis oceanica] &gt;gi|472833883|gb|AGI49095.1| 30S ribosomal protein S19 (mitochondrion) [Nannochloropsis oceanica] &gt;gi|613433132|gb|AHX24955.1| 30S ribosomal protein S19 (mitochondrion) (mitochondrion) [Nann…
-1.58496	-2.49978	-2.00045	-2.0284	-2.53803	-1.58496	-1.58496	-1.90265	0.125747	-0.584963	-1.58496	-1.58496	-1.25163	-1.97821	-1.80735	-2.90829	-2.23128	-0.979656	-1.58496	-1.58496	-0.584963	-1.25163	-0.584963	0	-1.58496	-0.723308	0.52832	-2.94411	-2.79823	-1.80735	-2.51656	-1.58496	-0.263035	-2.60092	-1.48297	1.03359	IMET_9897||oz_1rps4_mt	gi|472833656|gb|AGI48874.1| ribosomal protein S4 (mitochondrion) [Nannochloropsis oceanica]|| ribosomal S4 (mitochondrion)
-1	-1.58496	-0.736966	-1.10731	-1	-0.263035	-1	-0.754345	0.352964	-1.58496	-1.58496	-1	-1.38997	-1	-1.80735	-1	-1.26912	0.120857	-1.58496	-1.58496	-2.40438	-1.8581	-0.263035	-1	-1	-0.754345	1.10376	-2.98263	-2.23512	-3.93098	-3.04958	-0.584963	-2.52104	-1.22239	-1.4428	1.60678	IMET_9909||oz_1rps7_mt	gi|542687623|ref|YP_008519456.1| 30S ribosomal protein S7 (mitochondrion) [Nannochloropsis oculata] &gt;gi|472833676|gb|AGI48894.1| 30S ribosomal protein S7 (mitochondrion) [Nannochloropsis oceanica] &gt;gi|472833821|gb|AGI49035.1| 30S ribosomal protein S7 (mitochondrion) [Nannochloropsis oculata]||small subunit ribosomal protein S7 ko03010 Ribosome||gi|429126185|gb|AFZ64355.1| 30S ribosomal prot…
0.736965	0.874469	1.37851	0.996648	0.736965	0.874469	1	0.870478	-0.12617	1.11548	1.41504	1.5025	1.34434	0.874469	0.893085	0.736965	0.83484	-0.5095	1.41504	0.874469	1.32193	1.20381	1.22239	1.11548	1.41504	1.25097	0.047157	-0.222392	0.893085	-0.807355	-0.045554	1.11548	0.584962	0.652077	0.784173	0.829727	IMET_9||scaffold00007.g10	gi|585108848|gb|EWM26760.1| heat shock protein hsp20 [Nannochloropsis gaditana]||HSP20 family protein ko04141 Protein processing in endoplasmic reticulum||gi|196480436|gb|ACG79963.1| heat shock protein Hsp20 [Phenylobacterium zucineum HLK1]0
0.736965	0.736965	-0.321928	0.384001	0.222392	0.736965	0.736965	0.565441	0.18144	1.11548	0.415037	0.874469	0.801662	0.584962	0.514573	0.584962	0.561499	-0.240163	1	0.584962	1.11548	0.900147	0.736965	0.415037	0.415037	0.522346	-0.377801	0.36257	0.192645	0	0.185072	0.415037	0.222392	-0.485427	0.0506673	-0.134404	IMET_102||scaffold00007.g105	gi|585108681|gb|EWM26593.1| rab family gtpase [Nannochloropsis gaditana]||Ras-related protein Rab-1A ko05134 Legionellosis||gi|348688420|gb|EGZ28234.1| hypothetical protein PHYSODRAFT_309136 [Phytophthora sojae]||rab family gtpase
1.9386	2	1.58496	1.84119	2.27302	2.11548	2.16992	2.18614	0.344953	2.45943	1.9386	1.66297	2.02033	2.05889	1.71621	1.87447	1.88319	-0.137143	1.11548	0.874469	1.5025	1.16415	2.41504	2.11548	2	2.17684	1.01269	1.44057	1.58496	1.36257	1.4627	2.11548	-1	2.19265	1.10271	-0.35999	IMET_103||scaffold00007.g106	gi|585108838|gb|EWM26750.1| alanyl-trna synthetase [Nannochloropsis gaditana]||alanyl-tRNA synthetase [EC:6.1.1.7] ko00970 Aminoacyl-tRNA biosynthesis||Alanyl-tRNASynthetase [Ectocarpus siliculosus]||alanyl-trna synthetase
-1.58496	-1	-2.61412	-1.73303	-1	-1	-1	-1	0.733027	-2.25555	-1.53822	-3.46024	-2.418	-1.58496	-1.80735	-0.584963	-1.32576	1.09225	-2.3572	-2.56487	-2.19292	-2.37166	-0.263035	-0.584963	-2.38551	-1.07784	1.29383	-2.98202	-2.23813	-4.00052	-3.07356	-1	-1.93684	-3.04242	-1.99309	1.08047	IMET_106||scaffold00007.g109	gi|585108808|gb|EWM26720.1| signal peptide peptidase [Nannochloropsis gaditana]||protease IV [EC:3.4.21.-] ||gi|158279996|gb|EDP05755.1| signal peptide peptidase [Chlamydomonas reinhardtii]||signal peptide peptidase
1.22239	1	1.37851	1.2003	1.41504	1.11548	1.41504	1.31519	0.114887	1.87447	1	0.874469	1.24965	1.5025	1.28011	0.874469	1.21903	-0.03062	0.584962	0.415037	1.22239	0.740796	1.32193	1	0.736965	1.01963	0.278835	0.652077	1	0.893085	0.848387	1.22239	-0.263035	1.8365	0.931952	0.0835643	IMET_107||scaffold00007.g110	gi|585108716|gb|EWM26628.1| leucyl-trna synthetase [Nannochloropsis gaditana]||leucyl-tRNA synthetase [EC:6.1.1.4] ko00970 Aminoacyl-tRNA biosynthesis||gi|217405865|gb|EEC45806.1| predicted protein [Phaeodactylum tricornutum CCAP 1055/1]||leucyl-trna synthetase
-1	-0.263035	-1.32193	-0.861655	-1	-1	-1.75325	-1.25108	-0.389428	-1.58496	-1	-1	-1.19499	-2.38568	-1.22239	-1	-1.53602	-0.341037	-1	0	-3.15115	-1.38372	-2.21443	-1.58496	-2.10843	-1.96927	-0.585557	-2.86508	-3.012	-0.485427	-2.12084	-1.58496	-2.41568	-2.62899	-2.20988	-0.089041	IMET_109||scaffold00007.g112	gi|325189489|emb|CCA23977.1| calciumdependent protein 4 putative [Albugo laibachii Nc14]|| ||n/a[Ectocarpus siliculosus]||calciumdependent 4
5.26053	5.18322	4.8679	5.10388	4.96193	5.14975	5.18322	5.0983	-0.00558333	5.55459	4.98489	5.16992	5.23647	4.78136	5.11746	4.70044	4.86642	-0.370047	5.18322	5.44846	5.26053	5.2974	5.26679	5.30378	5.72338	5.43132	0.133913	5.51457	5.35252	5.46877	5.44529	5.09452	4.9542	5.14101	5.06324	-0.382043	IMET_110||scaffold00007.g113	gi|585108695|gb|EWM26607.1| transketolase [Nannochloropsis gaditana]||transketolase [EC:2.2.1.1] ko00030 Pentose phosphate pathway ; ko00710 Carbon fixation in photosynthetic organisms ; ko01051 Biosynthesis of ansamycins ; ko01200 Carbon metabolism ; ko01230 Biosynthesis of amino acids||transketolase[Ectocarpus siliculosus]||transketolase
-2.70156	-1.58496	-1.32193	-1.86948	-3.02564	-1.58496	-1.58496	-2.06519	-0.195703	-1.67812	-2.72063	-2.6155	-2.33808	-1.58496	-2.54423	-1.58496	-1.90472	0.433367	-2.86995	-2.82387	-2.47069	-2.7215	-1.58496	-2.13906	-1.58496	-1.76966	0.951843	-3.50165	-2.66574	-2.96242	-3.04327	-1.58496	-2.7793	-2.7218	-2.36202	0.68125	IMET_113||scaffold00007.g116	gi|585108859|gb|EWM26771.1| hypothetical protein Naga_100001g131 [Nannochloropsis gaditana]|| hypothetical protein Naga_100001g131
1.11548	1.58496	1	1.23348	1.32193	1.32193	1.41504	1.35297	0.119487	1.87447	1	1	1.29149	1	1.51457	0.874469	1.12968	-0.16181	1.11548	1.32193	1.32193	1.25311	1.41504	1.58496	1.41504	1.47168	0.218567	1.51457	1.19265	1.71621	1.47448	1.32193	0.222392	1.28011	0.941477	-0.532999	IMET_116||scaffold00007.g119	gi|585108702|gb|EWM26614.1| trifunctional purine biosynthetic protein adenosine-3 [Nannochloropsis gaditana]||phosphoribosylamine--glycine ligase [EC:6.3.4.13] ko00230 Purine metabolism||gi|262101658|gb|EEY59710.1| phosphoribosylglycinamide synthetase, putative [Phytophthora infestans T30-4]||trifunctional purine biosynthetic adenosine-3
-1	-0.584963	-3.11223	-1.56573	-1	-1.58496	-1.69095	-1.4253	0.140428	-1.58496	-0.584963	-1.58496	-1.25163	-1	-3.00557	-2.46348	-2.15635	-0.904722	-2.77271	-1.40085	-1.77176	-1.98177	-1.79293	-1.58496	-1.58496	-1.65428	0.32749	-0.222392	-0.222392	-1.22239	-0.555725	-2.28883	-0.263035	-2.54179	-1.69789	-1.14216	IMET_11||scaffold00007.g12	gi|585108840|gb|EWM26752.1| hypothetical protein Naga_100001g23 [Nannochloropsis gaditana]|| 0
-0.263035	-0.584963	0	-0.282666	-3.08492	-2.31565	-2.60315	-2.66791	-2.38524	-0.263035	-1	-1	-0.754345	-2.48786	-2.69732	-2.18785	-2.45768	-1.70333	-0.584963	-2.83338	-2.5455	-1.98795	-1.97467	-2.34071	-1.93596	-2.08378	-0.0958323	-1.22239	-2.68329	-1.22239	-1.70936	-2.69609	-2.53663	-2.10589	-2.4462	-0.736847	IMET_118||scaffold00007.g121	gi|585108833|gb|EWM26745.1| activating signal cointegrator 1 complex subunit 2 [Nannochloropsis gaditana]|| 0
-1.58302	-2.3046	-1.91396	-1.93386	-1	-2.80448	-1.71037	-1.83828	0.0955767	-1.59802	-2.74718	-0.584963	-1.64339	-1.58496	-1.80735	-1	-1.4641	0.179284	-1	-0.584963	-0.263035	-0.615999	-0.584963	-2.42585	-1	-1.33694	-0.720938	-1.22239	-2.42638	-1.22239	-1.62372	-1.58496	-2.32931	-1.22239	-1.71222	-0.0885	IMET_121||scaffold00007.g124	gi|585108841|gb|EWM26753.1| phosphoinositol transporter [Nannochloropsis gaditana]|| ||conservedunknown protein [Ectocarpus siliculosus]0
1.11548	1	1.26303	1.12617	0.736965	0.584962	1.11548	0.812469	-0.313701	0.736965	0.874469	0.874469	0.828634	1.32193	0.777608	0.736965	0.945501	0.116867	0.736965	0.736965	0.415037	0.629656	1.11548	0.584962	0.874469	0.858304	0.228648	0.777608	0.777608	0.514573	0.68993	0.874469	0.874469	0.514573	0.754504	0.064574	IMET_126||scaffold00007.g129	gi|585108710|gb|EWM26622.1| cytochrome c oxidase subunit vb [Nannochloropsis gaditana]|| cytochrome c oxidase subunit vb
-2.22785	-2.54357	-1.87879	-2.21674	-1.58496	-2.98224	-1.58496	-2.05072	0.166017	-2.4138	-1	-1	-1.47127	-1.70708	-2.10268	-2.6667	-2.15882	-0.687553	-1	0	-1.58496	-0.861653	0	-0.584963	-2.35846	-0.981141	-0.119488	-2.69644	-1.22239	-3.18679	-2.36854	-1.58496	-2.25411	-1.80735	-1.88214	0.4864	IMET_129||scaffold00007.g132	gi|635362604|emb|CCI48695.1| unnamed protein product [Albugo candida]||protein SCO1/2 ||gi|262097474|gb|EEY55526.1| SCO1 family protein [Phytophthora infestans T30-4]0
0.415037	0.415037	-2.13304	-0.434322	0.584962	0.222392	0.736965	0.514773	0.949095	0.415037	0.415037	0.736965	0.522346	0.222392	-0.807355	-0.263035	-0.282666	-0.805012	-1	-2.94235	-2.33149	-2.09128	-1	-1	-1.58496	-1.19499	0.896293	-3.16814	-2.59617	-3.4465	-3.07027	-2.30055	-3.04108	-3.01168	-2.78444	0.285833	IMET_133||scaffold00007.g136	gi|585108668|gb|EWM26580.1| mitochondrial carrier [Nannochloropsis gaditana]|| ||MC) Family [Phytophthora infestans T30-4]||mitochondrial carrier
-2.48348	-1	-2.22977	-1.90442	-1.82139	-2.98968	-0.584963	-1.79868	0.105739	-1	0	-1	-0.666667	-0.263035	-1.80735	-2.17663	-1.41567	-0.749005	-2.8253	-2.01261	-1.58496	-2.14096	-1.64931	-1	-1	-1.21644	0.92452	-2.80184	-2.4842	-3.0571	-2.78105	-0.584963	-2.21232	-1.80735	-1.53488	1.24617	IMET_143||scaffold00007.g149	gi|585108753|gb|EWM26665.1| Protein of unknown function DUF1350 [Nannochloropsis gaditana]|| 0
-1.58496	-1.58496	-2.03868	-1.7362	-1.58496	-1	-0.584963	-1.05664	0.679559	-1	-2.67305	-1	-1.55768	-1.58496	-1.80735	-1.58496	-1.65909	-0.101407	-2.79708	-1.58496	-2.33945	-2.2405	-0.263035	-3.42102	-2.63406	-2.10604	0.134458	-1.80735	-2.61078	-3.39794	-2.60536	-1.67504	-2.86782	-1.80735	-2.11674	0.48862	IMET_14||scaffold00007.g15	gi|585108770|gb|EWM26682.1| glucosidase ii beta [Nannochloropsis gaditana]||protein kinase C substrate 80K-H ko04141 Protein processing in endoplasmic reticulum||hypotheticalprotein NGA_2033900 [Nannochloropsis gaditana CCMP526]0
-1.58496	-2.68255	-1.32193	-1.86315	-2.24103	-1.97549	-1	-1.73884	0.124307	-1	-1.58496	-1.58496	-1.38997	-2.74019	-2.52119	-1.58496	-2.28211	-0.89214	-2.19461	-2.81572	-1.58496	-2.19843	-2.34279	-2.78435	-1.94372	-2.35695	-0.158523	-3.14422	-3.13874	-1.22239	-2.50178	-3.10787	-2.42703	-2.18866	-2.57452	-0.0727367	IMET_148||scaffold00007.g154	gi|1200671711|gb|OUX66820.1| enoyl-ACP reductase [Oceanospirillaceae bacterium TMED276]|| ||acyl-carrier-protein) reductase II [gamma proteobacterium HTCC5015]Enoyl-ACPreductase/Fattyacidbiosynthesis
3.80735	3.82443	3.76553	3.7991	3.71882	3.68182	3.77259	3.72441	-0.0746933	4.08746	3.54432	3.68182	3.7712	3.45943	3.80735	3.52356	3.59678	-0.17442	3.64386	3.77259	3.58496	3.66714	4.22239	4.14296	4.27302	4.21279	0.545653	4.01282	4.07529	3.974	4.0207	3.9386	3.08746	4.13516	3.72041	-0.300297	IMET_156||scaffold00007.g162	gi|585108688|gb|EWM26600.1| translation elongation factor g [Nannochloropsis gaditana]||elongation factor G ||PEFG,plastid translation elongation factor EF-G [Ectocarpus siliculosus]||translation elongation factor g
2.62449	2.54432	2.88753	2.68545	2.41504	2.27302	2.54432	2.41079	-0.274653	3.08746	2.27302	2.73697	2.69915	2.54432	2.5502	2.80735	2.63396	-0.0651933	2.58496	2.54432	2.90689	2.67872	2.45943	2.58496	2.77259	2.60566	-0.0730633	2.74723	2.89309	2.71621	2.78551	2.70044	2.77259	3	2.82434	0.0388333	IMET_157||scaffold00007.g163	gi|585108791|gb|EWM26703.1| dihydrolipoamide dehydrogenase [Nannochloropsis gaditana]||dihydrolipoamide dehydrogenase [EC:1.8.1.4] ko00010 Glycolysis / Gluconeogenesis ; ko00020 Citrate cycle (TCA cycle) ; ko00260 Glycine, serine and threonine metabolism ; ko00280 Valine, leucine and isoleucine degradation ; ko00620 Pyruvate metabolism ; ko00630 Glyoxylate and dicarboxylate metabolism ; ko00640 P…
0.584962	0.584962	0.485427	0.551784	1	0.736965	0.415037	0.717334	0.16555	1	0.222392	0	0.407464	-0.263035	1	0.222392	0.319786	-0.0876783	0.222392	0	0.415037	0.212476	1.11548	0.736965	0.222392	0.691612	0.479136	1	1	0.777608	0.925869	1	-1.58496	0.893085	0.102708	-0.823161	IMET_16||scaffold00007.g17	gi|585108737|gb|EWM26649.1| imidazole glycerol phosphate synthase subunit hish [Nannochloropsis gaditana]||glutamine amidotransferase / cyclase [EC:2.4.2.- 4.1.3.-] ko00340 Histidine metabolism ; ko01230 Biosynthesis of amino acids||Imidazoleglycerol phosphate synthase, glutamine amidotransferase subunit [Ectocarpus siliculosus]||imidazole glycerol phosphate synthase subunit hish
-0.263035	-0.263035	0	-0.175357	-0.263035	0.874469	0.584962	0.398799	0.574155	0.222392	0	0.415037	0.212476	0.874469	0.652077	0.584962	0.703836	0.49136	0	-0.584963	-0.263035	-0.282666	0.584962	1	0.415037	0.666666	0.949332	-0.485427	-0.222392	-1.22239	-0.643403	0.584962	0.874469	0.652077	0.703836	1.34724	IMET_164||scaffold00007.g170	gi|585108712|gb|EWM26624.1| amidohydrolase 2 [Nannochloropsis gaditana]|| amidohydrolase 2
-2.4746	-1.58496	-0.736966	-1.59884	-1.58496	-1.58496	-1	-1.38997	0.208869	-1	-1.58496	-1	-1.19499	-0.584963	-1.80735	-1.58496	-1.32576	-0.130771	-0.584963	-0.584963	-1	-0.723309	-0.584963	-1	-0.584963	-0.723309	0	-0.807355	-1.22239	-1.80735	-1.27903	-0.584963	-1	-0.807355	-0.797439	0.481592	IMET_167||scaffold00007.g175	gi|585108735|gb|EWM26647.1| Glycosyl hydrolase family 43, five-bladed beta-propellor domain protein [Nannochloropsis gaditana]|| Glycosyl hydrolase family five-bladed beta-propellor domain
0.736965	1.11548	1.48543	1.11262	0.584962	1	1.11548	0.900147	-0.212478	1.11548	0.874469	1.32193	1.10396	1.5025	1	1.11548	1.20599	0.102034	1.32193	1.22239	1.41504	1.31979	1.32193	1.22239	0.736965	1.09376	-0.226025	1.36257	1.09954	1	1.15404	1.73697	1.11548	1.77761	1.54335	0.389317	IMET_168||scaffold00007.g176	gi|585108754|gb|EWM26666.1| glycine decarboxylase t-protein [Nannochloropsis gaditana]||aminomethyltransferase [EC:2.1.2.10] ko00260 Glycine, serine and threonine metabolism ; ko00630 Glyoxylate and dicarboxylate metabolism ; ko00670 One carbon pool by folate ; ko01200 Carbon metabolism||mitochondrialglycine decarboxylase T-protein [Thalassiosira weissflogii]||glycine decarboxylase t-
0.874469	1	1.1375	1.00399	-2.22552	-2.22843	-2.2108	-2.22158	-3.22557	1	0.584962	1.22239	0.935784	-2.14502	-2.51011	-2.09016	-2.24843	-3.18421	1	0.874469	0.415037	0.763169	-2.2947	-2.90645	-1.70535	-2.30217	-3.06534	1.28011	0.777608	1.09954	1.05242	-2.51018	-2.10271	-1.80735	-2.14008	-3.1925	IMET_169||scaffold00007.g177	gi|585108866|gb|EWM26778.1| glutamyl-trna synthetase [Nannochloropsis gaditana]||glutamyl-tRNA synthetase [EC:6.1.1.17] ko00860 Porphyrin and chlorophyll metabolism ; ko00970 Aminoacyl-tRNA biosynthesis||Glutamyl-tRNASynthetase [Ectocarpus siliculosus]||glutamyl-trna synthetase
0.584962	0	-0.321928	0.087678	0.222392	0	0.584962	0.269118	0.18144	0.415037	0.222392	0	0.212476	0.415037	-0.485427	0.415037	0.114882	-0.097594	-0.584963	0	0	-0.194988	0.222392	0.415037	0.415037	0.350822	0.54581	-0.222392	-1.22239	-0.807355	-0.750712	0.415037	0	-0.807355	-0.130773	0.61994	IMET_17||scaffold00007.g18	gi|585108822|gb|EWM26734.1| nadh-cytochrome b5 reductase 2 [Nannochloropsis gaditana]||cytochrome-b5 reductase [EC:1.6.2.2] ko00520 Amino sugar and nucleotide sugar metabolism0
-1.58496	-1	-1.9766	-1.52052	-0.584963	-0.584963	0	-0.389975	1.13054	-1.58496	-0.584963	-1	-1.05664	-1.58496	-0.807355	-0.263035	-0.885117	0.171524	-2.06875	-3.05806	-1.58496	-2.23726	-0.584963	-1	-1.58496	-1.05664	1.18062	-0.807355	-1.22239	-2.61251	-1.54742	-3.23455	-0.263035	-1.80735	-1.76831	-0.220893	IMET_174||scaffold00007.g182	gi|553178017|ref|XP_005852516.1| solute carrier family 25 (mitochondrial carrier citrate transporter) member 1 [Nannochloropsis gaditana CCMP526] &gt;gi|422296020|gb|EKU23319.1| solute carrier family 25 (mitochondrial carrier citrate transporter) member 1 [Nannochloropsis gaditana CCMP526] &gt;gi|585108665|gb|EWM26577.1| solute carrier family 25 (mitochondrial carrier citrate transporter) member …
-0.584963	-1	-0.736966	-0.773976	-2.05057	-0.263035	-0.584963	-0.966189	-0.192213	-0.584963	-1	-0.584963	-0.723309	-0.584963	-0.807355	-0.584963	-0.659094	0.064215	-0.584963	-1.58496	-0.263035	-0.810986	0.415037	-0.584963	0	-0.056642	0.754344	0	-1.22239	-0.807355	-0.676582	0.222392	-0.263035	0.192645	0.0506673	0.727249	IMET_175||scaffold00007.g183	gi|299470684|emb|CBN78624.1| 3-Phosphoshikimate 1-Carboxyvinyltransferase [Ectocarpus siliculosus]||3-phosphoshikimate 1-carboxyvinyltransferase [EC:2.5.1.19] ko00400 Phenylalanine, tyrosine and tryptophan biosynthesis ; ko01230 Biosynthesis of amino acids||3-Phosphoshikimate1-Carboxyvinyltransferase [Ectocarpus siliculosus]||3-Phosphoshikimate 1-Carboxyvinyltransferase
1.11548	1	1.48543	1.2003	1.5025	1.5025	1.5025	1.5025	0.302197	1.73697	2.16992	1.9386	1.9485	1.58496	1.65208	1.80735	1.68146	-0.267033	2.22239	2	2.27302	2.16514	1.66297	1.87447	2.05889	1.86544	-0.299693	2.92057	3	2.974	2.96486	2.80735	2.62449	2.58496	2.67227	-0.29259	IMET_178||scaffold00007.g186	gi|585108852|gb|EWM26764.1| nucleoside diphosphate kinase [Nannochloropsis gaditana]||nucleoside-diphosphate kinase [EC:2.7.4.6] ko00230 Purine metabolism ; ko00240 Pyrimidine metabolism ; ko04016 MAPK signaling pathway - plant||gi|325192308|emb|CCA26755.1| nucleoside diphosphate kinase B putative [Albugo laibachii Nc14]||nucleoside diphosphate kinase
1.11548	1.22239	1	1.11262	1.41504	1.41504	1.41504	1.41504	0.302417	1.11548	0.736965	0.584962	0.812469	0.584962	1.09954	0.736965	0.807156	-0.00531333	-0.263035	0	0.222392	-0.0135477	0.584962	0	0	0.194987	0.208535	0.514573	-0.222392	0.36257	0.21825	0	-1.58496	0.192645	-0.464105	-0.682355	IMET_181||scaffold00007.g191	gi|585108679|gb|EWM26591.1| abc1 protein kinase [Nannochloropsis gaditana]||aarF domain-containing kinase ||conservedunknown protein [Ectocarpus siliculosus]||abc1 kinase
-0.263035	-0.584963	-2.13934	-0.995779	0	0	0.222392	0.0741307	1.06991	-0.263035	-1	-1	-0.754345	-0.584963	-1.22239	-0.584963	-0.797439	-0.0430937	-1	-0.584963	-1.58496	-1.05664	0	0	-0.263035	-0.0876783	0.968963	-2.84017	-1.80735	-3.50133	-2.71628	-1.58496	-0.584963	-1.80735	-1.32576	1.39053	IMET_183||scaffold00007.g193	gi|585108797|gb|EWM26709.1| Peptidyl-prolyl cis-trans isomerase [Nannochloropsis gaditana]|| ||FK506-bindingprotein 2 precursor [Ectocarpus siliculosus]||Peptidyl-prolyl cis-trans isomerase
-0.584963	-1	-2.56305	-1.38267	-1	-0.584963	-2.75608	-1.44701	-0.0643433	0	0	0.222392	0.0741307	-2.41652	-0.807355	-0.584963	-1.26961	-1.34374	0.222392	0.736965	0.415037	0.458131	0.415037	0	0	0.138346	-0.319786	0	0	-0.222392	-0.0741307	-0.584963	-2.57555	-1.80735	-1.65595	-1.58182	IMET_187||scaffold00007.g197	gi|585108768|gb|EWM26680.1| rab1 family protein [Nannochloropsis gaditana]||Ras-related protein Rab-1A ko05134 Legionellosis||Rab1A,RAB family GTPase [Ectocarpus siliculosus]||rab1 family
1.41504	1.5025	1.58496	1.50083	1.32193	1.41504	1.41504	1.384	-0.11683	1.5025	1.32193	1.80735	1.54393	1.73697	1.36257	1.32193	1.47382	-0.0701033	2.70044	3.1964	2.80735	2.9014	2.16992	2.05889	2.70044	2.30975	-0.591647	2.80735	2.65208	2.77761	2.74568	2.32193	2.36923	2.5502	2.41379	-0.331893	IMET_206||scaffold00007.g216	gi|585108893|gb|EWM26802.1| adp-ribosylation factor [Nannochloropsis gaditana]||ADP-ribosylation factor 1 ko04072 Phospholipase D signaling pathway ; ko04144 Endocytosis ; ko05110 Vibrio cholerae infection ; ko05134 Legionellosis||Arf1,ARF family GTPase [Ectocarpus siliculosus]||adp-ribosylation factor
-0.584963	-1.58496	-1.32193	-1.16395	-1	-1.58496	-1.58496	-1.38997	-0.226022	-1	-1	-0.584963	-0.861654	-2.28547	-1.22239	-0.584963	-1.36427	-0.50262	-1.58496	-3.26285	-2.51343	-2.45375	-1.58496	-2.51257	-1.58496	-1.89416	0.559583	-1.80735	-1.69186	-2.96122	-2.15348	-1.58496	-2.41411	-2.965	-2.32136	-0.16788	IMET_209||scaffold00007.g219	gi|585108874|gb|EWM26783.1| 50s ribosomal protein l19 [Nannochloropsis gaditana]||large subunit ribosomal protein L19 ko03010 Ribosome||gi|262112017|gb|EEY70069.1| conserved hypothetical protein [Phytophthora infestans T30-4]||50s ribosomal l19
-1.58496	-0.584963	-1.32193	-1.16395	-0.263035	-0.263035	-0.584963	-0.370344	0.793607	0.222392	-0.263035	-1.58496	-0.541868	-1.97371	-0.807355	-1	-1.26035	-0.718487	1.11548	0.415037	1.41504	0.981852	1.73697	0.415037	1	1.05067	0.0688167	0.36257	0.514573	0.192645	0.356596	-2.12134	-2.63748	-1.22239	-1.99374	-2.35033	IMET_214||scaffold00007.g224	gi|585108896|gb|EWM26805.1| protein of unknown function DUF1214 [Nannochloropsis gaditana]|| 0
-0.584963	-1	-0.321928	-0.63563	-0.263035	-0.584963	-0.584963	-0.477654	0.157977	-1	-1	-1	-1	0	0	-1.96779	-0.65593	0.34407	-3.15392	-2.21491	-2.83052	-2.73312	-1.58496	-2.39968	-1.74224	-1.90896	0.824157	-1.22239	-2.12091	-2.99949	-2.11426	-2.85427	-3.50664	-2.43152	-2.93081	-0.816547	IMET_215||scaffold00007.g225	gi|585108911|gb|EWM26820.1| nucleoredoxin-like protein 2 [Nannochloropsis gaditana]||nucleoredoxin [EC:1.8.1.8] ||gigi|239865505|gb|EEQ98179.1| thioredoxin, putative [Perkinsus marinus ATCC 50983]0
0.584962	0.736965	-1.97943	-0.219168	0	0.584962	0.736965	0.440642	0.65981	0	-1	0.222392	-0.259203	0	0.192645	0.222392	0.138346	0.397548	0	0.874469	0.415037	0.429835	0.222392	0.222392	-0.584963	-0.0467263	-0.476562	0.514573	-0.222392	-0.807355	-0.171725	0.222392	0	-0.222392	0	0.171725	IMET_227||scaffold00007.g239	gi|585108898|gb|EWM26807.1| Prohibitin [Nannochloropsis gaditana]||prohibitin 2 ||hypotheticalprotein NGA_0190001 [Nannochloropsis gaditana CCMP526]||Prohibitin
1.66297	1.87447	0	1.17915	1.87447	1.66297	2.16992	1.90245	0.723307	2.05889	1.66297	1.66297	1.79494	1.22239	0.777608	1.66297	1.22099	-0.573954	2.45943	2.36923	2.66297	2.49721	2.45943	2	1.87447	2.1113	-0.38591	2.32193	2.44057	2.61891	2.46047	2.32193	2.58496	1.94753	2.28481	-0.175663	IMET_228||scaffold00007.g240	gi|553185647|ref|XP_005854284.1| light-harvesting protein [Nannochloropsis gaditana CCMP526] &gt;gi|422294775|gb|EKU22075.1| light-harvesting protein [Nannochloropsis gaditana CCMP526]||light-harvesting complex I chlorophyll a/b binding protein 2 ko00196 Photosynthesis - antenna proteins||light-harvestingprotein [Nannochloropsis gaditana CCMP526]||light-harvesting protein
0.415037	0.736965	0.263035	0.471679	0.584962	1	1	0.861654	0.389975	0.736965	-0.584963	1.11548	0.422494	1.32193	0.192645	0.874469	0.796348	0.373854	-3.10436	0	-0.263035	-1.12246	1.22239	1.32193	1.11548	1.21993	2.3424	0.777608	0.652077	0.192645	0.540777	1.22239	0.222392	0.652077	0.698953	0.158176	IMET_230||scaffold00007.g242	gi|585108889|gb|EWM26798.1| Aminoacyl-tRNA synthetase, class I, conserved site [Nannochloropsis gaditana]||glutamyl-tRNA synthetase [EC:6.1.1.17] ko00860 Porphyrin and chlorophyll metabolism ; ko00970 Aminoacyl-tRNA biosynthesis||Glutamyl-tRNASynthetase, chloroplast precursor [Ectocarpus siliculosus]||Aminoacyl-tRNA class conserved site
-0.263035	0.222392	0.263035	0.0741307	-1	-2.65094	-1.58496	-1.7453	-1.81943	1.58496	0.222392	0.584962	0.797438	-2.37721	-2.121	-1.58496	-2.02772	-2.82516	0.222392	0.222392	0	0.148261	-1	-0.584963	-1.58496	-1.05664	-1.2049	0	0.652077	1.19265	0.614909	-1.58496	-2.10984	-2.7914	-2.16207	-2.77698	IMET_234||scaffold00007.g247	gi|585108880|gb|EWM26789.1| transcription initiation factor subunit taf1 [Nannochloropsis gaditana] &gt;gi|585108881|gb|EWM26790.1| transcription initiation factor subunit taf1 [Nannochloropsis gaditana]|| 0
1.73697	1.73697	-1.32193	0.717337	1.80735	1.58496	1.5025	1.6316	0.914267	1.9386	2.11548	1.41504	1.82304	0.736965	1.36257	1.11548	1.07167	-0.751368	2.8413	2.70044	2.58496	2.7089	1.73697	1.80735	1.5025	1.68227	-1.02663	2.32193	2.28011	1.65208	2.08471	2.73697	2.5025	2.65208	2.63052	0.54581	IMET_245||scaffold00007.g259	gi|553183958|ref|XP_005854001.1| ribose 5-phosphate isomerase A [Nannochloropsis gaditana CCMP526] &gt;gi|422295057|gb|EKU22356.1| ribose 5-phosphate isomerase A [Nannochloropsis gaditana CCMP526]||ribose 5-phosphate isomerase A [EC:5.3.1.6] ko00030 Pentose phosphate pathway ; ko00710 Carbon fixation in photosynthetic organisms ; ko01200 Carbon metabolism ; ko01230 Biosynthesis of amino acids||ri…
0.874469	0.874469	1.37851	1.04248	1.11548	1.32193	1.11548	1.1843	0.141814	0.874469	0.584962	1	0.81981	1	0.893085	0.736965	0.876683	0.056873	1.5025	1.80735	1.41504	1.57496	1.58496	1.32193	1.80735	1.57141	-0.00355	1.8365	1.44057	1.19265	1.48991	1.87447	1.73697	1.94753	1.85299	0.363083	IMET_246||scaffold00007.g260	gi|553183964|ref|XP_005854003.1| glycine cleavage system h protein [Nannochloropsis gaditana CCMP526] &gt;gi|422295059|gb|EKU22358.1| glycine cleavage system h protein [Nannochloropsis gaditana CCMP526]||glycine cleavage system H protein ko00260 Glycine, serine and threonine metabolism ; ko00630 Glyoxylate and dicarboxylate metabolism||glycinecleavage system h protein [Nannochloropsis gaditana CC…
0.415037	0.222392	0	0.212476	-0.263035	0	0.415037	0.0506673	-0.161809	0.415037	0.415037	0.222392	0.350822	0.415037	0	0.415037	0.276691	-0.0741307	0.874469	0.584962	0.736965	0.732132	0.736965	0.736965	0.736965	0.736965	0.004833	-0.485427	0.192645	-0.222392	-0.171725	-1.58496	-2.79917	-0.807355	-1.7305	-1.55877	IMET_255||scaffold00007.g270	gi|585108960|gb|EWM26865.1| saccharopine dehydrogenase [Nannochloropsis gaditana]|| ||gi|149821073|gb|EDM80479.1| hypothetical protein PPSIR1_41749 [Plesiocystis pacifica SIR-1]||saccharopine dehydrogenase
0.222392	0	-0.321928	-0.0331787	0.415037	0.874469	1.22239	0.837299	0.870477	0	-0.584963	-0.263035	-0.282666	0	0.192645	0	0.064215	0.346881	-0.263035	-1	-2.09845	-1.1205	0.584962	0.222392	0.584962	0.464105	1.5846	-0.807355	-0.807355	-0.807355	-0.807355	-1	-1.58496	-0.807355	-1.13077	-0.323417	IMET_257||scaffold00007.g272	gi|585108948|gb|EWM26853.1| lysophospholipase-like protein [Nannochloropsis gaditana]|| 0
-1.58496	-1.58496	-1.32193	-1.49728	-2.23916	-2.81177	-2.61719	-2.55604	-1.05876	-2.4991	-1.58496	-1	-1.69469	-2.34619	-1.80735	-2.51112	-2.22155	-0.526867	-2.173	-2.36553	-2.97495	-2.50449	-1.58496	-1.58496	-2.8614	-2.01044	0.494053	-3.34054	-2.25394	-2.61243	-2.73564	-1.58496	-1.58496	-3.58344	-2.25112	0.484517	IMET_262||scaffold00007.g277	gi|298706595|emb|CBJ29554.1| conserved unknown protein [Ectocarpus siliculosus]|| 0
-2.37934	-2.49416	-1.58536	-2.15295	-1	-1.91274	-0.584963	-1.1659	0.987052	0.415037	0.584962	0.584962	0.52832	-0.584963	-0.222392	0.222392	-0.194988	-0.723308	-2.97335	-2.93481	-1	-2.30272	-0.263035	0.222392	0.222392	0.060583	2.3633	0.514573	-0.222392	-0.485427	-0.0644153	-1	0	-1.80735	-0.935783	-0.871368	IMET_265||scaffold00007.g280	gi|585108959|gb|EWM26864.1| plastid lipid associated protein [Nannochloropsis gaditana]|| 0
0.584962	0.584962	0.263035	0.477653	-0.263035	0.874469	0.874469	0.495301	0.017648	0.584962	-0.263035	1.11548	0.479136	1.22239	0.192645	0.415037	0.610024	0.130888	-0.584963	-1	-0.584963	-0.723309	-1	0.415037	0.736965	0.0506673	0.773976	-0.222392	-0.485427	0	-0.23594	0.584962	0.222392	0	0.269118	0.505058	IMET_266||scaffold00007.g281	gi|585108952|gb|EWM26857.1| argininosuccinate lyase [Nannochloropsis gaditana]||argininosuccinate lyase [EC:4.3.2.1] ko00220 Arginine biosynthesis ; ko00250 Alanine, aspartate and glutamate metabolism ; ko01230 Biosynthesis of amino acids||argininosuccinatelyase [Ectocarpus siliculosus]||argininosuccinate lyase
-1.58496	-1.58496	-2.40208	-1.85733	-1	-0.584963	-0.584963	-0.723309	1.13402	-1.58496	-1.58496	-1.58496	-1.58496	-1.58496	-1.22239	-1.58496	-1.4641	0.120857	-2.04174	-2.76289	-3.05337	-2.61933	-1.58496	-1.58496	-3.31779	-2.16257	0.456763	-1.80735	-2.18142	-2.95578	-2.31485	-1.58496	-0.263035	-1.80735	-1.21845	1.0964	IMET_269||scaffold00007.g284	gi|585108957|gb|EWM26862.1| Uncharacterized protein family UPF0047 [Nannochloropsis gaditana]|| ||gi|226515635|gb|ACO61630.1| predicted protein [Micromonas sp. RCC299]0
-0.584963	0	0.263035	-0.107309	-1.58496	0.222392	0	-0.454189	-0.34688	0.415037	-1	0.584962	-3.33333e-07	0.222392	-1.22239	-1	-0.666666	-0.666666	0.222392	-1.58496	-1	-0.787523	-1	0	-0.263035	-0.421012	0.366511	-1.22239	-0.807355	-0.485427	-0.838391	-0.263035	0	-0.485427	-0.249487	0.588903	IMET_275||scaffold00007.g291	gi|298707655|emb|CBJ25972.1| eukaryotic initiation factor 3H1 subunit [Ectocarpus siliculosus]||translation initiation factor 3 subunit H ko03013 RNA transport ; ko05162 Measles||eukaryoticinitiation factor 3H1 subunit [Ectocarpus siliculosus]0
-0.584963	-1.58496	0	-0.723308	-0.584963	-0.263035	0	-0.282666	0.440642	-0.263035	0.584962	0	0.107309	0	-0.222392	0.222392	0	-0.107309	-1	-3.27346	-1	-1.75782	-0.263035	-0.263035	-0.263035	-0.263035	1.49478	-2.36936	-1.80735	-2.26986	-2.14886	-1.58496	-0.263035	-0.485427	-0.777807	1.37105	IMET_277||scaffold00007.g293	gi|585108967|gb|EWM26869.1| glutamate synthase [Nannochloropsis gaditana]|| ||hypotheticalprotein AURANDRAFT_52709 [Aureococcus anophagefferens]||glutamate synthase
1.87447	1.58496	1.67807	1.7125	2.05889	2.22239	2.11548	2.13225	0.419753	1.9386	2.05889	1.58496	1.86082	1.58496	1.77761	1.87447	1.74568	-0.115137	1.32193	1.58496	1.5025	1.4698	2.27302	2.05889	2.70044	2.34412	0.87432	1.65208	1.89309	1.8365	1.79389	2.11548	0.584962	1.89309	1.53118	-0.262713	IMET_278||scaffold00007.g294	gi|341875526|gb|EGT31461.1| hypothetical protein CAEBREN_04019 [Caenorhabditis brenneri]|| ||hypotheticalprotein CAEBREN_04019 [Caenorhabditis brenneri]||hypothetical protein CAEBREN_04019
-1	-1.58496	-2.09748	-1.56081	-2.30496	-1.58496	-1.87677	-1.92223	-0.361417	-0.584963	-1.58496	-0.584963	-0.918295	-2.14993	-1.80735	-1	-1.65243	-0.734131	-1.87136	-2.14647	-1.76337	-1.92707	-1.58496	-1.58496	-1.58496	-1.58496	0.342107	-2.41903	-3.02283	-2.80112	-2.74766	-2.82025	-1.58496	-2.87301	-2.42607	0.321587	IMET_280||scaffold00007.g296	gi|585108987|gb|EWM26875.1| Golgi apparatus membrane protein TVP15 [Nannochloropsis gaditana]|| ||conservedunknown protein [Ectocarpus siliculosus]||Golgi apparatus membrane TVP15
-1	-1.58496	-2.26364	-1.6162	-1.93813	-1.58496	-1.58496	-1.70268	-0.0864833	-0.584963	-1	-1.58496	-1.05664	-2.78143	-1.80735	-1.58496	-2.05791	-1.00127	-2.22421	-1.90244	-1.58496	-1.90387	-1.58496	-1.58496	-1.44168	-1.5372	0.36667	-1.80735	-1.80735	-2.33166	-1.98212	-3.00401	-2.48565	-3.2169	-2.90219	-0.920067	IMET_282||scaffold00007.g298	gi|585108990|gb|EWM26878.1| hypothetical protein Naga_100576g3 [Nannochloropsis gaditana]|| 0
2.87447	2.62449	2.43296	2.64397	2.58496	2.22239	2.54432	2.45056	-0.193417	2.9386	2.5025	2.45943	2.63351	2.36923	2.51457	2.58496	2.48959	-0.143923	2.22239	2.70044	2.87447	2.5991	2.58496	2.58496	2.58496	2.58496	-0.01414	2.44057	2.47805	2.6845	2.53437	2.22239	1.22239	2.19265	1.87914	-0.65523	IMET_29||scaffold00007.g30	gi|585108857|gb|EWM26769.1| heat shock protein 70 [Nannochloropsis gaditana]||molecular chaperone DnaK ko03018 RNA degradation ; ko04212 Longevity regulating pathway - worm ; ko05152 Tuberculosis||gi|217411832|gb|EEC51760.1| predicted protein [Phaeodactylum tricornutum CCAP 1055/1]||heat shock 70
-0.263035	-0.584963	-1.52647	-0.791489	-0.584963	-1	-0.584963	-0.723309	0.0681807	0	-0.263035	-0.263035	-0.175357	-2.36852	-0.485427	-1	-1.28465	-1.10929	-0.584963	-1	-3.5656	-1.71685	-2.2428	-3.71159	-0.584963	-2.17978	-0.46293	-0.807355	-2.88325	-3.44872	-2.37977	-2.06146	-0.584963	-0.807355	-1.15126	1.22852	IMET_303||scaffold00007.g320	gi|585109028|gb|EWM26898.1| fucose mutarotase-like protein [Nannochloropsis gaditana]||L-fucose mutarotase [EC:5.1.3.29] ||gi|163776987|gb|EDQ90605.1| predicted protein [Monosiga brevicollis MX1]||fucose mutarotase
-0.584963	-1.9876	0	-0.857521	-0.584963	-2.07496	-1	-1.21997	-0.362453	-1.63313	0	-2.90575	-1.51296	-2.41792	-0.222392	-2.92149	-1.85393	-0.340974	-2.93595	-2.64217	-2.14965	-2.57592	-1.81199	-1.87005	-2.27384	-1.98529	0.59063	0.514573	0.36257	0.652077	0.50974	-2.96166	-1.98909	-2.99371	-2.64815	-3.15789	IMET_308||scaffold00007.g325	gi|153792261|ref|NP_001093382.1| uncharacterized protein LOC100101334 [Xenopus laevis] &gt;gi|148921641|gb|AAI46637.1| LOC100101334 protein [Xenopus laevis]||small subunit ribosomal protein S20e ko03010 Ribosome||gi|148921641|gb|AAI46637.1| LOC100101334 protein [Xenopus laevis]||uncharacterized protein LOC100101334
-1	-0.584963	-0.321928	-0.63563	-2.19102	-2.82706	-2.70203	-2.57337	-1.93774	-1.58496	-1.58496	-1	-1.38997	-2.72356	-1.22239	-1	-1.64865	-0.258677	-2.8031	-3.02443	-2.2822	-2.70324	-2.41787	-1.58496	-1.22845	-1.74376	0.959483	-2.49342	-2.71466	-3.17849	-2.79552	-3.10919	-2.85464	-2.65847	-2.8741	-0.0785767	IMET_39||scaffold00007.g41	gi|585108794|gb|EWM26706.1| retinol dehydrogenase [Nannochloropsis gaditana]|| ||gi|229284886|gb|EEN55618.1| retinol dehydrogenase, retinaldehyde reductase [Branchiostoma floridae]||retinol dehydrogenase
2.27302	2.45943	2.20163	2.31136	2.32193	2.58496	2.80735	2.57141	0.260053	2.54432	2.11548	2.05889	2.23956	2.45943	2.5502	2.5025	2.50404	0.26448	1.80735	1.80735	2	1.87157	2.70044	2.66297	2.62449	2.66263	0.791067	2	2.05063	1.51457	1.85507	2.16992	1.41504	2	1.86165	0.00658667	IMET_50||scaffold00007.g52	gi|585108772|gb|EWM26684.1| glyceraldehyde-3-phosphate dehydrogenase [Nannochloropsis gaditana]||glyceraldehyde 3-phosphate dehydrogenase [EC:1.2.1.12] ko00010 Glycolysis / Gluconeogenesis ; ko00710 Carbon fixation in photosynthetic organisms ; ko01200 Carbon metabolism ; ko01230 Biosynthesis of amino acids ; ko04066 HIF-1 signaling pathway ; ko05010 Alzheimer's disease||hypotheticalprotein AURAN…
0.874469	0.874469	0	0.582979	1.5025	1.5025	1.22239	1.40913	0.826151	1.22239	0.415037	0.415037	0.684155	0.874469	0.893085	0.415037	0.72753	0.0433757	-2.40601	-0.584963	-0.584963	-1.19198	1	1	0.584962	0.861654	2.05363	-2.74709	-0.807355	-1.80735	-1.78727	0.584962	-0.584963	1.09954	0.366513	2.15378	IMET_59||scaffold00007.g62	gi|585108664|gb|EWM26576.1| hydantoin utilization protein a [Nannochloropsis gaditana]||N-methylhydantoinase A [EC:3.5.2.14] ko00330 Arginine and proline metabolism||5-oxoprolinase[Stereum hirsutum FP-91666 SS1]||hydantoin utilization a
-0.584963	-0.263035	0.678072	-0.056642	0	0	-0.263035	-0.0876783	-0.0310363	-0.584963	-1	0	-0.528321	-1	0	-0.584963	-0.528321	0	-0.263035	-0.263035	0	-0.175357	0.584962	-0.584963	-0.263035	-0.0876787	0.087678	-0.485427	-0.485427	-1.80735	-0.926068	0.415037	-0.263035	-0.485427	-0.111142	0.814926	IMET_62||scaffold00007.g65	gi|585108795|gb|EWM26707.1| hypothetical protein Naga_100001g92 [Nannochloropsis gaditana]|| 0
-0.584963	-0.263035	0	-0.282666	-0.263035	0	-0.584963	-0.282666	0	-0.584963	-0.584963	-0.584963	-0.584963	-0.584963	-0.807355	-0.263035	-0.551784	0.0331787	-1	-1	-1	-1	-0.584963	-0.584963	-1	-0.723309	0.276691	-1.80735	-3.1448	-2.38414	-2.44543	-1	-1.70374	-0.485427	-1.06306	1.38237	IMET_63||scaffold00007.g66	gi|585108684|gb|EWM26596.1| bifunctional aspartokinase i homoserine dehydrogenase i [Nannochloropsis gaditana]||bifunctional aspartokinase / homoserine dehydrogenase 1 [EC:2.7.2.4 1.1.1.3] ko00260 Glycine, serine and threonine metabolism ; ko00261 Monobactam biosynthesis ; ko00270 Cysteine and methionine metabolism ; ko00300 Lysine biosynthesis ; ko01230 Biosynthesis of amino acids||aspartatekina…
1.9386	1.9386	-2.3251	0.517367	1.87447	1.73697	1.87447	1.82864	1.31127	2.11548	2.05889	2.11548	2.09662	2	1.71621	1.41504	1.71042	-0.3862	2.96963	2.96963	2.70044	2.8799	2.54432	2.54432	2.36923	2.48596	-0.393943	2.71621	2.58496	2.92057	2.74058	2.96963	2.8413	2.8365	2.88248	0.141897	IMET_71||scaffold00007.g74	gi|553186582|ref|XP_005854446.1| triosephosphate isomerase (TIM) [Nannochloropsis gaditana CCMP526] &gt;gi|422294612|gb|EKU21912.1| triosephosphate isomerase (TIM) [Nannochloropsis gaditana CCMP526] &gt;gi|585108746|gb|EWM26658.1| triosephosphate isomerase [Nannochloropsis gaditana]||triosephosphate isomerase (TIM) [EC:5.3.1.1] ko00010 Glycolysis / Gluconeogenesis ; ko00051 Fructose and mannose m…
1.22239	1.11548	0.847997	1.06196	0.222392	-0.584963	-0.263035	-0.208535	-1.27049	1.11548	0.736965	1	0.950815	-0.263035	0.36257	0.584962	0.228166	-0.722649	-1.58496	-1	0.874469	-0.570164	0.415037	0	-1	-0.194988	0.375176	0.192645	-0.222392	0.36257	0.110941	-1	-2.62408	-2.39097	-2.00502	-2.11596	IMET_74||scaffold00007.g77	gi|553186579|ref|XP_005854445.1| hypothetical protein NGA_0015702 [Nannochloropsis gaditana CCMP526] &gt;gi|422294611|gb|EKU21911.1| hypothetical protein NGA_0015702 [Nannochloropsis gaditana CCMP526] &gt;gi|585108856|gb|EWM26768.1| aureochrome1-like protein [Nannochloropsis gaditana]|| ||hypotheticalprotein NGA_0015702 [Nannochloropsis gaditana CCMP526]||hypothetical protein NGA_0015702
-1.65094	-1.58496	-0.321928	-1.18594	-2.69785	-0.584963	-0.263035	-1.18195	0.00399333	-0.584963	-1.58496	-0.584963	-0.918295	-1.58496	-0.485427	-1	-1.02346	-0.105167	-1.58496	-2.73336	-2.90608	-2.40813	-0.584963	0	-0.263035	-0.282666	2.12547	-0.485427	-2.4478	-2.75192	-1.89505	-0.263035	-1	-1.22239	-0.828475	1.06657	IMET_81||scaffold00007.g84	gi|585108831|gb|EWM26743.1| hypothetical protein Naga_100001g99 [Nannochloropsis gaditana]|| 0
0.736965	1.58496	0.263035	0.861653	0.874469	1	0.874469	0.916313	0.0546593	0.874469	0.415037	0.584962	0.624823	0.222392	1.09954	0.584962	0.635631	0.0108087	-0.263035	0.415037	1.22239	0.458131	1.22239	0.874469	0.874469	0.990443	0.532312	1	1.19265	1	1.06422	1.11548	-1	1.19265	0.436043	-0.628173	IMET_91||scaffold00007.g94	gi|699360898|gb|AIU44072.1| methylmalonyl CoA mutase [Nannochloropsis sp. W2J3B]||methylmalonyl-CoA mutase [EC:5.4.99.2] ko00280 Valine, leucine and isoleucine degradation ; ko00630 Glyoxylate and dicarboxylate metabolism ; ko00640 Propanoate metabolism ; ko00720 Carbon fixation pathways in prokaryotes ; ko01200 Carbon metabolism||hypotheticalprotein PHYSODRAFT_542262 [Phytophthora sojae]||methyl…
0.222392	0.415037	-2.6978	-0.68679	0.222392	0.415037	-0.263035	0.124798	0.811588	0.736965	0.415037	0.415037	0.522346	-0.584963	-1.22239	-1	-0.935784	-1.45813	0.874469	0.584962	0.415037	0.624823	0.222392	-0.584963	0.584962	0.0741303	-0.550692	0.36257	-0.222392	0.192645	0.110941	0	0.415037	-0.485427	-0.0234633	-0.134404	IMET_325||scaffold00009.g344	gi|585113369|gb|EWM30673.1| hypothetical protein Naga_100091g6 [Nannochloropsis gaditana]|| 0
-1	-1	-1.32193	-1.10731	-1	-1	-0.584963	-0.861654	0.245656	-1.58496	-2.80495	-1.58496	-1.99162	-1	-1.80735	-2.9427	-1.91668	0.07494	-2.08182	-1.58496	-1.58496	-1.75058	-1	-0.584963	-0.584963	-0.723309	1.02727	-1.80735	-2.94376	-1.22239	-1.99117	-0.584963	-2.02507	-0.807355	-1.13913	0.852037	IMET_328||scaffold00009.g347	gi|585113368|gb|EWM30672.1| conserved uncharacterized protein [Nannochloropsis gaditana]|| 0
-0.263035	-0.584963	-0.736966	-0.528321	-0.584963	-1	-0.584963	-0.723309	-0.194987	0	-0.584963	0	-0.194988	-0.263035	0	-0.584963	-0.282666	-0.0876783	-0.584963	-0.263035	-0.263035	-0.370344	0	0.222392	0	0.0741307	0.444475	0.192645	0.36257	0.192645	0.249287	-1	-0.263035	-0.222392	-0.495142	-0.744429	IMET_342||scaffold00009.g362	gi|585113323|gb|EWM30638.1| hypothetical protein Naga_100568g1 [Nannochloropsis gaditana]|| ||ethylmalonicencephalopathy 1 [Nannochloropsis gaditana CCMP526]0
-1.58496	-1.58496	-1.32193	-1.49728	-1.58496	-1	-1.58496	-1.38997	0.10731	-0.584963	-1	-0.584963	-0.723309	-1.58496	-1.80735	-1	-1.4641	-0.740795	0	0.222392	-1.58496	-0.454189	-1	-1.58496	-1	-1.19499	-0.740797	-0.222392	-1.22239	-1.80735	-1.08404	-3.03658	-2.39856	-3.13281	-2.85598	-1.77194	IMET_343||scaffold00009.g363	gi|585113320|gb|EWM30635.1| alternative oxidase [Nannochloropsis gaditana]|| ||hypotheticalprotein GUITHDRAFT_100729 [Guillardia theta CCMP2712]||alternative oxidase
-1	-0.584963	-0.321928	-0.63563	-1.58496	-1	-1	-1.19499	-0.559356	-1	-1.58496	-1	-1.19499	-0.584963	-1.22239	-0.584963	-0.797439	0.397548	-3.45098	-2.50693	-2.63544	-2.86445	0.222392	-0.263035	-0.263035	-0.101226	2.76322	-3.27649	-2.85387	-3.59524	-3.24187	-1.58496	-1	-0.485427	-1.02346	2.2184	IMET_350||scaffold00009.g370	gi|585113302|gb|EWM30624.1| hypothetical protein Naga_100440g1 [Nannochloropsis gaditana]|| 0
1.22239	1.22239	1	1.14826	0.874469	0.874469	0.736965	0.828634	-0.319626	1	0.736965	0.874469	0.870478	0.584962	0.514573	0.415037	0.504857	-0.365621	0.584962	0	0.736965	0.440642	0.736965	0	1	0.578988	0.138346	1	0.777608	0.893085	0.890231	1	0.584962	0.514573	0.699845	-0.190386	IMET_359||scaffold00009.g380	gi|1057647352|ref|WP_068924970.1| hypothetical protein [Bordetella bronchiseptica] &gt;gi|1051510648|gb|AOB25423.1| hypothetical protein BBB44_03665 [Bordetella bronchiseptica]|| 0
-0.584963	-0.584963	-0.321928	-0.497285	-1.95041	-2.47846	-2.51896	-2.31594	-1.81866	-0.263035	-1.58496	-0.584963	-0.810986	-2.75884	-2.54218	-2.31839	-2.5398	-1.72882	-1.58496	-1.58496	-0.263035	-1.14432	-2.45711	-1.58496	-2.57368	-2.20525	-1.06093	-1.22239	-0.807355	-0.807355	-0.9457	-2.73559	-2.8521	-2.98804	-2.85858	-1.91288	IMET_361||scaffold00009.g382	gi|224009197|ref|XP_002293557.1| predicted protein [Thalassiosira pseudonana CCMP1335] &gt;gi|220970957|gb|EED89293.1| predicted protein [Thalassiosira pseudonana CCMP1335]||rRNA 2'-O-methyltransferase fibrillarin [EC:2.1.1.-] ko03008 Ribosome biogenesis in eukaryotes||gi|220970957|gb|EED89293.1| predicted protein [Thalassiosira pseudonana CCMP1335]||predicted protein
1.5025	1.66297	1.67807	1.61451	1.87447	2.16992	1.80735	1.95058	0.336067	1.87447	0.874469	1.41504	1.38799	1.22239	1.44057	1.22239	1.29512	-0.0928763	0.874469	1.32193	0.584962	0.92712	1.58496	1.41504	2.05889	1.6863	0.759176	1.51457	1.44057	1.36257	1.43924	1.32193	0.584962	1.09954	1.00214	-0.437093	IMET_362||scaffold00009.g383	gi|585113289|gb|EWM30616.1| polyadenylate-binding protein [Nannochloropsis gaditana]||polyadenylate-binding protein ko03013 RNA transport ; ko03015 mRNA surveillance pathway ; ko03018 RNA degradation||gi|217403432|gb|EEC43385.1| predicted protein [Phaeodactylum tricornutum CCAP 1055/1]||polyadenylate-binding protein
-1	-1	-2.63034	-1.54345	-0.584963	-1	-1	-0.861654	0.681792	-0.584963	-1	-1	-0.861654	-1	-1.22239	-1	-1.07413	-0.212476	-2.70258	-2.56022	-2.24854	-2.50378	0	-0.263035	-0.584963	-0.282666	2.22111	-1.80735	-1.80735	-3.62398	-2.41289	-2.52892	-1	-2.99047	-2.17313	0.239763	IMET_373||scaffold00009.g394	gi|585113272|gb|EWM30600.1| hypothetical protein Naga_100129g17 [Nannochloropsis gaditana]|| 0
-1.7856	-2.26524	-2.30228	-2.11771	-2.03922	-0.584963	-1	-1.20806	0.909646	-2.48234	-2.96408	-2.80685	-2.75109	-2.18638	-2.92284	-1.70206	-2.27043	0.480663	-2.40204	-3.27023	-1	-2.22409	-0.263035	-0.263035	-0.263035	-0.263035	1.96105	-0.807355	-1.22239	-1.80735	-1.27903	-1	-1	-2.50098	-1.50033	-0.221295	IMET_390||scaffold00009.g413	gi|585113259|gb|EWM30592.1| hypothetical protein Naga_100033g22 [Nannochloropsis gaditana]|| 0
1.58496	1.73697	1.48543	1.60245	1.5025	1.66297	1.73697	1.63415	0.0316933	2.11548	1.5025	1.58496	1.73431	1.32193	1.8365	1.5025	1.55364	-0.18067	1.11548	1.22239	1.66297	1.33361	1.9386	1.80735	1.41504	1.72033	0.386717	-0.485427	0	0.514573	0.00971533	1.66297	-0.584963	1.19265	0.756886	0.74717	IMET_391||scaffold00009.g414	gi|585113254|gb|EWM30587.1| Coatomer beta subunit [Nannochloropsis gaditana]||coatomer subunit beta ||hypotheticalprotein NGA_0357120 [Nannochloropsis gaditana CCMP526]||Coatomer beta subunit
0	0.584962	0.847997	0.477653	1	0.736965	1	0.912322	0.434669	0.874469	-0.263035	0.584962	0.398799	1	0.652077	0.415037	0.689038	0.290239	-0.584963	0	0.222392	-0.120857	1.11548	0.222392	-0.263035	0.358279	0.479136	0.652077	-0.222392	0.192645	0.207443	0.874469	-3.52275	0.652077	-0.665401	-0.872845	IMET_395||scaffold00009.g418	gi|585113247|gb|EWM30580.1| Helicase-associated domain protein [Nannochloropsis gaditana]||pre-mRNA-splicing factor ATP-dependent RNA helicase DHX15/PRP43 [EC:3.6.4.13] ko03040 Spliceosome||conservedunknown protein [Ectocarpus siliculosus]||Helicase-associated domain
-1.58496	-1	-0.736966	-1.10731	-1.59876	-2.34803	-1.77396	-1.90692	-0.799608	-1.58496	-1.58496	-1.58496	-1.58496	-2.41981	-3.00612	-1.58496	-2.33696	-0.752003	-2.77432	-3.1583	-2.93037	-2.95433	-1.58496	-2.23514	-3.16768	-2.32926	0.62507	-3.04041	-1.98715	-2.14159	-2.38972	-1.58496	-1	-1.80735	-1.4641	0.925613	IMET_401||scaffold00009.g424	gi|585113236|gb|EWM30569.1| leucine carboxyl methyltransferase [Nannochloropsis gaditana]|| ||gi|162676835|gb|EDQ63313.1| predicted protein [Physcomitrella patens subsp. patens]||leucine carboxyl methyltransferase
1.22239	1.22239	1	1.14826	1.41504	1.41504	1.73697	1.52235	0.37409	1.11548	0.736965	1	0.950815	1	1.36257	0.874469	1.07901	0.128198	0.222392	-1	0.222392	-0.185072	0.415037	-0.263035	0.222392	0.124798	0.30987	0.36257	0.192645	0	0.185072	0.222392	-0.584963	-0.222392	-0.194988	-0.380059	IMET_403||scaffold00009.g426	gi|585113248|gb|EWM30581.1| phosphoribosylaminoimidazole carboxylase [Nannochloropsis gaditana]||phosphoribosylaminoimidazole carboxylase [EC:4.1.1.21] ko00230 Purine metabolism||gi|163774902|gb|EDQ88528.1| predicted protein [Monosiga brevicollis MX1]||phosphoribosylaminoimidazole carboxylase
1.5025	1.58496	0.485427	1.19096	1.32193	1.58496	1.58496	1.49728	0.306321	1	1	0.736965	0.912322	0.584962	1	1	0.861654	-0.0506677	0.584962	-1	0	-0.138346	1.58496	1	0.874469	1.15314	1.29149	0	0.514573	-0.222392	0.0973937	0.874469	1	0.192645	0.689038	0.591644	IMET_404||scaffold00009.g427	gi|585113244|gb|EWM30577.1| pyrroline-5-carboxylate reductase [Nannochloropsis gaditana]||pyrroline-5-carboxylate reductase [EC:1.5.1.2] ko00330 Arginine and proline metabolism ; ko01230 Biosynthesis of amino acids||gi|223893159|gb|EEF59623.1| pyrroline-5-carboxylate reductase [bacterium Ellin514]||pyrroline-5-carboxylate reductase
1.22239	1.22239	1.26303	1.23594	1.41504	1.32193	1.58496	1.44064	0.204707	2	2	2.11548	2.03849	2.11548	1.28011	1.73697	1.71085	-0.32764	1.41504	1.22239	1.66297	1.43347	1.22239	1.58496	1.41504	1.40746	-0.0260033	2.05063	2.32193	2.05063	2.14106	2.22239	2.11548	2.05063	2.1295	-0.0115633	IMET_405||scaffold00009.g428	gi|585113214|gb|EWM30547.1| putative fkbp-type peptidyl-prolyl cis-trans isomerase chloroplastic-like protein [Nannochloropsis gaditana]||peptidylprolyl isomerase [EC:5.2.1.8] ||hypotheticalprotein AURANDRAFT_17047, partial [Aureococcus anophagefferens]||fkbp-type peptidyl-prolyl cis-trans isomerase chloroplastic
-1.58496	-1.58496	-2.02313	-1.73102	-1	-1.58496	-1	-1.19499	0.53603	-1.58496	-0.584963	-1.58496	-1.25163	-1.58496	-1.80735	-1.58496	-1.65909	-0.407462	-1.58496	-1	-1.58496	-1.38997	-0.263035	-1.58496	-2.29817	-1.38206	0.00791833	-1.80735	-1.80735	-2.8131	-2.1426	-0.584963	-1.58496	-0.485427	-0.885117	1.25748	IMET_414||scaffold00009.g437	gi|585113250|gb|EWM30583.1| Cell differentiation, Rcd1-like protein [Nannochloropsis gaditana]||CCR4-NOT transcription complex subunit 9 ko03018 RNA degradation||hypotheticalprotein AURANDRAFT_69805 [Aureococcus anophagefferens]||Cell Rcd1
2.45943	2.54432	2.43296	2.4789	2.41504	2.77259	2.45943	2.54902	0.0701167	2.87447	2.32193	2.54432	2.58024	2.45943	2.71621	2.41504	2.53023	-0.0500133	2.54432	2.77259	2.45943	2.59211	2.45943	2.80735	2.66297	2.64325	0.0511367	3.19265	2.94753	3.14684	3.09567	2.66297	1.73697	2.71621	2.37205	-0.723623	IMET_416||scaffold00009.g439	gi|585113205|gb|EWM30541.1| malate synthase a [Nannochloropsis gaditana]|| ||malatesynthase [Nannochloropsis gaditana CCMP526]||malate synthase a
-1	-0.584963	-2.16316	-1.24937	-0.263035	-0.584963	-0.584963	-0.477654	0.771721	-1	-2.99317	-1	-1.66439	-1.58496	-1.80735	-1.58496	-1.65909	0.0053	-2.12289	-2.55258	-2.98089	-2.55212	-1.58496	-2.20536	-1	-1.59677	0.955347	-1.47941	-2.56058	-2.09788	-2.04596	-1.58496	-3.23525	-0.807355	-1.87586	0.170102	IMET_419||scaffold00009.g444	gi|585113146|gb|EWM30482.1| hypothetical protein Naga_100013g93 [Nannochloropsis gaditana]|| 0
0	0.584962	-0.736966	-0.050668	-0.263035	0	0	-0.0876783	-0.0370103	0.736965	0.415037	0.584962	0.578988	0	-0.222392	0.874469	0.217359	-0.361629	0	-0.263035	-0.263035	-0.175357	0.736965	0.222392	0.222392	0.393916	0.569273	-0.222392	-1.80735	-1.80735	-1.27903	-1	-2.99706	-1.22239	-1.73982	-0.460786	IMET_420||scaffold00009.g445	gi|585113206|gb|EWM30542.1| cytochrome p450 hydroxylase [Nannochloropsis gaditana]|| ||hypotheticalprotein AURANDRAFT_66334 [Aureococcus anophagefferens]||cytochrome p450 hydroxylase
-2.09441	-1.58496	-2.88322	-2.18753	-0.584963	-1.58496	-1.58496	-1.25163	0.935902	-0.584963	-1.58496	-2.32411	-1.49801	-1.58496	-1.70546	0	-1.09681	0.401204	-2.21734	-3.17453	-2.48138	-2.62442	0.415037	0	-0.263035	0.0506673	2.67508	-1.80735	-1.22239	-1.80735	-1.61236	-0.263035	-0.263035	-0.807355	-0.444475	1.16789	IMET_421||scaffold00009.g446	gi|585113144|gb|EWM30480.1| Rubisco LS methyltransferase, substrate-binding domain protein [Nannochloropsis gaditana]||[ribulose-bisphosphate carboxylase]/[fructose-bisphosphate aldolase]-lysine N-methyltransferase [EC:2.1.1.127 2.1.1.259] Rubisco LS substrate-binding domain
-1	-1.58496	-0.736966	-1.10731	-0.263035	-0.584963	-1	-0.615999	0.491309	0	-1.58496	-1.77866	-1.12121	-1	-0.222392	-0.584963	-0.602452	0.518755	-0.584963	-1	-1	-0.861654	-0.584963	-1	-1.58496	-1.05664	-0.194987	-2.69706	-3.34331	-1.80735	-2.61591	-1	-1.58496	-0.485427	-1.02346	1.59244	IMET_422||scaffold00009.g447	gi|585113143|gb|EWM30479.1| udp-glucose pyrophosphorylase 2 [Nannochloropsis gaditana]||UTP--glucose-1-phosphate uridylyltransferase [EC:2.7.7.9] ko00040 Pentose and glucuronate interconversions ; ko00052 Galactose metabolism ; ko00500 Starch and sucrose metabolism ; ko00520 Amino sugar and nucleotide sugar metabolism||conservedunknown protein [Ectocarpus siliculosus]||udp-glucose pyrophosphoryla…
-0.584963	-2.53384	0	-1.0396	-1.58496	-0.584963	-1	-1.05664	-0.01704	-1	-0.263035	0	-0.421012	-1	-0.222392	-0.263035	-0.495142	-0.0741307	-2.60734	0	-2.5064	-1.70458	-1	-0.584963	-1.95051	-1.17849	0.526089	-2.71292	-3.39796	-2.49364	-2.86817	-1	-3.21256	-3.66613	-2.62623	0.241943	IMET_425||scaffold00009.g450	gi|585113125|gb|EWM30461.1| heat shock protein [Nannochloropsis gaditana]||ATP-dependent HslUV protease, peptidase subunit HslV [EC:3.4.25.2] ||gi|440800367|gb|ELR21406.1| ATPdependent protease HslVU, peptidase subunit [Acanthamoeba castellanii str. Neff]||heat shock
0.874469	0.584962	0.847997	0.769143	0.874469	1.11548	1.22239	1.07078	0.301637	0.584962	0.874469	0.222392	0.560608	0.736965	1	1.22239	0.986452	0.425844	-0.584963	0.415037	0.222392	0.0174887	1.41504	0.415037	0.415037	0.748371	0.730883	0.36257	0	0.192645	0.185072	0.222392	0	0.514573	0.245655	0.0605833	IMET_433||scaffold00009.g458	gi|585113175|gb|EWM30511.1| putative xaa-pro aminopeptidase p [Nannochloropsis gaditana]||Xaa-Pro aminopeptidase [EC:3.4.11.9] ||peptidase[Ectocarpus siliculosus]||xaa-pro aminopeptidase p
1.5025	1.73697	0.678072	1.30585	1	1.41504	1.22239	1.21248	-0.0933707	0.415037	1.22239	1.22239	0.953272	1.11548	1.09954	1.32193	1.17898	0.225711	-1	-1	-1.58496	-1.19499	0.874469	0.736965	0.415037	0.67549	1.87048	-1.22239	-1.22239	-0.807355	-1.08404	0.584962	-1.8149	0.192645	-0.345764	0.738281	IMET_437||scaffold00009.g462	gi|585113137|gb|EWM30473.1| nicotinamide nucleotide transhydrogenase [Nannochloropsis gaditana]||NAD(P) transhydrogenase [EC:1.6.1.2] ko00760 Nicotinate and nicotinamide metabolism||Nicotinamidenucleotide transhydrogenase [Ectocarpus siliculosus]||nicotinamide nucleotide transhydrogenase
1.22239	1	1	1.07413	0.874469	1	1	0.958156	-0.115974	0.584962	1.11548	1	0.900147	0.222392	1.09954	1.11548	0.812471	-0.0876767	-0.584963	0.222392	-2.00007	-0.787547	0.874469	0.736965	-0.263035	0.449466	1.23701	-2.24773	-3.38086	-2.57589	-2.73483	-1	-2.60702	0	-1.20234	1.53249	IMET_438||scaffold00009.g463	gi|298708362|emb|CBJ48425.1| Nicotinamide nucleotide transhydrogenase [Ectocarpus siliculosus]||NAD(P) transhydrogenase subunit alpha [EC:1.6.1.2] ko00760 Nicotinate and nicotinamide metabolism||Nicotinamidenucleotide transhydrogenase [Ectocarpus siliculosus]||Nicotinamide nucleotide transhydrogenase
-1	-2.35396	-1.32193	-1.55863	-2.17768	-1.58496	-1.58496	-1.78253	-0.223903	-0.263035	-1.58496	-1.58496	-1.14432	-2.63685	-2.48294	-1.8883	-2.33603	-1.19171	0	-0.263035	0	-0.0876783	-1.58496	-1.58496	-2.82512	-1.99835	-1.91067	-2.84726	-3.70601	-2.66303	-3.0721	-2.17283	-3.57578	-2.56127	-2.76996	0.30214	IMET_442||scaffold00009.g467	gi|585113159|gb|EWM30495.1| dnaj domain protein [Nannochloropsis gaditana]||DnaJ homolog subfamily B member 11 ko04141 Protein processing in endoplasmic reticulum||Heatshock protein 40 [Ectocarpus siliculosus]||dnaj domain
2.66297	2.36923	2.58496	2.53905	2.80735	2.77259	2.87447	2.81814	0.279083	2.36923	2.36923	2.36923	2.36923	2.58496	2.44057	2.54432	2.52328	0.154053	2.45943	2.73697	2.45943	2.55194	2.62449	2.54432	2.16992	2.44624	-0.1057	2.80735	2.74723	2.80735	2.78731	2.32193	1.58496	2	1.96896	-0.818347	IMET_446||scaffold00009.g471	gi|585113167|gb|EWM30503.1| phosphoserine aminotransferase [Nannochloropsis gaditana]||D-3-phosphoglycerate dehydrogenase [EC:1.1.1.95] ko00260 Glycine, serine and threonine metabolism ; ko00680 Methane metabolism ; ko01200 Carbon metabolism ; ko01230 Biosynthesis of amino acids||Phosphoglyceratedehydrogenase / Phosphoserine aminotransferase [Ectocarpus siliculosus]||phosphoserine aminotransferase
-1	-1.58496	-0.736966	-1.10731	-1.95468	-0.584963	0	-0.846548	0.260761	-1	-1.58496	-1.58496	-1.38997	-1	-0.807355	-1	-0.935785	0.454188	-1.58496	-3.708	-2.82021	-2.70439	-0.584963	-1.58496	0	-0.723308	1.98108	-0.807355	-1.22239	-1.80735	-1.27903	-2.64635	-1	-1.80735	-1.8179	-0.538868	IMET_454||scaffold00009.g479	gi|585113138|gb|EWM30474.1| methionine aminopeptidase [Nannochloropsis gaditana]||methionyl aminopeptidase [EC:3.4.11.18] ||methionineaminopeptidase [Ectocarpus siliculosus]||methionine aminopeptidase
1	0.584962	1.1375	0.907487	1.11548	1	1.11548	1.07699	0.169499	1.41504	0.736965	1.58496	1.24565	1.32193	0.777608	1.11548	1.07167	-0.173982	1.11548	1.22239	1.32193	1.21993	1	0.874469	1	0.958156	-0.261777	1.28011	1.51457	1.44057	1.41175	1.32193	1.41504	1.09954	1.27884	-0.132913	IMET_456||scaffold00009.g481	gi|585113140|gb|EWM30476.1| Fatty acid desaturase type 2 [Nannochloropsis gaditana]||acyl-[acyl-carrier-protein] desaturase [EC:1.14.19.2 1.14.19.11 1.14.19.26] ko00061 Fatty acid biosynthesis ; ko01040 Biosynthesis of unsaturated fatty acids ; ko01212 Fatty acid metabolism||gi|217411952|gb|EEC51880.1| predicted protein, partial [Phaeodactylum tricornutum CCAP 1055/1]||Fatty acid desaturase type …
0	-1	-2.24663	-1.08221	0.222392	0	0	0.0741307	1.15634	-1	-0.263035	-1.58496	-0.949332	-0.584963	0	-0.584963	-0.389975	0.559356	-2.86773	-1.962	-2.52421	-2.45131	0.222392	-1.58496	-1.58496	-0.982509	1.4688	-1.80735	-3.31029	-2.86901	-2.66222	-1	-2.99036	-1.22239	-1.73758	0.924633	IMET_462||scaffold00009.g487	gi|585113194|gb|EWM30530.1| amp-binding enzyme [Nannochloropsis gaditana]|| 0
-2.62204	-1.77923	-0.736966	-1.71275	0	-2.37541	-2.83351	-1.73631	-0.0235613	0.222392	0.874469	0.415037	0.503966	0.222392	0.192645	0.584962	0.333333	-0.170633	-0.584963	-1	-1	-0.861654	0	-1.58496	-1	-0.861653	1e-06	1.19265	1	1	1.06422	0.584962	0.874469	0.652077	0.703836	-0.360381	IMET_469||scaffold00009.g494	gi|585113141|gb|EWM30477.1| Pleckstrin like protein [Nannochloropsis gaditana]||thioredoxin 1 ko04621 NOD-like receptor signaling pathway ; ko05418 Fluid shear stress and atherosclerosis||thioredoxin1 [Mytilus galloprovincialis]0
-0.584963	-1	-1.32193	-0.968964	-1	-0.584963	-0.584963	-0.723309	0.245656	-2.49471	-1	-2.44769	-1.9808	-0.584963	-0.485427	-0.584963	-0.551784	1.42902	-0.584963	0	-0.584963	-0.389975	-0.584963	-0.263035	-0.584963	-0.477654	-0.0876783	-3.32525	-2.68645	-2.99416	-3.00195	-2.71822	-2.43436	-2.47511	-2.54256	0.45939	IMET_470||scaffold00009.g495	gi|585113208|gb|EWM30544.1| dTDP-glucose 4,6-dehydratase [Nannochloropsis gaditana]||dTDP-glucose 4,6-dehydratase [EC:4.2.1.46] ko00521 Streptomycin biosynthesis ; ko00523 Polyketide sugar unit biosynthesis ; ko00525 Acarbose and validamycin biosynthesis ; ko01055 Biosynthesis of vancomycin group antibiotics||dTDP-glucose4,6-dehydratase [Nannochloropsis gaditana CCMP526]||dTDP-glucose 4,6-dehydra…
4.1964	4.20945	4.51096	4.3056	4.18322	4.04439	4.14296	4.12352	-0.18208	4.79874	4.49185	4.77259	4.68773	4.43741	3.86507	4.04439	4.11562	-0.572103	4.14296	4.3339	4.20945	4.22877	4.07325	4.10154	4.3339	4.16956	-0.0592067	3.974	4.32193	4	4.09864	4.32193	4.12928	3.74723	4.06615	-0.0324967	IMET_473||scaffold00009.g498	gi|585113181|gb|EWM30517.1| hypothetical protein Naga_100013g33 [Nannochloropsis gaditana]|| hypothetical protein Naga_100013g33
0.736965	1.41504	-1.85947	0.0975117	1.41504	1.5025	1.58496	1.50083	1.40332	1.66297	0.874469	1.41504	1.31749	1	0.893085	1	0.964362	-0.353131	0.874469	0.874469	1.32193	1.02362	1.87447	1.41504	1.41504	1.56818	0.544561	0.36257	0.36257	0	0.241713	0.415037	0.415037	0.36257	0.397548	0.155835	IMET_474||scaffold00009.g499	gi|585113196|gb|EWM30532.1| NAD(P)-binding domain protein [Nannochloropsis gaditana]|| ||hypotheticalprotein AURANDRAFT_5707, partial [Aureococcus anophagefferens]0
2.45943	2.54432	2.32193	2.44189	2	2.05889	1.87447	1.97779	-0.464107	2.32193	2.41504	2.16992	2.3023	2.05889	2.09954	2.05889	2.07244	-0.229857	2.73697	2.8413	2.87447	2.81758	2.16992	2.36923	2.32193	2.28703	-0.530553	2.36257	2.4021	2.47805	2.41424	2.16992	2.5025	1.09954	1.92399	-0.490253	IMET_478||scaffold00009.g503	gi|585113162|gb|EWM30498.1| light-harvesting protein [Nannochloropsis gaditana]||light-harvesting complex II chlorophyll a/b binding protein 3 ko00196 Photosynthesis - antenna proteins||lightharvesting complex protein [Nannochloropsis gaditana CCMP526]||light-harvesting protein
-1	-1.58496	-0.321928	-0.968963	-1	-1	-0.584963	-0.861654	0.107308	-0.263035	-1	-0.263035	-0.50869	-0.263035	-0.807355	-0.263035	-0.444475	0.064215	-0.584963	-0.584963	-0.584963	-0.584963	-0.584963	0.222392	0	-0.120857	0.464106	0.192645	-0.485427	-0.485427	-0.259403	-0.263035	-3.42119	-0.222392	-1.30221	-1.0428	IMET_480||scaffold00009.g505	gi|585113171|gb|EWM30507.1| nucleotide-binding protein 1 [Nannochloropsis gaditana]|| ||conservedunknown protein [Ectocarpus siliculosus]||nucleotide-binding 1
1.11548	1	-2.77258	-0.219033	1.22239	1.22239	1.11548	1.18675	1.40579	1.66297	1.41504	1.5025	1.52684	1	0.514573	0.874469	0.796347	-0.730489	2.22239	2.11548	1.80735	2.04841	2.16992	1.66297	1.66297	1.83195	-0.216453	2.19265	1.94753	1.51457	1.88492	1.32193	1.73697	1.51457	1.52449	-0.360427	IMET_497||scaffold00009.g522	gi|585113118|gb|EWM30455.1| gtp-binding nuclear protein ran [Nannochloropsis gaditana]||GTP-binding nuclear protein Ran ko03008 Ribosome biogenesis in eukaryotes ; ko03013 RNA transport ; ko05166 HTLV-I infection ; ko05169 Epstein-Barr virus infection||GTP-bindingnuclear protein Ran [Aureococcus anophagefferens]||gtp-binding nuclear ran
-0.263035	0	-1.32193	-0.528322	-1	-1	-1	-1	-0.471678	-1	-0.584963	-1	-0.861654	-1.58496	-1.22239	-0.584963	-1.13077	-0.269117	-2.59706	-1.14944	-2.23422	-1.99357	-0.584963	-1	-0.584963	-0.723309	1.27026	-1.80735	-3.35612	-2.61324	-2.59224	-1.58496	-2.01169	-0.807355	-1.468	1.12423	IMET_498||scaffold00009.g523	gi|585113108|gb|EWM30445.1| mitochondrial phosphate carrier 1 [Nannochloropsis gaditana]|| ||n/a[Ectocarpus siliculosus]||mitochondrial phosphate carrier 1
0.222392	0.736965	0.485427	0.481595	0.736965	1.11548	0.874469	0.908971	0.427377	0.415037	0.736965	0.584962	0.578988	0.736965	0.36257	0.736965	0.612167	0.0331787	-3.23511	-3.22244	0	-2.15252	0	0	0.415037	0.138346	2.29086	-0.485427	-0.807355	0.192645	-0.366712	0	-1.58496	0.192645	-0.464105	-0.0973927	IMET_503||scaffold00009.g529	gi|585113113|gb|EWM30450.1| soluble pyridine nucleotide transhydrogenase [Nannochloropsis gaditana]||NAD(P) transhydrogenase [EC:1.6.1.1] ko00760 Nicotinate and nicotinamide metabolism||pyridinenucleotidedisulphide oxidoreductase putativ [Albugo laibachii Nc14]||soluble pyridine nucleotide transhydrogenase
-0.584963	-0.584963	-2.15051	-1.10681	-0.584963	-0.584963	-1	-0.723309	0.383503	-1.58496	-1	-1	-1.19499	-1	-0.222392	-0.263035	-0.495142	0.699844	-1.58496	-1.58496	-1.58496	-1.58496	-1.71847	-0.584963	-0.584963	-0.962799	0.622161	-0.222392	-0.807355	-2.72639	-1.25205	-1	0	-1.22239	-0.740797	0.511249	IMET_511||scaffold00009.g537	gi|585113161|gb|EWM30497.1| hypothetical protein Naga_100013g3 [Nannochloropsis gaditana]|| 0
-1	-0.263035	0	-0.421012	0.415037	-0.584963	0	-0.056642	0.36437	0.222392	0.222392	-0.263035	0.060583	0	-0.485427	0.222392	-0.0876783	-0.148261	-1.58496	-2.77406	-0.584963	-1.64799	-0.584963	0	-0.263035	-0.282666	1.36533	-1.22239	-1.22239	-2.74709	-1.73062	-1	-1	-0.807355	-0.935785	0.794838	IMET_512||scaffold00009.g538	gi|585113183|gb|EWM30519.1| nuclear migration protein nudC putative [Nannochloropsis gaditana]|| ||hypotheticalprotein PHYSODRAFT_335134 [Phytophthora sojae]0
-0.263035	-0.263035	-0.321928	-0.282666	0	-1	-0.584963	-0.528321	-0.245655	0.415037	-0.584963	-0.584963	-0.25163	0.222392	-0.485427	-0.263035	-0.175357	0.076273	-1.58496	-1	-1	-1.19499	-0.263035	-0.263035	-0.584963	-0.370344	0.824642	-0.807355	-1.22239	-0.807355	-0.9457	-1	-2.53167	-0.807355	-1.44634	-0.500642	IMET_515||scaffold00009.g541	gi|585113189|gb|EWM30525.1| haloacid dehalogenase-like hydrolase domain containing 3 [Nannochloropsis gaditana]|| ||haloaciddehalogenase-like hydrolase [Ectocarpus siliculosus]||haloacid dehalogenase-like hydrolase domain containing 3
0.415037	0	0.263035	0.226024	0	0.415037	0.415037	0.276691	0.0506673	0.736965	0.415037	0.415037	0.522346	0.222392	0.514573	0.584962	0.440642	-0.081704	-0.263035	-0.584963	-1	-0.615999	0.415037	0.222392	-0.584963	0.0174887	0.633488	-0.222392	-0.222392	-0.485427	-0.31007	1	-1	-0.485427	-0.161809	0.148261	IMET_516||scaffold00009.g542	gi|585113178|gb|EWM30514.1| PDZ domain protein [Nannochloropsis gaditana]|| 0
-0.584963	-1	-0.321928	-0.63563	-0.584963	-0.263035	-0.584963	-0.477654	0.157977	-1	-1	-0.584963	-0.861654	-1.58496	-0.807355	-2.59761	-1.66331	-0.801654	0	-1	-0.584963	-0.528321	-0.263035	-0.584963	-0.584963	-0.477654	0.0506673	-0.485427	-0.485427	-1.22239	-0.731081	-1	-0.263035	-0.807355	-0.69013	0.0409513	IMET_520||scaffold00009.g546	gi|585113104|gb|EWM30441.1| didehydrogluconate reductase [Nannochloropsis gaditana]|| ||gi|229299481|gb|EEN70100.1| hypothetical protein BRAFLDRAFT_67323 [Branchiostoma floridae]0
0.222392	-0.263035	0.263035	0.0741307	0.874469	0.415037	0.736965	0.67549	0.60136	0.874469	0.415037	0	0.429835	0.584962	1.09954	0.222392	0.635631	0.205796	0	0.222392	0	0.0741307	0.415037	0.874469	0.736965	0.67549	0.60136	0	0.192645	-1.22239	-0.343248	0.736965	-2.96104	-1.22239	-1.14882	-0.805573	IMET_521||scaffold00009.g547	gi|585113112|gb|EWM30449.1| nuclear cap-binding protein subunit 1 [Nannochloropsis gaditana]||nuclear cap-binding protein subunit 1 ko03013 RNA transport ; ko03015 mRNA surveillance pathway ; ko03040 Spliceosome||gi|325082068|gb|EGC35563.1| hypothetical protein DICPUDRAFT_55124 [Dictyostelium purpureum]||nuclear cap-binding subunit 1
0	0.222392	-1.53096	-0.436189	0.415037	0.415037	0	0.276691	0.712881	1	0.415037	0.222392	0.54581	-0.263035	-0.222392	-0.263035	-0.249487	-0.795297	0	0.415037	0.222392	0.212476	0.584962	0.736965	-0.263035	0.352964	0.140488	-0.222392	0.192645	0.652077	0.207443	1	0.736965	0.514573	0.750513	0.543069	IMET_528||scaffold00009.g554	gi|585113096|gb|EWM30434.1| protein cbby [Nannochloropsis gaditana]|| ||haloaciddehalogenase-like hydrolase family protein [Ectocarpus siliculosus]||protein cbby
-0.263035	0	0	-0.0876783	-1	-2.17415	-0.263035	-1.14573	-1.05805	-0.584963	-1	-0.584963	-0.723309	-0.584963	0	-0.584963	-0.389975	0.333333	-2.63345	-2.21205	-1	-1.9485	-1	-0.584963	-1	-0.861654	1.08685	-0.807355	-0.485427	-0.807355	-0.700046	-0.584963	-3.11632	-3.27927	-2.32685	-1.62681	IMET_534||scaffold00009.g560	gi|585113085|gb|EWM30424.1| nadh dehydrogenase subunit 11 [Nannochloropsis gaditana]||NADH dehydrogenase (ubiquinone) Fe-S protein 1 [EC:1.6.5.3 1.6.99.3] ko00190 Oxidative phosphorylation ; ko04723 Retrograde endocannabinoid signaling ; ko04932 Non-alcoholic fatty liver disease (NAFLD) ; ko05010 Alzheimer's disease ; ko05012 Parkinson's disease ; ko05016 Huntington's disease||NADHdehydrogenase s…
-1	-2.30423	-2.53842	-1.94755	-2.7072	-1	-2.98361	-2.23027	-0.28272	-1.58496	-1.58496	-2.12399	-1.76464	-2.1748	-1.22239	-2.23706	-1.87808	-0.113447	-3.26685	-1.58496	-1.58496	-2.14559	-0.263035	-1.58496	-0.584963	-0.810986	1.3346	-1.80735	-1.80735	-3.19004	-2.26825	-1	-2.44312	-1.80735	-1.75016	0.51809	IMET_543||scaffold00009.g569	gi|499933450|ref|WP_011614184.1| NAD(P)/FAD-dependent oxidoreductase [Trichodesmium erythraeum] &gt;gi|110169350|gb|ABG53890.1| FAD dependent oxidoreductase [Trichodesmium erythraeum IMS101]|| ||gi|110169350|gb|ABG53890.1| FAD dependent oxidoreductase [Trichodesmium erythraeum IMS101]0
1.22239	0.584962	0.678072	0.828475	0.584962	0.415037	-1	-3.33333e-07	-0.828475	0.222392	1.11548	0.415037	0.584303	-1	0	-1	-0.666667	-1.25097	-2.87277	-0.263035	0	-1.04527	0.222392	-0.584963	0.584962	0.0741303	1.1194	-3.19917	-3.17822	-0.807355	-2.39492	0.415037	-2.27682	-0.807355	-0.889713	1.5052	IMET_544||scaffold00009.g570	gi|585113054|gb|EWM30394.1| WD40-repeat-containing protein [Nannochloropsis gaditana]||splicing factor 3B subunit 3 ko03040 Spliceosome||spliceosomalprotein sap, putative [Ectocarpus siliculosus]||WD40-repeat-containing protein
-1	-1.58496	-1.94473	-1.5099	-1	-2.21407	-1.8917	-1.70192	-0.192027	-0.263035	-1	-0.263035	-0.50869	-1.58496	-2.95225	-1.58496	-2.04072	-1.53203	-1.58496	-0.584963	-1.58496	-1.25163	-1	-1	-0.584963	-0.861654	0.389973	-0.807355	-0.807355	-0.485427	-0.700046	-1	-1.58496	-0.807355	-1.13077	-0.430726	IMET_545||scaffold00009.g571	gi|585113039|gb|EWM30379.1| eukaryotic translation initiation factor 6 [Nannochloropsis gaditana]||translation initiation factor 6 ko03008 Ribosome biogenesis in eukaryotes||gi|262108195|gb|EEY66247.1| eukaryotic translation initiation factor 6 [Phytophthora infestans T30-4]||eukaryotic translation initiation factor 6
0.222392	0.222392	-0.736966	-0.097394	-0.263035	0	0.222392	-0.0135477	0.0838463	-0.584963	-0.263035	-0.263035	-0.370344	-0.263035	0.514573	-0.584963	-0.111142	0.259203	-1.58496	-1.58496	-1.58496	-1.58496	0.415037	-0.584963	-0.584963	-0.25163	1.33333	-2.4623	-2.72767	-1.80735	-2.33244	-1.58496	-2.50612	-0.807355	-1.63281	0.699628	IMET_546||scaffold00009.g572	gi|585113034|gb|EWM30374.1| acyl- oxidase [Nannochloropsis gaditana]||acyl-CoA oxidase [EC:1.3.3.6] ko00071 Fatty acid degradation ; ko00592 alpha-Linolenic acid metabolism ; ko01040 Biosynthesis of unsaturated fatty acids ; ko01212 Fatty acid metabolism ; ko03320 PPAR signaling pathway ; ko04024 cAMP signaling pathway ; ko04146 Peroxisome||gi|320163302|gb|EFW40201.1| palmitoyl-CoA oxidase [Capsa…
0.874469	0.736965	-2.74425	-0.377605	0.736965	1.11548	1.41504	1.08916	1.46677	0.222392	0	-1	-0.259203	0.874469	0.652077	0.584962	0.703836	0.963039	-0.584963	-1.58496	-1	-1.05664	1.11548	1	0.584962	0.900147	1.95679	-1.22239	0.192645	-0.807355	-0.612367	0.584962	-0.584963	-0.807355	-0.269119	0.343248	IMET_549||scaffold00009.g575	gi|585113069|gb|EWM30409.1| pyrroline-5-carboxylate reductase [Nannochloropsis gaditana]||pyrroline-5-carboxylate reductase [EC:1.5.1.2] ko00330 Arginine and proline metabolism ; ko01230 Biosynthesis of amino acids||gi|217403817|gb|EEC43767.1| pyrroline-5-carboxylate reductase [Phaeodactylum tricornutum CCAP 1055/1]||pyrroline-5-carboxylate reductase
-0.263035	0.222392	-0.321928	-0.120857	-0.263035	-0.584963	-0.584963	-0.477654	-0.356797	0	-1	-0.263035	-0.421012	-0.263035	0	-1	-0.421012	0	-1.9679	-2.68994	-1.58496	-2.08093	-1.58496	-1	-2.13752	-1.57416	0.506773	-2.25647	-1.93573	-3.06606	-2.41942	-1.58496	-2.98373	-2.08419	-2.21763	0.201793	IMET_556||scaffold00009.g582	gi|585113043|gb|EWM30383.1| aldo keto reductase family protein [Nannochloropsis gaditana]|| ||conservedunknown protein [Ectocarpus siliculosus]||aldo keto reductase family
-1	-2.9325	0	-1.31083	-1	0.222392	-0.584963	-0.45419	0.856643	-0.584963	-2.62911	-2.38733	-1.86713	-2.71089	-1.87236	-3.1046	-2.56262	-0.695482	-2.03693	-3.38854	-2.93739	-2.78762	-0.263035	-3.2364	-2.64462	-2.04802	0.739602	-2.56134	-1.80735	-2.77219	-2.38029	-1.82345	-2.82172	-2.78297	-2.47605	-0.0957533	IMET_557||scaffold00009.g583	gi|585113052|gb|EWM30392.1| asparaginyl-trna synthetase [Nannochloropsis gaditana]||asparaginyl-tRNA synthetase [EC:6.1.1.22] ko00970 Aminoacyl-tRNA biosynthesis||gi|217405227|gb|EEC45171.1| predicted protein [Phaeodactylum tricornutum CCAP 1055/1]||asparaginyl-trna synthetase
-2.7053	-2.20499	-2.64273	-2.51767	-2.20298	-2.10057	-1.58496	-1.96284	0.554837	-0.584963	-2.61936	-2.95031	-2.05154	-1	-1.22239	-2.22805	-1.48348	0.568064	-0.584963	-1.58496	-2.85061	-1.67351	-1.58496	-2.69935	-1.58496	-1.95642	-0.282912	-1.22239	-0.485427	-1.80735	-1.17172	-1.58496	-1.58496	-0.807355	-1.32576	-0.154036	IMET_561||scaffold00009.g587	gi|585113048|gb|EWM30388.1| mitochondrial ribosomal protein l27 [Nannochloropsis gaditana]|| 0
-1.58496	-2.80878	-2.25967	-2.2178	-1	-2.38937	-2.13583	-1.84173	0.37607	-1.58496	-1.58496	-1.58496	-1.58496	-2.40198	-1.22239	-2.65841	-2.09426	-0.5093	-2.65123	-2.25935	-2.5458	-2.48546	-1.58496	-2.92418	-1	-1.83638	0.64908	-2.52698	-2.9691	-1.22239	-2.23949	-1	-1	-1.80735	-1.26912	0.970373	IMET_567||scaffold00009.g593	gi|585113036|gb|EWM30376.1| iron-sulfur cluster scaffold protein nfu-like protein [Nannochloropsis gaditana]|| ||iron-sulfurcluster scaffold protein nfu-like protein [Nannochloropsis gaditana CCMP526]||iron-sulfur cluster scaffold nfu
3	3.36923	-0.321928	2.01577	3.24793	3.24793	3.39232	3.29606	1.28029	3.16992	3.05889	3.1964	3.14174	3.22239	2.89309	2.87447	2.99665	-0.145087	3.66297	3.68182	3.62449	3.65643	3.39232	3.52356	3.34577	3.42055	-0.235877	3.49643	3.60204	3.28011	3.45953	3.32193	3.29768	2.77761	3.13241	-0.32712	IMET_568||scaffold00009.g594	gi|585113077|gb|EWM30417.1| 14-3-3-like protein [Nannochloropsis gaditana]||14-3-3 protein epsilon ko04011 MAPK signaling pathway - yeast ; ko04110 Cell cycle ; ko04114 Oocyte meiosis ; ko04151 PI3K-Akt signaling pathway ; ko04390 Hippo signaling pathway ; ko04391 Hippo signaling pathway - fly ; ko04722 Neurotrophin signaling pathway ; ko05169 Epstein-Barr virus infection ; ko05203 Viral carcinog…
-1.93646	-2.97925	-1.32193	-2.07921	-1.58496	-2.85156	-2.36964	-2.26872	-0.189507	-2.74358	-1.58496	-1	-1.77618	-2.59351	-1.22239	-2.84985	-2.22192	-0.445737	-2.27795	-1	-1	-1.42598	-2.47185	-1.58496	-2.32916	-2.12866	-0.702673	-1.80735	-1.22239	-1.80735	-1.61236	-3.34083	-2.36353	-2.78812	-2.83083	-1.21846	IMET_572||scaffold00009.g598	gi|553181381|ref|XP_005853557.1| hypothetical protein NGA_0307202 [Nannochloropsis gaditana CCMP526] &gt;gi|422295507|gb|EKU22806.1| hypothetical protein NGA_0307202 [Nannochloropsis gaditana CCMP526]|| hypothetical protein NGA_0307202
-1	0.222392	-1.81091	-0.862839	-1	-1.74838	-3.34997	-2.03278	-1.16994	0	-1.32023	-0.584963	-0.635064	-2.7135	-0.807355	-2.06056	-1.86047	-1.22541	0.222392	0.584962	0.415037	0.407464	0	0.222392	0.736965	0.319786	-0.087678	-2.5246	0.514573	-2.7385	-1.58284	-0.263035	0.736965	-3.14659	-0.890887	0.691956	IMET_574||scaffold00009.g600	gi|585113063|gb|EWM30403.1| Protein of unknown function DUF2046 [Nannochloropsis gaditana]||coiled-coil domain-containing protein 6 ko05200 Pathways in cancer ; ko05216 Thyroid cancer||conservedhypothetical protein [Albugo laibachii Nc14]0
-2.57127	-2.03178	-2.30763	-2.30356	-1.58496	-2.13137	-2.136	-1.95078	0.352783	-1.58496	-1.58496	-1.58496	-1.58496	-2.713	-1.80735	-2.80629	-2.44221	-0.857253	-2.35674	-1.58496	-3.33664	-2.42611	-1.58496	-1	-2.00395	-1.52964	0.896477	-1.22239	-1.80735	-3.08036	-2.0367	-1.58496	-0.584963	-2.01822	-1.39605	0.640652	IMET_576||scaffold00009.g602	gi|585113040|gb|EWM30380.1| sentrin-specific protease 8 [Nannochloropsis gaditana]||sentrin-specific protease 8 [EC:3.4.22.68] 0
1.22239	1.32193	1.37851	1.30761	-1.94746	-2.61968	-1.63099	-2.06604	-3.37365	1.32193	1.11548	0.584962	1.00746	-1.86299	-1.66602	-2.24128	-1.92343	-2.93089	0.415037	0.415037	0.415037	0.415037	-2.02038	-1.72078	-2.40886	-2.05001	-2.46504	0.192645	0	0.192645	0.12843	-3.05431	-1.87874	-2.82601	-2.58635	-2.71478	IMET_580||scaffold00009.g606	gi|585113020|gb|EWM30360.1| protein of unknown function DUF1747 [Nannochloropsis gaditana]|| ||gi|220973983|gb|EED92313.1| predicted protein [Thalassiosira pseudonana CCMP1335]0
0.584962	0.736965	1	0.773976	1	0.736965	0.874469	0.870478	0.0965023	1.5025	0.874469	1.22239	1.19979	0.874469	1.28011	1.11548	1.09002	-0.109767	1.5025	2.11548	1.41504	1.67767	0.736965	1.5025	2	1.41315	-0.264518	1.89309	1.65208	2.23704	1.9274	2.22239	1.80735	1.77761	1.93578	0.00838	IMET_583||scaffold00009.g609	gi|585113047|gb|EWM30387.1| 60s ribosomal protein l24 [Nannochloropsis gaditana]||large subunit ribosomal protein L24e ko03010 Ribosome||conservedunknown protein [Ectocarpus siliculosus]||60s ribosomal l24
1.22239	1.5025	0.263035	0.995975	1.32193	1.41504	1.58496	1.44064	0.444668	1.5025	0.874469	1.32193	1.23297	1	1.36257	1.41504	1.2592	0.026237	0.874469	0.584962	0.874469	0.777967	1.66297	1.9386	2	1.86719	1.08922	0.893085	0.893085	0.514573	0.766914	1.22239	0.736965	-0.222392	0.578988	-0.187927	IMET_588||scaffold00009.g615	gi|585113032|gb|EWM30372.1| urate oxidase [Nannochloropsis gaditana]||urate oxidase [EC:1.7.3.3] ko00230 Purine metabolism ; ko00232 Caffeine metabolism||urateoxidase [Ectocarpus siliculosus]||urate oxidase
-0.584963	-0.263035	-2.46863	-1.10554	-2.98438	-1.58496	-1.58496	-2.05143	-0.945891	-0.584963	-0.584963	-0.584963	-0.584963	-1	-1.22239	-1	-1.07413	-0.489167	-2.46773	-3.09557	-2.46366	-2.67565	-0.263035	-1.58496	-2.74487	-1.53095	1.1447	-1.80735	-3.49733	-3.1342	-2.81296	-1.58496	-0.263035	-1.80735	-1.21845	1.59451	IMET_589||scaffold00009.g616	gi|585113073|gb|EWM30413.1| Tetratricopeptide TPR2 [Nannochloropsis gaditana]|| 0
-1.01406	-2.06691	-2.41573	-1.83223	-1.58496	-2.14836	-1.66171	-1.79834	0.03389	-1.58496	-2.33945	-1.58496	-1.83646	-1.58496	-2.34103	-2.81698	-2.24766	-0.4112	-1	-1.58496	-1	-1.19499	-0.584963	-1.93479	-1.58496	-1.36824	-0.173251	-2.33121	-1.80735	-2.04228	-2.06028	-1	-1.58496	-1.80735	-1.4641	0.596177	IMET_596||scaffold00009.g623	gi|553182498|ref|XP_005853738.1| mitochondrial-processing peptidase subunit beta [Nannochloropsis gaditana CCMP526] &gt;gi|422295320|gb|EKU22619.1| mitochondrial-processing peptidase subunit beta [Nannochloropsis gaditana CCMP526]||mitochondrial-processing peptidase subunit beta [EC:3.4.24.64] ||mitochondrial-processingpeptidase subunit beta [Nannochloropsis gaditana CCMP526]||mitochondrial-proce…
-2.1538	-2.30911	-2.2759	-2.24627	-1.75558	-1	-1.76234	-1.50597	0.740297	-1.58496	-1.58496	-2.81965	-1.99652	-1.58496	-1.80735	-2.85017	-2.08083	-0.0843033	-2.64811	-2.98527	-1	-2.21113	-1	-1	-1	-1	1.21113	-1.80735	-1.22239	-3.61838	-2.21604	-3.35711	-1.58496	-1.80735	-2.24981	-0.0337667	IMET_597||scaffold00009.g624	gi|553182506|ref|XP_005853740.1| rab18 -family small gtpase, partial [Nannochloropsis gaditana CCMP526] &gt;gi|422295322|gb|EKU22621.1| rab18 -family small gtpase, partial [Nannochloropsis gaditana CCMP526]||Ras-related protein Rab-18 ||rab18-family small gtpase, partial [Nannochloropsis gaditana CCMP526]||rab18 -family small partial
-2.1762	-1.58496	-1.82795	-1.86304	-1.58496	-1	-1.58496	-1.38997	0.473063	-2.50947	-1	-1.58496	-1.69814	-2.129	-1.80735	-1	-1.64545	0.0526933	-2.21366	-2.89798	-1.87322	-2.32829	-0.584963	-0.263035	-2.46771	-1.10524	1.22305	0	-2.42649	-0.807355	-1.07795	0	-2.6543	-0.485427	-1.04658	0.0313727	IMET_600||scaffold00009.g627	gi|585113031|gb|EWM30371.1| regulator of chromosome condensation -like protein [Nannochloropsis gaditana]|| ||phosphatidylinositidephosphatase sac1 [Nannochloropsis gaditana CCMP526]0
-0.584963	-0.584963	0	-0.389975	-2.34791	-2.42552	-0.584963	-1.78613	-1.39616	-1.58496	-1.58496	-2.52063	-1.89685	-0.584963	-1.22239	-1.58496	-1.13077	0.766079	-2.41379	-1.58496	-0.263035	-1.4206	0	-1	-0.263035	-0.421012	0.999583	-2.2193	-1.99451	-1.80735	-2.00705	-3.17485	-2.93876	-1.54141	-2.55167	-0.54462	IMET_601||scaffold00009.g628	gi|585113019|gb|EWM30359.1| phosphatidylinositide phosphatase sac1 [Nannochloropsis gaditana]||phosphatidylinositol 4-phosphatase [EC:3.1.3.-] ko00562 Inositol phosphate metabolism ; ko04070 Phosphatidylinositol signaling system||phosphatidylinositidephosphatase sac1 [Nannochloropsis gaditana CCMP526]||phosphatidylinositide phosphatase sac1
1	0.736965	0.485427	0.740797	0.736965	0.584962	0.584962	0.63563	-0.105168	1	0.222392	0.415037	0.54581	0.736965	0.514573	0.584962	0.612167	0.066357	0	1.11548	0	0.371827	1.32193	1.11548	0.584962	1.00746	0.635631	0.652077	0.652077	-0.222392	0.360587	0.874469	-1.58496	1.36257	0.21736	-0.143228	IMET_605||scaffold00009.g632	gi|585112942|gb|EWM30283.1| Arsenical pump ATPase, ArsA/Get3 [Nannochloropsis gaditana]||DNA ligase (NAD+) [EC:6.5.1.2] ko03030 DNA replication ; ko03410 Base excision repair ; ko03420 Nucleotide excision repair ; ko03430 Mismatch repair||gi|217410900|gb|EEC50829.1| predicted protein [Phaeodactylum tricornutum CCAP 1055/1]||Arsenical pump Get3
0.874469	0.736965	1.48543	1.03229	1.22239	1.11548	1.11548	1.15112	0.118829	1.11548	0	0.584962	0.566814	1	0.893085	1	0.964362	0.397548	0.222392	-1	0.415037	-0.120857	0.874469	0.874469	0.874469	0.874469	0.995326	0.36257	0	-0.485427	-0.0409523	1	0.222392	0.36257	0.528321	0.569273	IMET_610||scaffold00009.g637	gi|585112870|gb|EWM30211.1| UDPglucose pyrophosphorylase [Nannochloropsis gaditana]||UDP-sugar pyrophosphorylase [EC:2.7.7.64] ko00040 Pentose and glucuronate interconversions ; ko00052 Galactose metabolism ; ko00053 Ascorbate and aldarate metabolism ; ko00520 Amino sugar and nucleotide sugar metabolism||conservedunknown protein [Ectocarpus siliculosus]||UDPglucose pyrophosphorylase
2.22239	2.16992	2	2.13077	1.87447	2	2.16992	2.0148	-0.115973	2.54432	1.66297	2.05889	2.08873	1.5025	2.14684	1.66297	1.77077	-0.317957	2.66297	2.5025	2.54432	2.56993	2.45943	2.36923	2.36923	2.3993	-0.170633	2.36257	2.51457	2.28011	2.38575	2.27302	0.584962	2.09954	1.65251	-0.733243	IMET_611||scaffold00009.g638	gi|585112966|gb|EWM30307.1| heat shock protein 70 [Nannochloropsis gaditana]||heat shock 70kDa protein 4 ko04530 Tight junction ; ko04612 Antigen processing and presentation||Heatshock protein 70 putative [Albugo laibachii Nc14]||heat shock 70
-2.98991	-2.99701	-2.22368	-2.73687	-2.60968	-0.584963	-1.58496	-1.5932	1.14367	-2.45013	-3.12884	-2.62624	-2.73507	-1	-1.80735	-1.76785	-1.52507	1.21	-1.58496	-1.58496	-3.14873	-2.10622	-1	-0.263035	-1.58496	-0.949332	1.15688	-0.807355	-3.34825	-2.76951	-2.30837	-2.33697	-2.20054	-0.807355	-1.78162	0.52675	IMET_612||scaffold00009.g639	gi|585112982|gb|EWM30323.1| nicotinate phosphoribosyltransferase-like protein [Nannochloropsis gaditana]||nicotinate phosphoribosyltransferase [EC:6.3.4.21] ko00760 Nicotinate and nicotinamide metabolism||gi|262103954|gb|EEY62006.1| nicotinate phosphoribosyltransferase, putative [Phytophthora infestans T30-4]||nicotinate phosphoribosyltransferase
0.874469	1.22239	0.847997	0.981619	1.41504	1.66297	1.22239	1.43347	0.451848	1.11548	0.415037	1.32193	0.950816	1.32193	1.19265	1.32193	1.27884	0.328021	1.22239	0.584962	0.736965	0.848106	1.22239	1.5025	1.5025	1.40913	0.561024	0.514573	0.192645	0.893085	0.533434	1.58496	1.80735	1.65208	1.68146	1.14803	IMET_613||scaffold00009.g640	gi|585112865|gb|EWM30206.1| peroxisomal glycolate oxidase [Nannochloropsis gaditana]||(S)-2-hydroxy-acid oxidase [EC:1.1.3.15] ko00630 Glyoxylate and dicarboxylate metabolism ; ko01200 Carbon metabolism ; ko04146 Peroxisome||GlycolateOxidase [Ectocarpus siliculosus]||peroxisomal glycolate oxidase
2.62449	2.66297	2.53605	2.60784	2.32193	2.58496	2.62449	2.51046	-0.0973767	2.36923	2.22239	2.62449	2.40537	2.36923	2.71621	2.45943	2.51496	0.109587	2.22239	2.54432	3	2.5889	2.9386	2.66297	2.80735	2.80297	0.21407	2.71621	2.28011	2.23704	2.41112	2.54432	1.9386	1.94753	2.14348	-0.267637	IMET_614||scaffold00009.g641	gi|585112892|gb|EWM30233.1| atp-dependent metalloprotease [Nannochloropsis gaditana]||cell division protease FtsH [EC:3.4.24.-] ||gi|217411750|gb|EEC51678.1| predicted protein [Phaeodactylum tricornutum CCAP 1055/1]||atp-dependent metalloprotease
1.22239	1.22239	1	1.14826	1.80735	1.32193	1.22239	1.45056	0.302297	0.874469	0.736965	1	0.870478	1.41504	1.28011	1.11548	1.27021	0.399732	0.736965	1	1.22239	0.986452	1.32193	1.5025	1.22239	1.34894	0.362488	1.19265	0.893085	0.777608	0.954448	1.5025	0.584962	0.777608	0.955023	0.000575667	IMET_620||scaffold00009.g647	gi|585112867|gb|EWM30208.1| arogenate dehydrogenase [Nannochloropsis gaditana]||arogenate dehydrogenase (NADP+), plant [EC:1.3.1.78] ko00400 Phenylalanine, tyrosine and tryptophan biosynthesis ; ko01230 Biosynthesis of amino acids||TrifunctionalChorismate Mutase/Prephenate Dehydratase/Prephenate Dehydrogenase [Ectocarpus siliculosus]||arogenate dehydrogenase
-1.58496	-3.33165	-2.15901	-2.35854	-1.58496	-1.58496	-1.58496	-1.58496	0.77358	-1.57295	-1.58496	-1.58496	-1.58096	-1.58496	-1.80735	-1.58496	-1.65909	-0.0781333	-1	-1.58496	-1.58496	-1.38997	-1.82477	-1.58496	-1.47384	-1.62786	-0.237883	-1.80735	-3.18197	-2.65191	-2.54708	-1.58496	-1.58496	-1.80735	-1.65909	0.887987	IMET_621||scaffold00009.g648	gi|585112949|gb|EWM30290.1| Nucleoside phosphorylase domain protein [Nannochloropsis gaditana]||5'-methylthioadenosine nucleosidase [EC:3.2.2.16] ko00270 Cysteine and methionine metabolism||conservedunknown protein [Ectocarpus siliculosus]||Nucleoside phosphorylase domain
0.736965	0.736965	-2.52292	-0.349663	1	1	1.32193	1.10731	1.45697	1.32193	1.22239	1.87447	1.47293	1	0.652077	1	0.884026	-0.588904	1.9386	1.73697	1.41504	1.69687	0.874469	1.11548	1.32193	1.10396	-0.59291	2	1.65208	1	1.55069	1.22239	1.9386	1.65208	1.60436	0.0536633	IMET_623||scaffold00009.g650	gi|585112989|gb|EWM30330.1| elongation factor p [Nannochloropsis gaditana]||elongation factor P ||elongationfactor EF-P [Galdieria sulphuraria]||elongation factor p
0.222392	1	0.678072	0.633488	1	1.32193	1.41504	1.24566	0.612169	1.11548	1	1.22239	1.11262	1	0.514573	0.736965	0.750513	-0.362111	-0.263035	-3.31573	0.736965	-0.947267	1.32193	0.222392	0	0.514774	1.46204	-0.807355	-1.80735	-0.485427	-1.03338	-0.263035	-1.58496	-0.807355	-0.885117	0.148261	IMET_624||scaffold00009.g651	gi|1044604167|gb|ANT70528.1| cytochrome P450-dependent beta-carotene hydroxylase [Nannochloropsis oceanica]|| ||CytochromeP450 [Ectocarpus siliculosus]0
1	1.32193	0.678072	1	1	0.584962	1.32193	0.968964	-0.0310367	0.874469	1.32193	1	1.06547	1	1.09954	1.32193	1.14049	0.0750237	1.32193	1.80735	1.11548	1.41492	1.11548	1.5025	1.66297	1.42698	0.0120633	1.51457	1.28011	1.28011	1.35826	1.5025	1.5025	1.19265	1.39922	0.0409533	IMET_626||scaffold00009.g653	gi|585112887|gb|EWM30228.1| mitochondrial-processing peptidase alpha subunit [Nannochloropsis gaditana]|| mitochondrial-processing peptidase alpha subunit
4.27302	4.18322	4.03562	4.16395	4.11548	4.42626	4.32193	4.28789	0.123937	4.69116	3.92283	4.40372	4.33924	3.87447	4.14684	3.87447	3.96526	-0.373977	4.61471	4.74595	4.70966	4.69011	4.24793	4.40372	4.76377	4.47181	-0.2183	4.8437	4.94084	4.974	4.91951	4.69116	3.5025	4.52356	4.23907	-0.68044	IMET_627||scaffold00009.g654	gi|585112940|gb|EWM30281.1| elongation factor 2 [Nannochloropsis gaditana]||elongation factor 2 ko04152 AMPK signaling pathway ; ko04921 Oxytocin signaling pathway||EF2,translation elongation factor 2 [Ectocarpus siliculosus]||elongation factor 2
1.9386	2.05889	2.07039	2.02263	2	1.9386	1.80735	1.91532	-0.10731	2.45943	1.80735	1.80735	2.02471	2.11548	1.58496	1.73697	1.81247	-0.21224	0.736965	0.874469	1.80735	1.13959	1.66297	1.41504	1.87447	1.65083	0.511232	1.44057	1.44057	0.893085	1.25808	1.41504	0.584962	1.44057	1.14686	-0.111218	IMET_629||scaffold00009.g656	gi|585112951|gb|EWM30292.1| glucose-6-phosphate isomerase [Nannochloropsis gaditana]||glucose-6-phosphate isomerase [EC:5.3.1.9] ko00010 Glycolysis / Gluconeogenesis ; ko00030 Pentose phosphate pathway ; ko00500 Starch and sucrose metabolism ; ko00520 Amino sugar and nucleotide sugar metabolism ; ko01200 Carbon metabolism||glucose-6-phosphateisomerase [Phytophthora infestans]||glucose-6-phosphate…
-0.584963	0.222392	-0.321928	-0.228166	-1	-0.263035	0	-0.421012	-0.192845	-0.584963	-0.584963	-0.263035	-0.477654	-0.584963	-1.22239	-0.263035	-0.690129	-0.212476	0	-0.263035	-0.263035	-0.175357	0.222392	-0.263035	0	-0.0135477	0.161809	0.777608	-0.222392	0	0.185072	-0.584963	0	-0.485427	-0.356797	-0.541869	IMET_639||scaffold00009.g667	gi|585112974|gb|EWM30315.1| hypothetical protein Naga_100003g147 [Nannochloropsis gaditana]|| 0
0.874469	0.874469	1	0.916313	0.736965	0.415037	0.415037	0.522346	-0.393966	0.874469	0.584962	1.5025	0.98731	1.11548	0	0.736965	0.617482	-0.369829	0.222392	0.584962	1.22239	0.676581	1	1.32193	1.5025	1.27481	0.598229	1.09954	-0.485427	0	0.204704	0.222392	0.874469	0.192645	0.429835	0.225131	IMET_646||scaffold00009.g674	gi|585112922|gb|EWM30263.1| Protein of unknown function DUF4281 [Nannochloropsis gaditana]|| ||conservedunknown protein [Ectocarpus siliculosus]||Protein of unknown function DUF4281
2.36923	2.22239	2.43296	2.34153	2.27302	2.11548	2.16992	2.18614	-0.155387	2.80735	2.5025	2.73697	2.68227	2.41504	2.09954	2.45943	2.32467	-0.357603	2.22239	2.32193	2.32193	2.28875	2.58496	2.41504	2.5025	2.50083	0.212083	2.58496	2.65208	2.36257	2.5332	2.36923	2	2.71621	2.36181	-0.17139	IMET_650||scaffold00009.g678	gi|585112920|gb|EWM30261.1| imp dehydrogenase [Nannochloropsis gaditana]||IMP dehydrogenase [EC:1.1.1.205] ko00230 Purine metabolism ; ko00983 Drug metabolism - other enzymes||conservedunknown protein [Ectocarpus siliculosus]||imp dehydrogenase
1.5025	1.73697	-1.93227	0.435733	1.22239	1.80735	1.5025	1.51075	1.07501	2.32193	2.22239	2.16992	2.23808	1.9386	1.65208	1.73697	1.77588	-0.462197	2.66297	2.22239	2.32193	2.40243	2.11548	2.11548	1.9386	2.05652	-0.34591	2.23704	2.23704	2.47805	2.31738	2.16992	2	2.23704	2.13565	-0.181723	IMET_655||scaffold00009.g683	gi|585112879|gb|EWM30220.1| 60s ribosomal protein l13a [Nannochloropsis gaditana]||large subunit ribosomal protein L13Ae ko03010 Ribosome||gi|156217840|gb|EDO38749.1| predicted protein [Nematostella vectensis]||60s ribosomal l13a
-1	-0.263035	-1.32193	-0.861655	-1	-1	-0.584963	-0.861654	6.66667e-07	-1	-0.584963	-0.584963	-0.723309	-0.584963	-0.222392	-0.263035	-0.356797	0.366512	-1	0	-0.263035	-0.421012	-0.263035	-0.263035	-0.584963	-0.370344	0.0506673	-0.807355	-0.485427	-0.807355	-0.700046	0.222392	-0.584963	-1.22239	-0.52832	0.171725	IMET_669||scaffold00009.g700	gi|585112950|gb|EWM30291.1| nadh ubiquinone [Nannochloropsis gaditana]||NADH dehydrogenase (ubiquinone) Fe-S protein 7 [EC:1.6.5.3 1.6.99.3] ko00190 Oxidative phosphorylation ; ko04723 Retrograde endocannabinoid signaling ; ko04932 Non-alcoholic fatty liver disease (NAFLD) ; ko05010 Alzheimer's disease ; ko05012 Parkinson's disease ; ko05016 Huntington's disease||ubiquinone) subunit 10 [Ectocarpu…
0.222392	0.415037	0	0.212476	-1	-0.584963	-0.584963	-0.723309	-0.935785	0.584962	-0.263035	0	0.107309	-0.263035	0.777608	-0.263035	0.083846	-0.023463	-1	-0.263035	-1.58496	-0.949332	0.222392	0	0.584962	0.269118	1.21845	-0.807355	-3.13307	-1.22239	-1.72094	-0.584963	-2.38157	-1.80735	-1.59129	0.129644	IMET_671||scaffold00009.g702	gi|585112984|gb|EWM30325.1| ribophorin ii family protein [Nannochloropsis gaditana]||oligosaccharyltransferase complex subunit delta (ribophorin II) ko00510 N-Glycan biosynthesis ; ko00513 Various types of N-glycan biosynthesis ; ko04141 Protein processing in endoplasmic reticulum||Oligosaccharyltransferase, delta subunit) [Ectocarpus siliculosus]||ribophorin ii family
3.96963	3.9542	3.56072	3.82818	3.60486	3.80735	3.85798	3.75673	-0.0714533	4.08746	3.48113	3.52356	3.69738	3.56478	3.80735	3.22239	3.53151	-0.165877	3.39232	3.48113	3.70044	3.52463	3.73697	3.75489	4	3.83062	0.30599	3.56768	3.58496	3.60204	3.58489	3.60486	2.90689	3.94753	3.48643	-0.0984667	IMET_673||scaffold00009.g704	gi|585112988|gb|EWM30329.1| vacuolar h+-atpase a subunit [Nannochloropsis gaditana]||V-type H+-transporting ATPase subunit A [EC:3.6.3.14] ko00190 Oxidative phosphorylation ; ko04145 Phagosome ; ko04150 mTOR signaling pathway ; ko04721 Synaptic vesicle cycle ; ko04966 Collecting duct acid secretion ; ko05110 Vibrio cholerae infection ; ko05120 Epithelial cell signaling in Helicobacter pylori infe…
1.5025	1.41504	1	1.30585	2	2.22239	1.9386	2.05366	0.747817	1.66297	0.584962	1.87447	1.37413	1.58496	1.89309	2.16992	1.88266	0.508523	1.58496	1.5025	1.32193	1.4698	2.32193	1.87447	2	2.06547	0.59567	1.65208	1.58496	1.65208	1.62971	1.58496	1.66297	1.58496	1.61096	-0.0187433	IMET_692||scaffold00009.g725	gi|585112980|gb|EWM30321.1| porphobilinogen deaminase [Nannochloropsis gaditana]||hydroxymethylbilane synthase [EC:2.5.1.61] ko00860 Porphyrin and chlorophyll metabolism||hypotheticalprotein THAOC_36301 [Thalassiosira oceanica]||porphobilinogen deaminase
0.415037	0.584962	-2.01264	-0.337547	0.415037	0.584962	1	0.666666	1.00421	1.11548	0.874469	0.736965	0.908971	0.584962	0.192645	0.736965	0.504857	-0.404114	0.222392	0	1.11548	0.445957	1	1.11548	1.22239	1.11262	0.666666	0.893085	1	0.777608	0.890231	0.736965	0.415037	0.777608	0.643203	-0.247028	IMET_701||scaffold00009.g737	gi|585112923|gb|EWM30264.1| nadh dehydrogenase [Nannochloropsis gaditana]||NADH dehydrogenase (ubiquinone) flavoprotein 2 [EC:1.6.5.3 1.6.99.3] ko00190 Oxidative phosphorylation ; ko04723 Retrograde endocannabinoid signaling ; ko04932 Non-alcoholic fatty liver disease (NAFLD) ; ko05010 Alzheimer's disease ; ko05012 Parkinson's disease ; ko05016 Huntington's disease||hypotheticalprotein AURANDRAFT…
2.22239	2.32193	2.43296	2.32576	2.32193	2.58496	2.54432	2.48374	0.157977	2.87447	2.32193	2.11548	2.43729	2.36923	2.5502	2.27302	2.39748	-0.03981	1.73697	1.9386	2.5025	2.05936	2.58496	2.36923	2.05889	2.33769	0.278337	2.47805	2.51457	2.92057	2.63773	2.5025	1.66297	2.61891	2.26146	-0.37627	IMET_704||scaffold00009.g740	gi|585112990|gb|EWM30331.1| phosphoribosylformylglycinamidine synthase [Nannochloropsis gaditana]||phosphoribosylformylglycinamidine synthase [EC:6.3.5.3] ko00230 Purine metabolism||gi|217411924|gb|EEC51852.1| predicted protein [Phaeodactylum tricornutum CCAP 1055/1]||phosphoribosylformylglycinamidine synthase
2.80735	3	2.80735	2.87157	2.90689	3.1964	3.45943	3.18757	0.316007	2.96963	2.62449	3	2.86471	2.70044	2.89309	2.73697	2.77683	-0.0878733	3.34577	3.36923	3.36923	3.36141	3.16992	3.32193	3.24793	3.24659	-0.114817	3.47805	3.28011	3.16993	3.30936	3.11548	3.14296	3.25873	3.17239	-0.136973	IMET_706||scaffold00009.g743	gi|585112994|gb|EWM30335.1| aconitate mitochondrial [Nannochloropsis gaditana]||aconitate hydratase [EC:4.2.1.3] ko00020 Citrate cycle (TCA cycle) ; ko00630 Glyoxylate and dicarboxylate metabolism ; ko00720 Carbon fixation pathways in prokaryotes ; ko01200 Carbon metabolism ; ko01210 2-Oxocarboxylic acid metabolism ; ko01230 Biosynthesis of amino acids||hypotheticalprotein PHYSODRAFT_293395 [Phyt…
-1.58496	-2.22418	-1.32193	-1.71036	-1	-1	-1	-1	0.710357	-1	-1	-0.584963	-0.861654	-2.6681	-1.22239	-1.58496	-1.82515	-0.963496	-3.08732	-2.83031	-1.58496	-2.50086	0.736965	-0.263035	0	0.157977	2.65884	-1.22239	-2.52583	-1.80735	-1.85186	-0.263035	-1.58496	0.652077	-0.398639	1.45322	IMET_707||scaffold00009.g744	gi|585112956|gb|EWM30297.1| glutathione s-transferase [Nannochloropsis gaditana]||glutathione S-transferase [EC:2.5.1.18] ko00480 Glutathione metabolism ; ko00980 Metabolism of xenobiotics by cytochrome P450 ; ko00982 Drug metabolism - cytochrome P450 ; ko01524 Platinum drug resistance ; ko05204 Chemical carcinogenesis ; ko05418 Fluid shear stress and atherosclerosisglutathione s-transferase
0.222392	-0.584963	-0.321928	-0.228166	0	-0.263035	0.222392	-0.0135477	0.214619	1.5025	0.222392	0.736965	0.820619	0.874469	0.36257	0.874469	0.703836	-0.116783	0.736965	0.736965	0.736965	0.736965	1.5025	0.736965	0.736965	0.992143	0.255178	0.514573	0.192645	0	0.235739	0.874469	0	0.514573	0.463014	0.227275	IMET_712||scaffold00009.g749	gi|585112917|gb|EWM30258.1| 26s protease regulatory subunit 6a-a [Nannochloropsis gaditana]||26S proteasome regulatory subunit T5 ko03050 Proteasome ; ko05169 Epstein-Barr virus infection||hypotheticalprotein AURANDRAFT_70378 [Aureococcus anophagefferens]||26s protease regulatory subunit 6a-a
-0.263035	-0.263035	0.678072	0.0506673	-0.584963	0.415037	0.736965	0.189013	0.138346	0.415037	-0.263035	0.415037	0.189013	0	0.36257	0.736965	0.366512	0.177499	1.11548	1.22239	0.415037	0.917636	0.874469	0	0.584962	0.486477	-0.431159	0.36257	0.36257	-0.807355	-0.027405	0.584962	-0.263035	1.28011	0.534012	0.561417	IMET_713||scaffold00009.g750	gi|585112914|gb|EWM30255.1| fumarate hydratase [Nannochloropsis gaditana]||fumarate hydratase, class I [EC:4.2.1.2] ko00020 Citrate cycle (TCA cycle) ; ko00620 Pyruvate metabolism ; ko00720 Carbon fixation pathways in prokaryotes ; ko01200 Carbon metabolism||fumaratehydratase class I [Salpingoeca sp. ATCC 50818]||fumarate hydratase
-2.42643	-1	-1.88967	-1.77203	-1	-0.263035	-2.4096	-1.22421	0.547822	-0.584963	0	-0.584963	-0.389975	0.736965	0.192645	0	0.30987	0.699845	-1.45187	0	-3.27779	-1.57655	-2.38476	-1	-2.9537	-2.11282	-0.536267	0	-1.80735	-0.807355	-0.871568	-0.263035	-0.263035	0.36257	-0.0545	0.817068	IMET_722||scaffold00009.g759	gi|585112925|gb|EWM30266.1| hypothetical protein Naga_100003g49 [Nannochloropsis gaditana]|| 0
-3.07191	-1	-3.12692	-2.39961	-0.584963	-2.44135	-2.01942	-1.68191	0.717699	-0.263035	-2.12759	-1	-1.13021	-1.58496	-2.9548	-2.5041	-2.34795	-1.21775	0.584962	-0.584963	-3.12557	-1.04186	-0.584963	-1	-0.263035	-0.615999	0.425858	-0.222392	-0.485427	-2.92043	-1.20942	-1.58496	-1	-1.22239	-1.26912	-0.0597003	IMET_725||scaffold00009.g762	gi|585112967|gb|EWM30308.1| short-chain dehydrogenase reductase sdr [Nannochloropsis gaditana]|| ||hypotheticalprotein GUITHDRAFT_63155 [Guillardia theta CCMP2712]||short-chain dehydrogenase reductase sdr
-2.46834	-2.61435	-1.73738	-2.27336	-3.12221	-0.584963	-1.58496	-1.76404	0.509312	-1.58496	-2.10199	-1.58496	-1.7573	-2.25599	-2.90414	-1	-2.05338	-0.296073	-1	-1.58496	-1.58496	-1.38997	-1.99839	-2.21777	-1.58496	-1.93371	-0.543733	-1.84547	-1.34573	-2.93844	-2.04321	-2.4997	-2.20878	-1.80735	-2.17194	-0.12873	IMET_730||scaffold00009.g767	gi|585112993|gb|EWM30334.1| ubiquitin-activating enzyme e1 [Nannochloropsis gaditana]||ubiquitin-activating enzyme E1 [EC:6.2.1.45] ko04120 Ubiquitin mediated proteolysis ; ko05012 Parkinson's disease||ubiquitin-activatingenzyme E1 [Galdieria sulphuraria]||ubiquitin-activating enzyme e1
0.584962	0.584962	-2.85137	-0.560482	0.736965	1.11548	0.736965	0.863137	1.42362	0.736965	1.11548	1.11548	0.989308	0.874469	0.652077	1.11548	0.880675	-0.108633	0.415037	0.584962	1.11548	0.70516	0.584962	0	0.415037	0.333333	-0.371827	1.09954	1	0.652077	0.917206	0.736965	1	0.893085	0.876683	-0.0405223	IMET_738||scaffold00009.g775	gi|585112862|gb|EWM30203.1| Winged helix-turn-helix transcription repressor [Nannochloropsis gaditana]||translation initiation factor 3 subunit K ||eukaryotictranslation initiation factor 3 k subunit [Ectocarpus siliculosus]||Winged helix-turn-helix transcription repressor
1.22239	1.22239	1.76553	1.40344	1.5025	1.41504	1.5025	1.47335	0.06991	1.5025	1.22239	0.736965	1.15395	1	1.19265	1.22239	1.13835	-0.015605	1.22239	1	1.22239	1.14826	1.11548	1.41504	1.58496	1.37183	0.223567	1.77761	1.44057	2	1.73939	1.9386	1.66297	1.89309	1.83155	0.09216	IMET_742||scaffold00009.g779	gi|585112908|gb|EWM30249.1| hypothetical protein Naga_100003g11 [Nannochloropsis gaditana]|| 0
-1	-2.26774	-2.37805	-1.88193	-1	-0.584963	-0.263035	-0.615999	1.26593	-1.99145	-1	-1	-1.33048	-1.58496	-1.22239	-1.58496	-1.4641	-0.13362	-2.65947	-2.76688	-1.58496	-2.3371	-0.584963	-0.263035	-0.263035	-0.370344	1.96676	-2.74537	-1.22239	-2.79971	-2.25582	-2.67254	-1.58496	-2.53747	-2.26499	-0.00916667	IMET_748||scaffold00009.g785	gi|585112881|gb|EWM30222.1| cral trio domain containing protein [Nannochloropsis gaditana]|| 0
0	1	0.678072	0.559357	1.11548	1.32193	1.11548	1.1843	0.624939	0.874469	0.736965	0.584962	0.732132	0.874469	0.652077	0.415037	0.647194	-0.0849377	0.222392	0	0.415037	0.212476	0.736965	0.415037	0.736965	0.629656	0.417179	0.192645	0	0.36257	0.185072	1	-1	0.652077	0.217359	0.0322873	IMET_755||scaffold00009.g792	gi|585112859|gb|EWM30201.1| Uncharacterized protein family UPF0272 [Nannochloropsis gaditana]||uncharacterized protein ||rrnamethyltransferase [Nannochloropsis gaditana CCMP526]0
-1.58496	-1.58496	-2.60366	-1.92453	-1.58496	-1.81381	-1.58496	-1.66124	0.263283	-1.58496	-2.0224	-1.58496	-1.73077	-1.58496	-2.35943	-2.83254	-2.25898	-0.528203	-2.75073	-2.4089	-1.58496	-2.2482	-2.07234	-1.58496	-2.67641	-2.11124	0.13696	-1.80735	-2.3825	-1.80735	-1.99907	-3.05005	-2.57943	-2.60063	-2.74337	-0.744303	IMET_764||scaffold00009.g801	gi|585112855|gb|EWM30197.1| protein set isoform 2 [Nannochloropsis gaditana]||template-activating factor I ||hypotheticalprotein PRUPE_ppa010080mg [Prunus persica]0
0	0	1	0.333333	1.11548	1.66297	1.11548	1.29798	0.964643	1.58496	1.11548	0.584962	1.09513	0.415037	0.36257	0.736965	0.504857	-0.590277	-0.584963	0	-1	-0.528321	1.11548	1.41504	1.66297	1.39783	1.92615	-1.22239	-0.807355	0	-0.676582	0.222392	-2.24646	-0.807355	-0.943808	-0.267226	IMET_781||scaffold00009.g818	gi|585112829|gb|EWM30172.1| translational activator [Nannochloropsis gaditana]|| ||conservedunknown protein [Ectocarpus siliculosus]||translational activator
-2.67624	-2.57595	-1.44981	-2.234	-2.19488	-2.26921	-2.77631	-2.41347	-0.179467	-1	-2.2864	-2.43954	-1.90865	-3.25111	-2.65893	-2.84756	-2.9192	-1.01055	-1.58496	-3.44102	-3.36141	-2.7958	-1.58496	-1.70464	-1.58496	-1.62485	1.17094	-1.80735	-1.80735	-2.757	-2.1239	-3.09644	-2.69995	-2.29183	-2.69607	-0.572173	IMET_782||scaffold00009.g819	gi|585112834|gb|EWM30177.1| guanylate-binding protein [Nannochloropsis gaditana]|| 0
-0.263035	-1	-2.6644	-1.30915	0.222392	0.584962	-0.263035	0.18144	1.49058	-2.59	-2.93192	-2.7207	-2.74754	-1.58496	-0.807355	-0.263035	-0.885117	1.86242	-1	-1.58496	-1	-1.19499	-0.584963	-0.263035	-1	-0.615999	0.578987	-1.80735	-2.81686	-2.8621	-2.49544	-3.55728	-1	-1.80735	-2.12154	0.373893	IMET_789||scaffold00009.g826	gi|585112754|gb|EWM30109.1| tpr-repeat protein [Nannochloropsis gaditana]|| 0
-1	-1	-0.736966	-0.912322	-1.58496	-0.584963	-1	-1.05664	-0.144319	-1	-1	-0.584963	-0.861654	-2.38755	-0.807355	-1.58496	-1.59329	-0.731634	-2.11974	-1.62865	-3.06901	-2.27247	-1	-2.96936	-1	-1.65645	0.616013	-2.3011	-1.80735	-2.4495	-2.18598	-3.15736	-3.85062	-0.807355	-2.60511	-0.419128	IMET_792||scaffold00009.g829	gi|585112752|gb|EWM30107.1| Methylthioribose kinase [Nannochloropsis gaditana]||5-methylthioribose kinase [EC:2.7.1.100] ko00270 Cysteine and methionine metabolism||methylthioribose-1-phosphateisomerase [Nannochloropsis gaditana CCMP526]||Methylthioribose kinase
-0.584963	-0.263035	-2.07946	-0.975819	-0.263035	-1	-0.263035	-0.50869	0.467129	-2.32282	-2.99811	-2.31329	-2.54474	-1	-0.485427	-3.03154	-1.50566	1.03908	-2.20834	-1.58496	-1.58496	-1.79275	-0.584963	-0.584963	-0.263035	-0.477654	1.3151	-1.80735	-2.68521	-2.65683	-2.38313	-1.58496	-2.94288	-2.4344	-2.32075	0.0623833	IMET_795||scaffold00009.g832	gi|585112770|gb|EWM30121.1| hydroxyacylglutathione mitochondrial [Nannochloropsis gaditana]||hydroxyacylglutathione hydrolase [EC:3.1.2.6] ko00620 Pyruvate metabolism||hydroxyacylglutathionehydrolase [Nannochloropsis gaditana CCMP526]||hydroxyacylglutathione mitochondrial
-1.58496	-0.263035	-0.736966	-0.861654	-2.71972	-3.02976	-2.3265	-2.69199	-1.83034	-0.263035	-0.584963	-1	-0.615999	-2.4892	-2.6689	-1.96488	-2.37433	-1.75833	-2.31547	-1.58496	-3.103	-2.33448	-1.93938	-2.31899	-2.41283	-2.22373	0.110743	-2.92971	-2.55483	-3.09933	-2.86129	-2.67061	-1.93293	-2.91978	-2.50777	0.353517	IMET_801||scaffold00009.g838	gi|585112780|gb|EWM30129.1| hypothetical protein Naga_101103g2 [Nannochloropsis gaditana]|| 0
0.415037	0.736965	0.263035	0.471679	0.415037	0.415037	0.222392	0.350822	-0.120857	0.584962	0.222392	0.736965	0.514773	1	0.652077	0.736965	0.796347	0.281574	0.736965	-1.58496	0.415037	-0.144319	1.22239	0.222392	0.222392	0.555725	0.700044	0.36257	0.777608	0.192645	0.444274	0	0.415037	0.514573	0.30987	-0.134404	IMET_805||scaffold00009.g842	gi|585112791|gb|EWM30137.1| acetyl- acetyltransferase [Nannochloropsis gaditana]||acetyl-CoA C-acetyltransferase [EC:2.3.1.9] ko00071 Fatty acid degradation ; ko00072 Synthesis and degradation of ketone bodies ; ko00280 Valine, leucine and isoleucine degradation ; ko00310 Lysine degradation ; ko00362 Benzoate degradation ; ko00380 Tryptophan metabolism ; ko00620 Pyruvate metabolism ; ko00630 Glyo…
-0.584963	0	0	-0.194988	-0.584963	0.415037	0.736965	0.189013	0.384001	0.415037	-0.263035	0.415037	0.189013	-0.584963	0	0.415037	-0.056642	-0.245655	-0.584963	-1	-0.263035	-0.615999	0.736965	0.415037	0.415037	0.522346	1.13835	-0.485427	-0.807355	-0.222392	-0.505058	-0.263035	-0.263035	-0.807355	-0.444475	0.060583	IMET_806||scaffold00009.g843	gi|585112790|gb|EWM30136.1| alpha-soluble nsf attachment protein [Nannochloropsis gaditana]||alpha-soluble NSF attachment protein ko04138 Autophagy - yeast ; ko04721 Synaptic vesicle cycle||gi|220971842|gb|EED90175.1| hypothetical protein THAPSDRAFT_269412 [Thalassiosira pseudonana CCMP1335]||alpha-soluble nsf attachment
0.222392	0.736965	0.485427	0.481595	0	-0.263035	-0.584963	-0.282666	-0.764261	0.736965	0.874469	0.874469	0.828634	0	0	0	0	-0.828634	0	0	-0.263035	-0.0876783	-1	-1.58496	-1	-1.19499	-1.10731	-0.222392	-1.22239	-0.807355	-0.750712	-2.61334	-2.96768	-0.222392	-1.93447	-1.18376	IMET_808||scaffold00009.g845	gi|585112803|gb|EWM30147.1| tetratricopeptide repeat-containing protein [Nannochloropsis gaditana]||N-alpha-acetyltransferase 15/16, NatA auxiliary subunit ||acetyltransferase1-like [Ectocarpus siliculosus]0
-2.12693	-2.56994	-1.96896	-2.22194	-1.58496	-1.58496	-1.58496	-1.58496	0.636983	-1	-2.51923	-1.58496	-1.7014	-1.8657	-2.566	-2.68899	-2.37356	-0.672167	-1	-3.15669	-1.84408	-2.00026	-1	-1	-1	-1	1.00026	-3.54117	-1.22239	-1.80735	-2.1903	-2.20723	-3.41031	-0.485427	-2.03432	0.155981	IMET_811||scaffold00009.g848	gi|585112799|gb|EWM30143.1| trans- -dihydrobenzene- -diol dehydrogenase [Nannochloropsis gaditana]||dihydrodiol dehydrogenase / D-xylose 1-dehydrogenase (NADP) [EC:1.3.1.20 1.1.1.179] ko00040 Pentose and glucuronate interconversions ; ko00980 Metabolism of xenobiotics by cytochrome P45||conservedunknown protein [Ectocarpus siliculosus]||trans- -dihydrobenzene- -diol dehydrogenase
4	3.73697	1	2.91232	4.04439	4.11548	4.16992	4.10993	1.19761	4.12928	3.22239	3.87447	3.74205	3.89077	3.4021	3.73697	3.67661	-0.0654333	3.90689	4	3.79008	3.89899	4.49185	4.02975	4.16992	4.23051	0.331517	4.08746	3.74723	3.44057	3.75842	4.51307	3.89077	4.01282	4.13889	0.380467	IMET_818||scaffold00009.g855	gi|585112805|gb|EWM30149.1| hypothetical protein Naga_100115g7 [Nannochloropsis gaditana]|| 0
-1	-1	0.263035	-0.578988	0	-0.263035	-0.263035	-0.175357	0.403632	0.415037	0.415037	-0.263035	0.189013	-2.49392	0.192645	0	-0.767092	-0.956105	0.736965	0	-0.263035	0.157977	-1	-1	-2.32585	-1.44195	-1.59993	1.44057	1.44057	1.65208	1.51107	-0.263035	1.58496	0.192645	0.504857	-1.00622	IMET_819||scaffold00009.g856	gi|585112809|gb|EWM30153.1| 50s ribosomal protein l28 [Nannochloropsis gaditana]||large subunit ribosomal protein L28 ko03010 Ribosome||50Sribosomal protein L28 [Ectocarpus siliculosus]||50s ribosomal l28
0.874469	0.736965	1.26303	0.958155	0	0	0.736965	0.245655	-0.7125	1.58496	0.584962	0.736965	0.968962	1.22239	1	0.874469	1.03229	0.063324	0.415037	0.222392	0.415037	0.350822	1.32193	1.22239	0.584962	1.04309	0.692272	0.777608	0.893085	0.652077	0.774257	0.736965	0.415037	0.777608	0.643203	-0.131053	IMET_827||scaffold00009.g865	gi|297573433|gb|ADI46567.1| uroporphyrinogen decarboxylase, partial [Vaucheria litorea]||uroporphyrinogen decarboxylase [EC:4.1.1.37] ko00860 Porphyrin and chlorophyll metabolism||uroporphyrinogendecarboxylase [Vaucheria litorea]||uroporphyrinogen partial
1.11548	1.22239	-3.06778	-0.243303	1.22239	1.11548	1.22239	1.18675	1.43006	1.58496	1.73697	1.41504	1.57899	1	1	1	1	-0.57899	1.11548	1.41504	1.41504	1.31519	1.22239	0.736965	1.22239	1.06058	-0.254605	1.77761	1.51457	1.44057	1.57758	0.415037	1.32193	0.652077	0.796348	-0.781235	IMET_830||scaffold00009.g868	gi|585112816|gb|EWM30159.1| phosphomannomutase [Nannochloropsis gaditana]||phosphomannomutase [EC:5.4.2.8] ko00051 Fructose and mannose metabolism ; ko00520 Amino sugar and nucleotide sugar metabolism||conservedunknown protein [Ectocarpus siliculosus]||phosphomannomutase
-2.1175	-2.55328	-1.96237	-2.21105	-1.58496	-1	-1.99336	-1.52611	0.684943	-2.22768	-2.30359	-0.584963	-1.70541	-1	-2.74863	-2.24879	-1.99914	-0.293729	-2.89639	-2.8941	-1.58496	-2.45848	-1.58496	-1.58496	-2.01851	-1.72948	0.729007	-2.50595	-2.22667	-1.80735	-2.17999	-1.58496	-0.584963	-1.80735	-1.32576	0.854232	IMET_831||scaffold00009.g869	gi|585112830|gb|EWM30173.1| isobutyryl- mitochondrial [Nannochloropsis gaditana]||isobutyryl-CoA dehydrogenase [EC:1.3.99.-] ko00280 Valine, leucine and isoleucine degradation||PREDICTED:isobutyryl-CoA dehydrogenase, mitochondrial [Oreochromis niloticus]||isobutyryl- mitochondrial
2	2.16992	1.926	2.03197	2	2.77259	2.77259	2.51506	0.483087	2.11548	1.58496	2.05889	1.91978	2.45943	1.94753	2.36923	2.25873	0.338953	2.05889	2.16992	2	2.07627	2.05889	2.45943	2.45943	2.32592	0.249647	2	1.77761	1.71621	1.83127	2.27302	2.11548	1.77761	2.05537	0.224097	IMET_838||scaffold00009.g876	gi|585112744|gb|EWM30101.1| NAD(P)-binding domain protein [Nannochloropsis gaditana]||protochlorophyllide reductase [EC:1.3.1.33] ko00860 Porphyrin and chlorophyll metabolism||light-dependentNADPH:protochlorophyllide oxidoreductase [Nannochloropsis gaditana CCMP526]||NAD(P)-binding domain
0.736965	0.584962	0.485427	0.602451	-1.71001	-1.58496	-2.62178	-1.97225	-2.5747	1	-0.263035	-0.584963	0.0506673	-1.58496	-1.22239	-1.58496	-1.4641	-1.51477	-3.00093	-0.584963	-2.26802	-1.9513	-0.584963	-1	-2.53027	-1.37174	0.57956	-0.807355	-0.485427	-1.80735	-1.03338	-2.76731	-2.16308	-2.80331	-2.5779	-1.54452	IMET_839||scaffold00009.g877	gi|553192746|ref|XP_005855638.1| assembly protein [Nannochloropsis gaditana CCMP526] &gt;gi|422293427|gb|EKU20727.1| assembly protein [Nannochloropsis gaditana CCMP526]||Fe-S cluster assembly protein SufD ||assemblyprotein [Nannochloropsis gaditana CCMP526]||assembly protein
-0.263035	-0.584963	-1.32193	-0.723309	-1	-0.263035	0	-0.421012	0.302298	1	0.415037	-0.263035	0.384001	-2.31279	-3.22373	-2.4219	-2.65281	-3.03681	0.736965	1.22239	0.222392	0.727249	-2.57542	-2.59221	-2.35477	-2.50747	-3.23472	-0.807355	-2.98774	-0.807355	-1.53415	-2.60676	-3.25498	-1.81378	-2.55851	-1.02436	IMET_850||scaffold00009.g888	gi|585107242|gb|EWM25479.1| hypothetical protein Naga_100207g1 [Nannochloropsis gaditana]|| 0
5.81164	5.87856	5.09592	5.59537	5.66296	5.35168	5.63421	5.54962	-0.0457567	5.90689	6.27612	6.29462	6.15921	6.01123	5.74723	5.73245	5.8303	-0.328907	4.94642	4.96963	4.89077	4.93561	4.79874	4.74595	4.70966	4.75145	-0.184157	5.05683	5.08139	5.30639	5.1482	5.67243	5.64386	5.07529	5.46386	0.315657	IMET_865||scaffold00009.g903	gi|585112704|gb|EWM30071.1| light harvesting complex protein [Nannochloropsis gaditana]|| ||lightharvesting complex protein [Nannochloropsis gaditana CCMP526]||light harvesting complex
1.5025	1.73697	1.58496	1.60814	1.41504	2	1.9386	1.78455	0.176403	2.11548	1.41504	1.32193	1.61748	1.66297	1.89309	1.32193	1.626	0.00851333	1.22239	1	1.80735	1.34325	2.05889	1.5025	1.5025	1.68796	0.344717	1.65208	1.89309	1.44057	1.66191	1.58496	0.874469	0.893085	1.1175	-0.544409	IMET_883||scaffold00009.g922	gi|695384523|ref|XP_009518027.1| hypothetical protein PHYSODRAFT_353780 [Phytophthora sojae] &gt;gi|348690938|gb|EGZ30752.1| hypothetical protein PHYSODRAFT_353780 [Phytophthora sojae]||glutamate decarboxylase [EC:4.1.1.15] ko00250 Alanine, aspartate and glutamate metabolism ; ko00410 beta-Alanine metabolism ; ko00430 Taurine and hypotaurine metabolism ; ko00650 Butanoate metabolism ; ko02024 Quo…
-1.58496	-1.58496	-1.94587	-1.70526	-1.95425	-1.58496	-2.19034	-1.90985	-0.204587	-1.58496	-1	-1.58496	-1.38997	-1.58496	-1.22239	-1	-1.26912	0.120857	-1	-1	-1	-1	-2.23722	-1.58496	-1.58496	-1.80238	-0.80238	-1.22239	-3.10532	-3.19417	-2.50729	-1.58496	-3.99932	-1.22239	-2.26889	0.238403	IMET_895||scaffold00018.g940	gi|585104458|gb|EWM23432.1| lactoylglutathione lyase [Nannochloropsis gaditana]|| 0
-1.86778	-2.03749	-0.321928	-1.40907	-1	-1	-3.0567	-1.68557	-0.276501	-1	-2.35073	-1	-1.45024	-3.27234	-2.72081	-2.32096	-2.77137	-1.32113	-2.02436	-2.53042	-2.84821	-2.46766	-1	-1	-1.58496	-1.19499	1.27268	-2.24501	-3.67812	-3.45331	-3.12548	-1	-1	-0.807355	-0.935785	2.18969	IMET_900||scaffold00018.g945	gi|585104475|gb|EWM23443.1| hypothetical protein Naga_100594g4 [Nannochloropsis gaditana]|| 0
2.73697	2.87447	2.848	2.81981	3.02975	3.08746	3.16992	3.09571	0.275897	3.02975	2.66297	2.80735	2.83336	2.70044	2.92057	2.66297	2.76133	-0.07203	3.48113	3.36923	3.14296	3.33111	3.48113	3.41504	3.48113	3.4591	0.127993	3.51457	3.58496	3.44057	3.51337	3.45943	2.80735	3.61891	3.29523	-0.218137	IMET_901||scaffold00018.g946	gi|585104476|gb|EWM23444.1| branched-chain alpha-keto acid dehydrogenase subunit e2 [Nannochloropsis gaditana]||pyruvate dehydrogenase E2 component (dihydrolipoamide acetyltransferase) [EC:2.3.1.12] ko00010 Glycolysis / Gluconeogenesis ; ko00020 Citrate cycle (TCA cycle) ; ko00620 Pyruvate metabolism ; ko01200 Carbon metabolism||pyruvatedehydrogenase E2 component[dihydrolipoamide acetyltransferas…
0.222392	0.584962	0	0.269118	0.222392	0.222392	0	0.148261	-0.120857	0	0.415037	-0.263035	0.0506673	0	0	0.222392	0.0741307	0.0234633	-0.263035	0.415037	-1	-0.282666	0	0.736965	0.736965	0.49131	0.773976	-0.485427	-0.485427	-0.485427	-0.485427	0	0	0.652077	0.217359	0.702786	IMET_902||scaffold00018.g947	gi|585104474|gb|EWM23442.1| endoribonuclease l-psp [Nannochloropsis gaditana]|| ||endoribonucleasel-psp [Nannochloropsis gaditana CCMP526]0
0.736965	1	1.26303	0.999998	0.736965	0.736965	0.222392	0.565441	-0.434558	1.41504	1.32193	0.736965	1.15798	0.736965	0	1	0.578988	-0.57899	0.736965	0.415037	0.584962	0.578988	0.736965	0.584962	0.584962	0.63563	0.0566417	0.893085	1	1.65208	1.18172	1.66297	1.66297	1	1.44198	0.260258	IMET_904||scaffold00018.g949	gi|223997696|ref|XP_002288521.1| predicted protein [Thalassiosira pseudonana CCMP1335] &gt;gi|220975629|gb|EED93957.1| predicted protein [Thalassiosira pseudonana CCMP1335]||large subunit ribosomal protein L10 ko03010 Ribosome0
-0.584963	-1.58496	-1.62949	-1.26647	-2.57433	-1.58496	-1	-1.71976	-0.453292	-0.263035	-1	-1	-0.754345	-1.58496	-0.485427	-0.584963	-0.885117	-0.130772	-2.07452	-2.46872	-2.0118	-2.18501	-1.58496	0.415037	-0.584963	-0.584962	1.60005	-3.31611	-2.27302	-1.80735	-2.46549	-3.73577	-1.87854	-2.48522	-2.69984	-0.23435	IMET_907||scaffold00018.g952	gi|298708696|emb|CBJ49193.1| conserved unknown protein [Ectocarpus siliculosus]||UBX domain-containing protein 1 ko04141 Protein processing in endoplasmic reticulum||conservedunknown protein [Ectocarpus siliculosus]0
-2.10689	-1.58496	-2.27778	-1.98988	-1.58496	-1.58496	-1	-1.38997	0.599903	-1.58496	-2.10782	-1.58496	-1.75925	-1	-3.14393	-1	-1.71464	0.0446033	-1.96316	-2.40946	-2.84742	-2.40668	-1	-2.4494	-2.20694	-1.88545	0.521233	-3.77103	-2.0269	-2.67495	-2.82429	-2.77283	-1.9371	-1.80735	-2.17243	0.651867	IMET_911||scaffold00018.g956	gi|301097387|ref|XP_002897788.1| methylmalonate-semialdehyde dehydrogenase, mitochondrial precursor [Phytophthora infestans T30-4] &gt;gi|262106536|gb|EEY64588.1| methylmalonate-semialdehyde dehydrogenase, mitochondrial precursor [Phytophthora infestans T30-4]|| ||gi|262106536|gb|EEY64588.1| methylmalonate-semialdehyde dehydrogenase, mitochondrial precursor [Phytophthora infestans T30-4]||methylm…
-2.8173	-0.584963	-0.736966	-1.37974	-2.9033	-2.26174	-2.53983	-2.56829	-1.18855	0.415037	-1	-0.263035	-0.282666	-3.28817	-2.80929	-1.95351	-2.68366	-2.40099	-1	-2.41297	-0.263035	-1.22534	-1.68343	-2.76694	-2.77756	-2.40931	-1.18397	-1.22239	-0.485427	-1.80735	-1.17172	-3.06998	-3.04163	-3.04229	-3.0513	-1.87958	IMET_918||scaffold00018.g963	gi|585104518|gb|EWM23462.1| hypothetical protein Naga_101329g1, partial [Nannochloropsis gaditana]|| 0
-0.263035	-1	-0.736966	-0.666667	-1	-1	-1	-1	-0.333333	-1.58496	-0.584963	-1	-1.05664	-1	-2.61548	-1	-1.53849	-0.481852	-2.70454	-1.58496	-2.21826	-2.16925	-1	-0.584963	-1.58496	-1.05664	1.11261	-2.01669	-2.95731	-3.86993	-2.94798	-1.58496	-2.98493	-2.48011	-2.35	0.597977	IMET_920||scaffold00018.g965	gi|585104520|gb|EWM23463.1| hypothetical protein Naga_101315g2, partial [Nannochloropsis gaditana]|| hypothetical protein Naga_101315g2, partial
0.222392	0	0.263035	0.161809	-0.263035	0	0.415037	0.0506673	-0.111142	0.222392	0	-0.263035	-0.0135477	-0.584963	0.36257	-0.584963	-0.269119	-0.255571	-0.584963	-1	-0.263035	-0.615999	0.415037	-0.584963	-0.584963	-0.25163	0.36437	-0.222392	0.36257	0.36257	0.167583	0.736965	-2.12506	0	-0.462698	-0.630281	IMET_958||scaffold00022.g1005	gi|585109175|gb|EWM27005.1| propionyl- alpha subunit [Nannochloropsis gaditana]||propionyl-CoA carboxylase alpha chain [EC:6.4.1.3] ko00280 Valine, leucine and isoleucine degradation ; ko00630 Glyoxylate and dicarboxylate metabolism ; ko00640 Propanoate metabolism ; ko01200 Carbon metabolism||Pi-PCC1) [Phytophthora infestans T30-4]||propionyl- alpha subunit
-0.584963	-0.263035	-0.321928	-0.389975	0.222392	0.222392	1	0.481595	0.87157	0	-0.584963	0.584962	-3.33333e-07	0.222392	-0.485427	0	-0.0876783	-0.087678	0.222392	0.222392	-0.263035	0.060583	0.584962	0.584962	0	0.389975	0.329392	0.514573	0.36257	0.36257	0.413238	0	0.415037	0.652077	0.355705	-0.057533	IMET_961||scaffold00024.g1008	gi|585110864|gb|EWM28458.1| translation elongation factor tu [Nannochloropsis gaditana]|| ||gi|187727256|gb|ACD28421.1| translation elongation factor Tu [Ralstonia pickettii 12J]||translation elongation factor tu
-2.85615	-2.43043	-1.32193	-2.20284	-2.07049	-2.21277	-1.91203	-2.0651	0.13774	-1	-2.24405	-1.58496	-1.60967	-2.88254	-2.64992	-2.81629	-2.78292	-1.17325	-2.7529	-2.72998	-1.58496	-2.35595	-2.90018	-2.56298	-2.94163	-2.8016	-0.44565	-1.22239	-1.80735	-2.72727	-1.919	-2.46344	-2.56217	-2.92429	-2.64997	-0.730963	IMET_965||scaffold00026.g1012	gi|299469794|emb|CBN76648.1| conserved unknown protein [Ectocarpus siliculosus]||ribosome-binding factor A ||conservedunknown protein [Ectocarpus siliculosus]0
-0.584963	-1.58496	-3.12436	-1.76476	-1	-0.263035	-0.263035	-0.50869	1.25607	-2.65774	-2.36403	-3.38583	-2.80253	-1	-1.22239	-0.263035	-0.828475	1.97406	-1.58496	-2.73293	-1	-1.77263	0	-1	-0.584963	-0.528321	1.24431	-2.37106	-2.52734	-2.86682	-2.58841	-3.20039	-3.16228	-2.21208	-2.85825	-0.269843	IMET_969||scaffold00026.g1017	gi|585111356|gb|EWM28906.1| hypothetical protein Naga_101190g4 [Nannochloropsis gaditana]|| 0
1.41504	1.32193	-0.321928	0.805014	1.11548	1.32193	1.22239	1.21993	0.414919	1.5025	1.5025	1.5025	1.5025	1.32193	1.19265	1.11548	1.21002	-0.29248	0.736965	1.11548	0.736965	0.863137	1.32193	1.11548	1.87447	1.43729	0.574157	-1.22239	-1.80735	0	-1.00991	1.87447	1.32193	1.28011	1.49217	2.50208	IMET_970||scaffold00026.g1018	gi|551649852|ref|XP_005827710.1| hypothetical protein GUITHDRAFT_158290 [Guillardia theta CCMP2712] &gt;gi|428171816|gb|EKX40730.1| hypothetical protein GUITHDRAFT_158290 [Guillardia theta CCMP2712]|| ||hypotheticalprotein GUITHDRAFT_158290 [Guillardia theta CCMP2712]0
0.415037	0.736965	0.485427	0.54581	0.584962	0.874469	1.11548	0.858304	0.312494	1.41504	1.5025	1.80735	1.57496	1.32193	1.36257	1.22239	1.3023	-0.272667	1.32193	0.874469	1.22239	1.1396	1.11548	1.22239	1.11548	1.15112	0.0115203	1.28011	0.893085	0.777608	0.983601	1.66297	1.22239	0.777608	1.22099	0.237388	IMET_977||scaffold00026.g1026	gi|585111389|gb|EWM28923.1| eribonuclease p [Nannochloropsis gaditana]|| 0
-1	-1	-2.2649	-1.42163	-0.584963	-0.263035	-1	-0.615999	0.805634	0.415037	0.415037	0.415037	0.415037	0.222392	0	-0.263035	-0.0135477	-0.428585	-0.263035	-1.37765	0	-0.546895	-0.584963	-1	0.222392	-0.45419	0.0927047	0.36257	-0.222392	-1.80735	-0.555724	-1	-0.584963	-1.80735	-1.13077	-0.575047	IMET_978||scaffold00026.g1027	gi|585111390|gb|EWM28924.1| hypothetical protein Naga_100142g2 [Nannochloropsis gaditana]|| 0
-1	-1.58496	-2.37772	-1.65423	-0.584963	-1	-1.58496	-1.05664	0.597586	-1	-1.58496	-3.05933	-1.88143	-1.58496	-1.80735	-1.58496	-1.65909	0.22234	-1.85236	-3.18034	-0.584963	-1.87255	-1.58496	-1	-0.584963	-1.05664	0.815913	-2.84066	-0.807355	-2.60148	-2.08316	-2.37026	-1.58496	-1.80735	-1.92086	0.162308	IMET_980||scaffold00026.g1029	gi|585111399|gb|EWM28933.1| hypothetical protein Naga_100142g4 [Nannochloropsis gaditana]|| hypothetical protein Naga_100142g4
0	0.415037	0.847997	0.421011	0.222392	0.415037	0.584962	0.407464	-0.0135477	1	0.222392	1	0.740797	0	0.192645	-0.263035	-0.0234633	-0.764261	0.584962	0	0.584962	0.389975	0.222392	0	-0.263035	-0.0135477	-0.403522	0.652077	0.652077	0.36257	0.555575	-0.584963	-1	-0.807355	-0.797439	-1.35301	IMET_985||scaffold00026.g1034	gi|298714597|emb|CBJ27588.1| 2-cys peroxiredoxin [Ectocarpus siliculosus]||peroxiredoxin (alkyl hydroperoxide reductase subunit C) [EC:1.11.1.15] ko04214 Apoptosis - fly||2-cysperoxiredoxin [Ectocarpus siliculosus]||2-cys peroxiredoxin
-0.584963	-1	-2.92026	-1.50174	-0.263035	0	-0.263035	-0.175357	1.32638	0.222392	-0.263035	0.222392	0.060583	-0.584963	-0.807355	0	-0.464106	-0.524689	-1.58496	-1	-1	-1.19499	0	-0.263035	-1	-0.421012	0.773975	-0.485427	-0.222392	-0.485427	-0.397749	0.415037	-0.263035	-0.485427	-0.111142	0.286607	IMET_989||scaffold00026.g1038	gi|585111325|gb|EWM28890.1| phosphoserine phosphatase [Nannochloropsis gaditana]||phosphoserine phosphatase [EC:3.1.3.3] ko00260 Glycine, serine and threonine metabolism ; ko00680 Methane metabolism ; ko01200 Carbon metabolism ; ko01230 Biosynthesis of amino acids||Phosphoserinephosphatase [Ectocarpus siliculosus]||phosphoserine phosphatase
0.415037	0	-0.736966	-0.10731	0	0	0	0	0.10731	-0.263035	-0.263035	-0.584963	-0.370344	-0.263035	-0.485427	-0.584963	-0.444475	-0.0741307	-2.3107	-2.8837	-1.58496	-2.25979	0.222392	-2.15779	-0.263035	-0.732811	1.52698	-2.71065	-3.53421	-2.16494	-2.80327	-1	-1.58496	-1.22239	-1.26912	1.53415	IMET_1005||scaffold00026.g1055	gi|585111312|gb|EWM28880.1| 2-isopropylmalate synthase [Nannochloropsis gaditana]||2-isopropylmalate synthase [EC:2.3.3.13] ko00290 Valine, leucine and isoleucine biosynthesis ; ko00620 Pyruvate metabolism ; ko01210 2-Oxocarboxylic acid metabolism ; ko01230 Biosynthesis of amino acids||2-isopropylmalatesynthase [Nannochloropsis gaditana CCMP526]||2-isopropylmalate synthase
0.874469	1	0.847997	0.907489	1.41504	1	1.11548	1.17684	0.269351	1.5025	0.736965	0.584962	0.941476	0.874469	0.777608	0.415037	0.689038	-0.252438	0.222392	0.415037	0.584962	0.407464	1.66297	1.80735	2.16992	1.88008	1.47262	1.36257	0.893085	0.652077	0.969244	2.36923	0.584962	1.44057	1.46492	0.495677	IMET_1009||scaffold00026.g1059	gi|298708947|emb|CBJ30901.1| Glycine dehydrogenase (decarboxylating) [Ectocarpus siliculosus]||glycine dehydrogenase [EC:1.4.4.2] ko00260 Glycine, serine and threonine metabolism ; ko00630 Glyoxylate and dicarboxylate metabolism ; ko01200 Carbon metabolism||Glycinedehydrogenase [decarboxylating] [Ectocarpus siliculosus]||Glycine dehydrogenase (decarboxylating)
-0.263035	-0.584963	0	-0.282666	0	-0.584963	-1	-0.528321	-0.245655	-0.263035	-0.263035	-0.263035	-0.263035	-0.584963	-0.807355	-0.584963	-0.659094	-0.396059	-1	-0.584963	-0.263035	-0.615999	0	-0.584963	-0.263035	-0.282666	0.333333	0	-0.222392	-0.485427	-0.23594	0.222392	0	-1.22239	-0.333333	-0.097393	IMET_1017||scaffold00026.g1067	gi|585111286|gb|EWM28859.1| nadh ubiquinone oxidoreductase b22-like subunit [Nannochloropsis gaditana]|| 0
-1	-0.584963	-0.321928	-0.63563	-0.263035	-0.584963	-1.58496	-0.810986	-0.175356	-1.58496	-0.584963	-0.584963	-0.918295	-1.58496	-1.80735	-2.88238	-2.09156	-1.17327	-2.38518	-2.06164	-2.80913	-2.41865	-2.47378	-1	-1.9276	-1.80046	0.61819	-2.30668	-2.84354	-3.04953	-2.73325	-1.58496	-3.2611	-2.09258	-2.31288	0.42037	IMET_1023||scaffold00026.g1073	gi|585111278|gb|EWM28851.1| aldo keto reductase, partial [Nannochloropsis gaditana]|| 0
0.736965	0.222392	-0.321928	0.212476	0.222392	0.584962	0.415037	0.407464	0.194987	0.584962	0.415037	0.222392	0.407464	0.584962	0.192645	0.874469	0.550692	0.143228	-0.263035	-1	-1.58496	-0.949332	0.415037	0.584962	-0.263035	0.245655	1.19499	0.514573	-0.485427	-0.222392	-0.0644153	-0.584963	-0.584963	0.192645	-0.32576	-0.261345	IMET_1024||scaffold00026.g1074	gi|585111269|gb|EWM28844.1| ornithine mitochondrial-like protein [Nannochloropsis gaditana] &gt;gi|585111270|gb|EWM28845.1| ornithine mitochondrial-like protein [Nannochloropsis gaditana]||ornithine carbamoyltransferase [EC:2.1.3.3] ko00220 Arginine biosynthesis ; ko01230 Biosynthesis of amino acids||ornithinecarbamoyltransferase, partial [Nannochloropsis gaditana CCMP526]||ornithine mitochondrial
-1.58496	-1.58496	-1.32193	-1.49728	-1	-1	-1.58496	-1.19499	0.302297	-2.95454	-2.25443	-1.98032	-2.39643	-1.74793	-0.807355	-1.58496	-1.38008	1.01635	-2.70124	-2.13575	-2.66192	-2.49964	-0.584963	-2.46429	-1	-1.34975	1.14989	-3.13406	-3.41522	-3.35703	-3.3021	-1.58496	-1.58496	-0.485427	-1.21845	2.08365	IMET_1027||scaffold00026.g1077	gi|585111264|gb|EWM28840.1| glutathione transferase [Nannochloropsis gaditana]||glutathionyl-hydroquinone reductase [EC:1.8.5.7] ||gi|398158741|gb|EJM47081.1| putative glutathione S-transferase [Pseudomonas sp. GM41]||glutathione transferase
1.11548	1.32193	-1.95438	0.16101	0.874469	0.874469	1.32193	1.02362	0.862613	1.22239	0.222392	1	0.814927	1	1	1.11548	1.03849	0.223566	0	0.736965	0.222392	0.319786	1.41504	0.874469	1.41504	1.23485	0.915064	0.777608	0.192645	-0.222392	0.249287	0	0.415037	-0.222392	0.064215	-0.185072	IMET_1034||scaffold00026.g1084	gi|585111262|gb|EWM28838.1| Trimeric LpxA [Nannochloropsis gaditana]|| ||hypotheticalprotein THAOC_10267 [Thalassiosira oceanica]0
1.87447	2.11548	0.263035	1.41766	1.41504	2.11548	2.11548	1.882	0.464338	1.73697	0.874469	1.5025	1.37131	2	1.44057	1.58496	1.67518	0.303864	1.41504	1	1	1.13835	0.874469	0.736965	1.87447	1.16197	0.0236213	0.36257	0.777608	0.652077	0.597418	0.584962	-0.263035	0.192645	0.171524	-0.425894	IMET_1036||scaffold00026.g1086	gi|585111254|gb|EWM28830.1| epimerase 4-reductase [Nannochloropsis gaditana]||3,5-epimerase/4-reductase [EC:5.1.3.- 1.1.1.-] ko00520 Amino sugar and nucleotide sugar metabolism ; ko00523 Polyketide sugar unit biosynthesis||conservedunknown protein [Ectocarpus siliculosus]0
0.736965	0.584962	1	0.773976	0.584962	0.736965	0.874469	0.732132	-0.0418437	0.874469	0.874469	0.874469	0.874469	0	0.36257	0.415037	0.259202	-0.615267	0.874469	-3.14951	0.874469	-0.466857	0.874469	0.584962	0	0.486477	0.953334	0.192645	0.192645	0.192645	0.192645	-0.263035	0.222392	-0.485427	-0.175357	-0.368002	IMET_1040||scaffold00026.g1090	gi|553190640|ref|XP_005855233.1| peroxiredoxin 5, atypical 2-Cys peroxiredoxin [Nannochloropsis gaditana CCMP526] &gt;gi|422293835|gb|EKU21135.1| peroxiredoxin 5, atypical 2-Cys peroxiredoxin [Nannochloropsis gaditana CCMP526]||peroxiredoxin 5, atypical 2-Cys peroxiredoxin [EC:1.11.1.15] ko04146 Peroxisome||peroxiredoxin5, atypical 2-Cys peroxiredoxin [Nannochloropsis gaditana CCMP526]||peroxired…
-1	-0.584963	-0.321928	-0.63563	-0.584963	-0.263035	0.222392	-0.208535	0.427095	0	-0.584963	-0.263035	-0.282666	-0.584963	0.192645	-0.263035	-0.218451	0.064215	0.222392	0	0	0.0741307	0.222392	-0.263035	-1	-0.346881	-0.421012	0	-0.807355	-1.22239	-0.676582	-0.263035	-1	0	-0.421012	0.25557	IMET_1043||scaffold00026.g1093	gi|585111165|gb|EWM28742.1| 3-oxoacyl-(acyl-carrier-protein) synthase 2 [Nannochloropsis gaditana]|| ||gi|293614182|gb|ADE54337.1| 3-oxoacyl-[acyl-carrier-protein]synthase 2 [Coraliomargarita akajimensis DSM 45221]||3-oxoacyl-(acyl-carrier- ) synthase 2||3-Ketoacyl-ACPsynthase/Fattyacidbiosynthesis
2.62449	2.32193	2.07039	2.33894	2.32193	2.32193	2.32193	2.32193	-0.0170067	2.36923	2.32193	2.36923	2.35346	2.32193	2.36257	2.16992	2.28481	-0.0686567	2.45943	2.36923	2.27302	2.36723	2.11548	2.22239	2.27302	2.20363	-0.163597	2.32193	2.28011	2.44057	2.34754	1.73697	-1	1.58496	0.773977	-1.57356	IMET_1044||scaffold00026.g1094	gi|585111248|gb|EWM28825.1| acyl- dehydrogenase [Nannochloropsis gaditana] &gt;gi|585111249|gb|EWM28826.1| acyl- dehydrogenase [Nannochloropsis gaditana]||acyl-CoA dehydrogenase [EC:1.3.99.-] ko00071 Fatty acid degradation ; ko01212 Fatty acid metabolism||Acyl-CoAdehydrogenase [Ectocarpus siliculosus]||acyl- dehydrogenase
2.58496	2.8413	2.20163	2.54263	2.5025	2.5025	2.66297	2.55599	0.01336	2.66297	2.41504	2.70044	2.59282	2.32193	2.19265	2.41504	2.30987	-0.282943	3.58496	3.52356	3.79008	3.63287	3.62449	3.43741	4.01495	3.69228	0.0594167	2.6845	2.36257	2.28011	2.44239	1.5025	1.66297	1.51457	1.56001	-0.88238	IMET_1048||scaffold00026.g1098
-1	-1	-2.73844	-1.57948	-1.58496	-1.58496	-2.41066	-1.86019	-0.280713	-0.263035	-1	-0.584963	-0.615999	-1	-1.80735	-1.58496	-1.4641	-0.848104	-1.58496	-0.584963	-0.584963	-0.918295	-0.263035	-1.58496	-1.65905	-1.16901	-0.25072	-2.65226	-2.71119	-2.70545	-2.68963	-2.73057	-1.58569	-2.82586	-2.38071	0.308927	IMET_1053||scaffold00026.g1103	gi|585111087|gb|EWM28664.1| nuclear autoantigenic sperm protein [Nannochloropsis gaditana]||nuclear autoantigenic sperm protein 0
0.222392	0.415037	0.263035	0.300155	-1	0.584962	0.415037	-3.33333e-07	-0.300155	0.415037	0	0.584962	0.333333	0	0	0.222392	0.0741307	-0.259202	0.222392	0.736965	0.415037	0.458131	0.584962	0	0	0.194987	-0.263144	-0.807355	0.36257	-0.807355	-0.41738	-1	0	-0.222392	-0.407464	0.009916	IMET_1055||scaffold00026.g1105	gi|585111230|gb|EWM28807.1| riboflavin biosynthesis protein [Nannochloropsis gaditana]||diaminohydroxyphosphoribosylaminopyrimidine deaminase / 5-amino-6-(5-phosphoribosylamino)uracil reductase [EC:3.5.4.26 1.1.1.193] ko00740 Riboflavin metabolism ; ko02024 Quorum sensing||gi|218166559|gb|ACK65296.1| riboflavin biosynthesis protein RibD [Cyanothece sp. PCC 8801]||riboflavin biosynthesis
3.32193	2.8413	2.67807	2.9471	2.8413	3.08746	2.9386	2.95579	0.00868667	2.96963	3.02975	2.66297	2.88745	2.8413	3.02554	2.8413	2.90271	0.0152633	2.45943	2.77259	2.62449	2.61884	2.80735	2.8413	2.73697	2.79521	0.17637	2.65208	2.61891	2.32193	2.53097	3.02975	1.11548	2.94753	2.36425	-0.16672	IMET_1070||scaffold00026.g1120	gi|585111108|gb|EWM28685.1| pyruvate carboxylase [Nannochloropsis gaditana]||pyruvate carboxylase [EC:6.4.1.1] ko00020 Citrate cycle (TCA cycle) ; ko00620 Pyruvate metabolism ; ko00720 Carbon fixation pathways in prokaryotes ; ko01200 Carbon metabolism ; ko01230 Biosynthesis of amino acids||putativecarboxylase [Phytophthora sojae]||pyruvate carboxylase
0.874469	1	0	0.624823	1.11548	1.22239	1	1.11262	0.4878	0.584962	0.222392	0.222392	0.343249	0.736965	0.36257	0.736965	0.612167	0.268918	0	0.584962	-0.263035	0.107309	1.11548	0.415037	0.584962	0.70516	0.597851	-0.485427	0	-1.22239	-0.569272	-0.263035	-0.263035	0.192645	-0.111142	0.458131	IMET_1076||scaffold00026.g1126	gi|585111232|gb|EWM28809.1| Protein of unknown function DUF1749 [Nannochloropsis gaditana]|| 0
-0.584963	-0.584963	-2.30066	-1.15686	-0.584963	0	0	-0.194988	0.961874	0.415037	-1	-0.584963	-0.389975	-0.584963	-1.22239	-1	-0.935784	-0.545809	1.22239	0.415037	0.874469	0.837299	-0.263035	-1	-0.263035	-0.50869	-1.34599	-0.222392	-0.807355	-1.22239	-0.750712	-1.58496	-0.584963	-1.22239	-1.13077	-0.380059	IMET_1084||scaffold00026.g1135	gi|585111098|gb|EWM28675.1| kinetochore protein spc25 [Nannochloropsis gaditana]||kinetochore protein Spc25, animal type ||gi|217409545|gb|EEC49476.1| predicted protein [Phaeodactylum tricornutum CCAP 1055/1]0
1.22239	1.11548	-2.88454	-0.182223	1	1.32193	1.41504	1.24566	1.42788	1.66297	1.41504	1.11548	1.39783	1.32193	0.893085	0.874469	1.02983	-0.368002	1.66297	1.11548	1.11548	1.29798	1.11548	0.736965	1.32193	1.05812	-0.239852	0.893085	0.893085	0.192645	0.659605	1.32193	1.22239	1	1.18144	0.521835	IMET_1086||scaffold00026.g1137	gi|585111217|gb|EWM28794.1| adenylate kinase 3 alpha like 1 variant 1 [Nannochloropsis gaditana]||adenylate kinase [EC:2.7.4.3] ko00230 Purine metabolism ; ko00730 Thiamine metabolism||nucleoside-triphosphate--adenylatekinase, partial [Nannochloropsis gaditana CCMP526]||adenylate kinase 3 alpha like 1 variant 1
-2.46331	-2.0118	-2.51236	-2.32916	-1	-1	-0.584963	-0.861654	1.4675	-1	-0.263035	-1	-0.754345	-1	-0.222392	-0.584963	-0.602452	0.151893	-1.79395	-3.14166	-2.91463	-2.61675	-0.263035	-1	-1.58496	-0.949332	1.66741	-3.12595	-0.807355	-2.53871	-2.15734	-1.58496	-3.14131	-1.22239	-1.98289	0.174452	IMET_1103||scaffold00026.g1154	gi|585111213|gb|EWM28790.1| phosphoribosylglycinamide synthetase [Nannochloropsis gaditana] &gt;gi|585111214|gb|EWM28791.1| phosphoribosylglycinamide synthetase [Nannochloropsis gaditana]|| ||hypotheticalprotein AURANDRAFT_11794, partial [Aureococcus anophagefferens]||phosphoribosylglycinamide synthetase
-1	-1	-2.30408	-1.43469	-1.58496	-1	-1	-1.19499	0.239707	-1.80786	-1.58496	-0.263035	-1.21862	0	-0.807355	-0.584963	-0.464106	0.754512	-0.584963	-1	-0.584963	-0.723309	-1	-1	-0.263035	-0.754345	-0.0310363	-1.22239	-0.485427	-0.807355	-0.838391	-1	-1	-0.485427	-0.828476	0.009915	IMET_1105||scaffold00026.g1156	gi|585111197|gb|EWM28774.1| geranylgeranyl pyrophosphate synthase [Nannochloropsis gaditana]||geranylgeranyl diphosphate synthase, type II [EC:2.5.1.1 2.5.1.10 2.5.1.29] ko00900 Terpenoid backbone biosynthesis||gi|220975447|gb|EED93775.1| geranylgeranyl pyrophosphate synthetase [Thalassiosira pseudonana CCMP1335]||geranylgeranyl pyrophosphate synthase
0.874469	0.736965	0.678072	0.763169	0.584962	0	0.415037	0.333333	-0.429836	0.584962	0.222392	0.736965	0.514773	0.222392	0.514573	0.584962	0.440642	-0.0741307	-0.263035	0.222392	-0.263035	-0.101226	0.584962	-0.584963	0.222392	0.0741303	0.175356	0.652077	0.514573	0.36257	0.50974	0.736965	0.874469	-0.222392	0.463014	-0.046726	IMET_1106||scaffold00026.g1157	gi|585111097|gb|EWM28674.1| amino acid permease-associated region [Nannochloropsis gaditana]|| ||gigigigi|332189800|gb|AEE27921.1| cationic amino acid transporter 9 [Arabidopsis thaliana]||amino acid permease-associated region
0	0.222392	0.485427	0.23594	0.222392	0.415037	0.415037	0.350822	0.114882	1.11548	0.222392	1	0.779291	0.874469	0.36257	0.415037	0.550692	-0.228599	0.584962	0.222392	0	0.269118	1.11548	0.584962	0.222392	0.640945	0.371827	0.192645	0.514573	0.192645	0.299954	0.874469	0.736965	0.514573	0.708669	0.408715	IMET_1111||scaffold00026.g1162	gi|585111096|gb|EWM28673.1| cystathionine gamma-lyase [Nannochloropsis gaditana]||cystathionine gamma-lyase [EC:4.4.1.1] ko00260 Glycine, serine and threonine metabolism ; ko00270 Cysteine and methionine metabolism ; ko00450 Selenocompound metabolism ; ko01230 Biosynthesis of amino acids||gi|262096831|gb|EEY54883.1| cystathionine gamma-lyase [Phytophthora infestans T30-4]||cystathionine gamma-lya…
-2.18019	-2.00657	-0.736966	-1.64124	-2.16597	-2.68891	-2.59409	-2.48299	-0.841748	-1	-1	-1.58496	-1.19499	-2.55774	-2.20249	-2.36637	-2.37553	-1.18055	-1.9136	-2.0137	-0.584963	-1.50409	-1.75201	-2.46846	-2.28179	-2.16742	-0.663332	-0.807355	-1.22239	-1.22239	-1.08404	-2.85889	-1.80323	-2.59405	-2.41872	-1.33468	IMET_1113||scaffold00026.g1164	gi|585111139|gb|EWM28716.1| h aca ribonucleoprotein complex subunit 2-like protein [Nannochloropsis gaditana]||H/ACA ribonucleoprotein complex subunit 2 ko03008 Ribosome biogenesis in eukaryotes||ribosomalprotein L7Ae/L30e/S12e/Gadd4 putative [Albugo laibachii Nc14]||h aca ribonucleo complex subunit 2
1.41504	1.22239	-1.32193	0.4385	1.41504	1.41504	1.66297	1.49768	1.05918	1.41504	1.11548	1.11548	1.21533	1	0.893085	0.874469	0.922518	-0.292815	1.22239	1.41504	1	1.21248	1.58496	1	1	1.19499	-0.01749	0.777608	0.652077	0.893085	0.774257	1.58496	1.80735	1.19265	1.52832	0.754063	IMET_1114||scaffold00026.g1165	gi|585111223|gb|EWM28800.1| heat shock protein hsp20 [Nannochloropsis gaditana]|| ||gi|227339164|gb|ACP23383.1| heat shock protein 16 [Sinorhizobium fredii NGR234]0
-1.58496	0.222392	-1.32193	-0.894833	0.222392	-0.584963	0	-0.120857	0.773976	-0.584963	0	-0.584963	-0.389975	-1	-1.22239	-0.584963	-0.935784	-0.545809	-0.263035	-1	-0.584963	-0.615999	0.584962	-0.584963	0.222392	0.0741303	0.69013	-2.51838	-0.807355	-0.807355	-1.3777	-0.263035	-2.70844	0	-0.990492	0.387205	IMET_1115||scaffold00026.g1166	gi|585111116|gb|EWM28693.1| 5-oxoprolinase [Nannochloropsis gaditana]||5-oxoprolinase (ATP-hydrolysing) [EC:3.5.2.9] ko00480 Glutathione metabolism||hypotheticalprotein PHYSODRAFT_263761 [Phytophthora sojae]||5-oxoprolinase
-2.88569	-1	-1.32193	-1.73587	-1	-1	-1	-1	0.735873	-2.01804	-2.64652	-3.22469	-2.62975	-1	-0.807355	-1	-0.935785	1.69396	-0.584963	-2.15817	-1.93942	-1.56085	-1	-1.58496	-1.58496	-1.38997	0.170878	-0.807355	-0.222392	-0.807355	-0.612367	-2.41195	-1.58496	-2.67342	-2.22344	-1.61108	IMET_1120||scaffold00026.g1171	gi|585111101|gb|EWM28678.1| elongation factor ts [Nannochloropsis gaditana]||elongation factor Ts ||conservedunknown protein [Ectocarpus siliculosus]||elongation factor ts
-0.263035	0.222392	-2.96735	-1.00266	0.222392	0	-0.263035	-0.0135477	0.989117	0.415037	0.222392	0	0.212476	0.222392	0.36257	-0.263035	0.107309	-0.105167	-2.88835	-2.49966	-2.66771	-2.68524	-2.59176	-2.94275	-2.25567	-2.59673	0.0885133	-2.82156	-2.96511	-3.40059	-3.06242	0.222392	-2.82063	-2.88132	-1.82652	1.2359	IMET_1122||scaffold00026.g1173	gi|585111099|gb|EWM28676.1| mapeg family protein [Nannochloropsis gaditana]|| mapeg family
-1.58496	-1	0.263035	-0.773975	-0.584963	-0.584963	-1	-0.723309	0.0506663	1.22239	-0.584963	-1	-0.120858	-0.263035	-1.22239	-0.263035	-0.58282	-0.461962	-1	-3.15463	-0.263035	-1.47256	0.415037	0.736965	0.584962	0.578988	2.05154	-0.485427	-0.222392	-0.807355	-0.505058	-2.74001	-1.58496	-3.01784	-2.4476	-1.94255	IMET_1123||scaffold00026.g1174	gi|585111168|gb|EWM28745.1| eukaryotic translation initiation factor 4g [Nannochloropsis gaditana]||translation initiation factor 4G ko03013 RNA transport ; ko05416 Viral myocarditis||hypotheticalprotein PHYSODRAFT_529995 [Phytophthora sojae]0
0.222392	0.415037	0.847997	0.495142	0.222392	0.736965	0.415037	0.458131	-0.0370107	1	0	0.415037	0.471679	0.874469	0.36257	0.736965	0.658001	0.186322	0	-1	0	-0.333333	0	0.415037	0	0.138346	0.471679	0	-0.222392	0	-0.0741307	0.222392	-1	0.652077	-0.0418437	0.032287	IMET_1133||scaffold00026.g1184	gi|585111103|gb|EWM28680.1| phenylalanyl-trna synthetase [Nannochloropsis gaditana]||phenylalanyl-tRNA synthetase alpha chain [EC:6.1.1.20] ko00970 Aminoacyl-tRNA biosynthesis||hypotheticalprotein PHYSODRAFT_326460 [Phytophthora sojae]||phenylalanyl-trna synthetase
1.87447	2.05889	1.926	1.95312	1.87447	1.87447	2.16992	1.97295	0.0198333	1.73697	2	1.87447	1.87048	2.05889	2	2.05889	2.03926	0.16878	2.11548	2.22239	2.11548	2.15112	2.32193	2.36923	2.05889	2.25002	0.0989	1.89309	1.44057	1.89309	1.74225	1.87447	1.9386	1.65208	1.82172	0.0794667	IMET_1138||scaffold00026.g1189	gi|585111242|gb|EWM28819.1| hypothetical protein Naga_100002g42 [Nannochloropsis gaditana]|| 0
-2.54056	-1	-2.07639	-1.87232	-1	-1	-0.584963	-0.861654	1.01066	1.22239	-1.58496	-1	-0.45419	0.736965	1.58496	1.11548	1.1458	1.59999	-1.58496	-1	0.415037	-0.723308	1.11548	1.22239	1.66297	1.33361	2.05692	1.09954	0.777608	-0.485427	0.463907	-2.70265	-2.55293	-1.22239	-2.15932	-2.62323	IMET_1139||scaffold00026.g1190	gi|585111242|gb|EWM28819.1| hypothetical protein Naga_100002g42 [Nannochloropsis gaditana]|| 0
-1.76187	-2.62835	-2.6293	-2.33984	-3.18279	-1.90365	-2.37179	-2.48608	-0.146237	-1.77679	-2.66018	-2.01637	-2.15111	-1.85598	-2.61578	-2.03587	-2.16921	-0.0180967	-1.58496	-1.58496	0.222392	-0.982509	-1	-1	0	-0.666667	0.315843	-0.807355	-1.22239	0	-0.676582	-1.58496	-1	-0.485427	-1.02346	-0.346881	IMET_1147||scaffold00026.g1198	gi|298707109|emb|CBJ29901.1| conserved unknown protein [Ectocarpus siliculosus]||acetylornithine deacetylase [EC:3.5.1.16] ko00220 Arginine biosynthesis ; ko01210 2-Oxocarboxylic acid metabolism ; ko01230 Biosynthesis of amino acids||conservedunknown protein [Ectocarpus siliculosus]0
-0.584963	-1.58496	-1.80421	-1.32471	-1.58496	-1.58496	-2.42561	-1.86518	-0.540466	-2.95026	-2.9024	-1.58496	-2.47921	-0.263035	-0.807355	-0.263035	-0.444475	2.03473	-2.14746	-2.46544	-2.39099	-2.33463	0.222392	0	-0.584963	-0.120857	2.21377	-3.37628	-3.12005	-2.0379	-2.84474	-2.99422	-2.30741	-3.16048	-2.8207	0.02404	IMET_1149||scaffold00026.g1200	gi|585111163|gb|EWM28740.1| hypothetical protein Naga_100002g53 [Nannochloropsis gaditana]|| 0
-0.263035	-1	-0.736966	-0.666667	-0.263035	-0.584963	-1.58496	-0.810986	-0.144319	-0.584963	-1.58496	-1	-1.05664	-1.58496	-2.72066	-2.52436	-2.27666	-1.22002	-2.18131	-2.1742	-1.58496	-1.98016	-1.58496	-2.66681	-2.30315	-2.18497	-0.204817	-2.40466	-2.03359	-3.25634	-2.56486	-0.584963	-3.17988	-1.22239	-1.66241	0.902452	IMET_1151||scaffold00026.g1203	gi|585111091|gb|EWM28668.1| Vacuolar (H+)-ATPase G subunit [Nannochloropsis gaditana]||V-type H+-transporting ATPase subunit G ko00190 Oxidative phosphorylation ; ko04145 Phagosome ; ko04150 mTOR signaling pathway ; ko04721 Synaptic vesicle cycle ; ko04966 Collecting duct acid secretion ; ko05110 Vibrio cholerae infection ; ko05120 Epithelial cell signaling in Helicobacter pylori infection ; ko05…
0.222392	-0.263035	-1.67405	-0.571564	0	0.222392	1.11548	0.445957	1.01752	-0.263035	-1.58496	-1.58496	-1.14432	-1	0.192645	0.736965	-0.0234633	1.12085	-2.20103	-1.58496	-3.47781	-2.42127	0	0.222392	-0.584963	-0.120857	2.30041	-0.485427	-0.807355	-2.54167	-1.27815	0	-0.263035	-3.5987	-1.28724	-0.00909433	IMET_1165||scaffold00026.g1217	gi|585111125|gb|EWM28702.1| rna binding protein [Nannochloropsis gaditana]|| 0
-0.584963	-0.263035	-0.321928	-0.389975	-0.584963	-0.263035	-0.263035	-0.370344	0.019631	0.584962	0.222392	0	0.269118	-0.263035	-0.485427	0.222392	-0.175357	-0.444475	-0.263035	-0.584963	0	-0.282666	0.584962	-0.584963	-0.584963	-0.194988	0.087678	0	0	-0.222392	-0.0741307	-1.58496	0	0.192645	-0.464105	-0.389974	IMET_1187||scaffold00026.g1241	gi|585111251|gb|EWM28828.1| aminotransferase class-iii [Nannochloropsis gaditana]||adenosylmethionine---8-amino-7-oxononanoate aminotransferase [EC:2.6.1.62] ko00780 Biotin metabolism||gi|346920796|gb|EGY01753.1| beta alanine--pyruvate transaminase [Azospirillum amazonense Y2]||aminotransferase class-iii
1.5025	1.11548	1.1375	1.25183	0.736965	0.874469	0.736965	0.7828	-0.469027	1	1.11548	1.41504	1.17684	0.736965	1	1.11548	0.950815	-0.226025	1.58496	1.32193	2.05889	1.65526	1.32193	1.32193	1.80735	1.48374	-0.171523	1.77761	1.58496	1.58496	1.64918	1.32193	1.41504	1.09954	1.27884	-0.37034	IMET_1196||scaffold00026.g1251	gi|553189308|ref|XP_005854974.1| light-harvesting protein [Nannochloropsis gaditana CCMP526] &gt;gi|422294085|gb|EKU21385.1| light-harvesting protein [Nannochloropsis gaditana CCMP526]|| ||light-harvestingprotein [Nannochloropsis gaditana CCMP526]||light-harvesting protein
0.584962	1	1.1375	0.907487	-0.584963	-0.263035	-0.584963	-0.477654	-1.38514	0.584962	0.874469	0.584962	0.681464	-0.584963	-1.22239	-0.263035	-0.690129	-1.37159	0.415037	0.415037	0.584962	0.471679	-0.263035	-1.58496	0.415037	-0.477653	-0.949331	0.514573	0.652077	0.514573	0.560408	-1.58496	-2.30357	-1.80735	-1.89863	-2.45903	IMET_1199||scaffold00026.g1254	gi|585111176|gb|EWM28753.1| arginyl-trna synthetase [Nannochloropsis gaditana]||arginyl-tRNA synthetase [EC:6.1.1.19] ko00970 Aminoacyl-tRNA biosynthesis||Arginyl-tRNASynthetase [Ectocarpus siliculosus]||arginyl-trna synthetase
0.222392	1.22239	1.37851	0.941097	-2.5102	-2.07453	-1.59756	-2.06076	-3.00186	1.32193	0.874469	0.874469	1.02362	-2.65107	-2.01852	-2.49358	-2.38772	-3.41135	0.415037	-0.263035	0.584962	0.245655	-2.33894	-2.06497	-2.51107	-2.30499	-2.55065	0	1	0.192645	0.397548	-2.37009	-2.72842	-2.18806	-2.42886	-2.8264	IMET_1200||scaffold00026.g1255	gi|585111231|gb|EWM28808.1| DNA/RNA helicase, DEAD/DEAH box type [Nannochloropsis gaditana]||ATP-dependent RNA helicase DDX60 [EC:3.6.4.13] ||conservedunknown protein [Ectocarpus siliculosus]||DNA RNA DEAD DEAH box type
-0.584963	-0.584963	-2.56309	-1.24434	-0.584963	0	0	-0.194988	1.04935	-0.263035	-0.263035	-0.263035	-0.263035	-0.584963	-0.222392	0.415037	-0.130773	0.132262	0.415037	-0.263035	0	0.0506673	0.415037	0.874469	0.736965	0.67549	0.624823	-0.485427	-0.485427	0.36257	-0.202761	-1.58496	-2.28504	-0.807355	-1.55912	-1.35636	IMET_1208||scaffold00026.g1263	gi|585111107|gb|EWM28684.1| cdc25 protein [Nannochloropsis gaditana]||endophilin-A ko04144 Endocytosis||PREDICTED:endophilin-A3-like [Hydra magnipapillata]0
1.9386	2.05889	-2.69399	0.4345	2.05889	2.22239	2	2.09376	1.65926	1.9386	1.5025	1.80735	1.74948	1.80735	1.19265	1.66297	1.55432	-0.19516	2.36923	2.16992	2.36923	2.30279	2.41504	2.45943	1.87447	2.24965	-0.0531467	1.94753	2.09954	1.58496	1.87734	2.5025	2.5025	1.71621	2.2404	0.36306	IMET_1210||scaffold00026.g1265	gi|585111224|gb|EWM28801.1| Glycoside hydrolase-type carbohydrate-binding protein [Nannochloropsis gaditana]||glucose-6-phosphate 1-epimerase [EC:5.1.3.15] ko00010 Glycolysis / Gluconeogenesis||conservedcarbohydrate binding protein [Ectocarpus siliculosus]||Glycoside hydrolase-type carbohydrate-binding
-0.263035	-0.263035	0.485427	-0.0135477	0	0	-0.584963	-0.194988	-0.18144	0.874469	0.584962	0.222392	0.560608	0.415037	0.36257	0.415037	0.397548	-0.16306	0.584962	-0.584963	0	-3.33333e-07	0.222392	-0.584963	0.415037	0.0174887	0.017489	0	0.192645	-0.222392	-0.00991567	-0.263035	-0.584963	0.652077	-0.065307	-0.0553913	IMET_1212||scaffold00026.g1267	gi|299471875|emb|CBN77045.1| FKBP-type peptidyl-prolyl cis-trans isomerase 9 [Ectocarpus siliculosus]|| ||FKBP-typepeptidyl-prolyl cis-trans isomerase 9 [Ectocarpus siliculosus]||FKBP-type peptidyl-prolyl cis-trans isomerase 9
1.5025	1.5025	2.1375	1.71417	1.32193	1.11548	1.22239	1.21993	-0.494233	1.41504	1.22239	1.5025	1.37998	1.73697	1.28011	1.58496	1.53401	0.154037	0.736965	0.584962	1.41504	0.912322	1.22239	0.736965	1.73697	1.23211	0.319786	1.36257	1	1.09954	1.15404	1.87447	1.22239	1.28011	1.45899	0.304953	IMET_1214||scaffold00026.g1269	gi|585111151|gb|EWM28728.1| Mpv17/PMP22 [Nannochloropsis gaditana]||protein Mpv17 ko04146 Peroxisome||peroxisomalmembrane MPV17/PMP22-like protein [Galdieria sulphuraria]||Mpv17 PMP22
-1.58496	-1.58496	-1.32193	-1.49728	-1	-1	-2.16049	-1.38683	0.110453	-0.263035	-1	-0.584963	-0.615999	-1	-1.22239	-1	-1.07413	-0.458131	-2.42053	-2.71456	-2.86081	-2.6653	-2.46119	-2.59953	-2.80582	-2.62218	0.04312	-1.80735	-1.80735	-2.50713	-2.04061	-1.58496	-1.58496	-1.83084	-1.66692	0.37369	IMET_1220||scaffold00026.g1275	gi|585111065|gb|EWM28644.1| charged multivesicular body protein 2a [Nannochloropsis gaditana]||charged multivesicular body protein 2A ko04144 Endocytosis ; ko04217 Necroptosis||similarto chromatin modifying protein 2B [Ectocarpus siliculosus]||charged multivesicular body 2a
2.5025	2.70044	0.263035	1.82199	2.54432	2.77259	2.9386	2.75184	0.929845	2.58496	2.11548	2.22239	2.30761	2.96963	2.51457	2.36923	2.61781	0.3102	2.16992	2.22239	2.05889	2.1504	2.80735	2.9386	2.58496	2.77697	0.62657	1.36257	1.09954	0.893085	1.1184	2.66297	2.22239	2.19265	2.35934	1.24094	IMET_1227||scaffold00026.g1282	gi|585111072|gb|EWM28651.1| Uncharacterized protein Naga_100177g17 [Nannochloropsis gaditana]|| 0
-1.58496	-1.58496	-1.85511	-1.67501	-2.2653	-2.4432	-2.24984	-2.31945	-0.644437	-1	-2.45443	-1.58496	-1.6798	-2.20585	-2.86831	-2.45444	-2.50953	-0.829737	-1.58496	-1.58496	-1.58496	-1.58496	-2.49678	-1.89168	-1.89739	-2.09528	-0.510323	-1.80735	-2.79447	-3.02029	-2.5407	-2.70354	-2.73661	-1.94792	-2.46269	0.0780133	IMET_1235||scaffold00026.g1290	gi|585111052|gb|EWM28633.1| pseudouridine synthase and archaeosine transglycosylase domain-containing protein [Nannochloropsis gaditana]||PUA domain protein ||pseudouridinesynthase and archaeosine transglycosylase-like protein [Cucumis sativus]||pseudouridine synthase and archaeosine transglycosylase domain-containing
-0.584963	-1.58496	-2.65267	-1.60753	-1	-2.87654	-2.39267	-2.08974	-0.482206	-2.3026	-1.95407	-2.18414	-2.14694	-2.5965	-2.09409	-2.98107	-2.55722	-0.410283	-2.09125	-0.263035	-1.96984	-1.44138	0.415037	-1.58496	-1.58496	-0.918294	0.523081	-0.485427	-0.807355	-1.22239	-0.838391	-0.584963	-2.42484	0	-1.00327	-0.164877	IMET_1236||scaffold00026.g1291	gi|585111048|gb|EWM28629.1| fkbp-type peptidyl-prolyl cis-trans isomerase [Nannochloropsis gaditana]|| ||similarto FKBP-type peptidyl-prolyl cis-trans isomerase [Cyanidioschyzon merolae strain 10D]||fkbp-type peptidyl-prolyl cis-trans isomerase
-2.30356	-1.8611	-1.99859	-2.05442	-2.178	-2.51445	-1.64834	-2.1136	-0.05918	-2.66307	-2.51205	-1.58496	-2.25336	-2.40927	-2.92434	-2.23019	-2.52127	-0.267907	-1	-1.58496	0	-0.861653	-1.58496	-1	-0.584963	-1.05664	-0.194988	-0.485427	-0.807355	0	-0.430927	-0.263035	-0.584963	0	-0.282666	0.148261	IMET_1244||scaffold00026.g1299	gi|585111014|gb|EWM28596.1| peptide deformylase [Nannochloropsis gaditana]||peptide deformylase [EC:3.5.1.88] ||gi|220978361|gb|EED96687.1| dubious peptide deformylase [Thalassiosira pseudonana CCMP1335]||peptide deformylase
-1	-1	-2.02825	-1.34275	-0.584963	-0.584963	-0.584963	-0.584963	0.757787	-0.584963	-0.584963	-0.263035	-0.477654	-2.46546	-0.807355	-1	-1.42427	-0.946618	0.222392	-0.263035	-1	-0.346881	-0.584963	-0.263035	-0.584963	-0.477654	-0.130773	-1.22239	-0.222392	-0.807355	-0.750712	0.415037	0.222392	-1.22239	-0.194987	0.555725	IMET_1245||scaffold00026.g1300	gi|585110986|gb|EWM28568.1| delta( )-delta( )-dienoyl- mitochondrial-like protein [Nannochloropsis gaditana]||Delta(3,5)-Delta(2,4)-dienoyl-CoA isomerase [EC:5.3.3.-] ko04146 Peroxisome||gi|156217313|gb|EDO38232.1| predicted protein [Nematostella vectensis]0
-1.58496	-2.77184	-1.32193	-1.89291	-1.67324	-2.85474	-1.49423	-2.0074	-0.114493	-0.584963	-1.58496	-1	-1.05664	-2.9099	-2.40528	-2.41513	-2.57677	-1.52013	-2.17798	-2.54991	-1.58496	-2.10428	-1.6157	-3.0976	-2.61408	-2.44246	-0.338177	-1.80735	-0.807355	-2.03533	-1.55001	-2.75348	-2.02149	-3.13688	-2.63728	-1.08727	IMET_1247||scaffold00026.g1302	gi|585111027|gb|EWM28609.1| pas-domain protein [Nannochloropsis gaditana]|| pas-domain protein
1.73697	1.32193	1.58496	1.54795	1.73697	1.32193	1.41504	1.49131	-0.05664	1.73697	1.58496	1.66297	1.66163	1.41504	1.36257	1.11548	1.2977	-0.363937	0.874469	0.584962	0.584962	0.681464	1.32193	1.58496	1	1.3023	0.620832	1.51457	1.51457	1.19265	1.40726	1.58496	0.222392	1.51457	1.10731	-0.299956	IMET_1256||scaffold00026.g1311	gi|585110947|gb|EWM28529.1| DNA-binding SAP [Nannochloropsis gaditana]|| ||gi|262109729|gb|EEY67781.1| conserved hypothetical protein [Phytophthora infestans T30-4]||DNA-binding SAP
1.58496	1.5025	1.37851	1.48866	1.58496	1.66297	1.66297	1.63697	0.14831	1.58496	1.66297	1.58496	1.61096	1.11548	1.19265	1.41504	1.24106	-0.369907	1.32193	1.11548	1.22239	1.21993	1.41504	0.736965	1.32193	1.15798	-0.061955	2.14684	2.23704	2.05063	2.14484	1.73697	1.11548	1.09954	1.31733	-0.827507	IMET_1258||scaffold00026.g1313	gi|585111008|gb|EWM28590.1| ubiquitin [Nannochloropsis gaditana]||large subunit ribosomal protein L40e ko03010 Ribosome||gi|217406211|gb|EEC46151.1| ubiquitin extension protein 1/2 [Phaeodactylum tricornutum CCAP 1055/1]||ubiquitin
-0.584963	-1	-0.321928	-0.63563	-1	0.222392	0.222392	-0.185072	0.450558	-0.263035	-0.263035	-0.584963	-0.370344	-0.584963	0	-0.263035	-0.282666	0.0876783	-1	-1	0.584962	-0.471679	0.222392	0.584962	0	0.269118	0.740797	-2.57083	-2.65579	-3.37632	-2.86765	0	-0.584963	0	-0.194988	2.67266	IMET_1259||scaffold00026.g1314	gi|585110985|gb|EWM28567.1| Oxidoreductase [Nannochloropsis gaditana]||D-galacturonate reductase [EC:1.1.1.-] ko00040 Pentose and glucuronate interconversionsOxidoreductase
1.9386	2.11548	2.07039	2.04149	2.22239	2.27302	2.27302	2.25614	0.214653	2.36923	2	1.9386	2.10261	2.16992	2.14684	2.22239	2.17972	0.0771067	1.73697	1.58496	1.9386	1.75351	2.16992	1.80735	1.66297	1.88008	0.12657	1.89309	2	1.8365	1.90986	1.87447	2	1.89309	1.92252	0.0126567	IMET_1261||scaffold00026.g1316	gi|585110964|gb|EWM28546.1| 60s acidic ribosomal protein p0 [Nannochloropsis gaditana]||large subunit ribosomal protein LP0 ko03010 Ribosome||hypotheticalprotein PHYSODRAFT_353332 [Phytophthora sojae]||60s acidic ribosomal p0
1.87447	1.73697	1.848	1.81981	1.87447	2.11548	2.11548	2.03514	0.21533	2.58496	1.80735	2.22239	2.2049	2.36923	1.94753	2.05889	2.12522	-0.0796833	2.62449	2.41504	2.5025	2.51401	2.54432	2.22239	2.36923	2.37865	-0.135363	2.44057	2.47805	1.8365	2.25171	2.41504	2.05889	2	2.15798	-0.09373	IMET_1274||scaffold00026.g1329	gi|585111020|gb|EWM28602.1| enolase [Nannochloropsis gaditana]||enolase [EC:4.2.1.11] ko00010 Glycolysis / Gluconeogenesis ; ko00680 Methane metabolism ; ko01200 Carbon metabolism ; ko01230 Biosynthesis of amino acids ; ko03018 RNA degradation ; ko04066 HIF-1 signaling pathway||enolase[Ectocarpus siliculosus]||enolase
1.32193	1	1.37851	1.23348	1.22239	0.874469	1.22239	1.10642	-0.127064	1.9386	1.66297	1.66297	1.75485	1.5025	0.777608	0.584962	0.955023	-0.799823	1.58496	1.41504	1.73697	1.57899	1	0.584962	1.22239	0.935784	-0.643206	2.05063	2	2.36257	2.13773	1.66297	1.73697	1.19265	1.53086	-0.60687	IMET_1277||scaffold00026.g1332	gi|585111012|gb|EWM28594.1| translation initiation factor eif-5a [Nannochloropsis gaditana]||translation initiation factor 5A ||conservedunknown protein [Ectocarpus siliculosus]||translation initiation factor eif-5a
0.584962	0.222392	0.485427	0.430927	0.415037	0.415037	0.222392	0.350822	-0.080105	0.415037	0.222392	0	0.212476	0.415037	0.514573	0.874469	0.60136	0.388883	0.874469	0.874469	0.415037	0.721325	0.874469	0.736965	0.584962	0.732132	0.010807	0.652077	-0.222392	-0.222392	0.0690977	1	0.584962	0.36257	0.649177	0.58008	IMET_1280||scaffold00026.g1335	gi|585110989|gb|EWM28571.1| 26s proteasome regulatory subunit n7 [Nannochloropsis gaditana]||26S proteasome regulatory subunit N7 ko03050 Proteasome ; ko05169 Epstein-Barr virus infection||conservedunknown protein [Ectocarpus siliculosus]||26s proteasome regulatory subunit n7
0	0	-1.32193	-0.440643	-1	-0.584963	0	-0.528321	-0.0876777	-1.58496	-0.263035	-0.584963	-0.810986	-0.584963	0	-2.05411	-0.879691	-0.068705	-2.29064	-1	-0.263035	-1.18456	-1	-2.14754	-1	-1.38251	-0.197955	-2.97099	-1.80735	-2.32899	-2.36911	-1	-1.58496	-0.807355	-1.13077	1.23834	IMET_1292||scaffold00026.g1347	gi|585111046|gb|EWM28628.1| 3 (2 ) -bisphosphate nucleotidase [Nannochloropsis gaditana]|| ||gi|422295939|gb|EKU23238.1| 3&apos;[2&apos;], 5&apos;-bisphosphate nucleotidase [Nannochloropsis gaditana CCMP526]||3 (2 ) -bisphosphate nucleotidase
0	-0.584963	-0.736966	-0.440643	0.222392	-0.263035	-0.263035	-0.101226	0.339417	0.874469	-1	-0.263035	-0.129522	-0.263035	0	-1.58496	-0.615998	-0.486476	-0.584963	-1	-0.584963	-0.723309	0	-0.584963	-0.584963	-0.389975	0.333333	-0.807355	0.36257	-0.807355	-0.41738	-0.263035	-1	0.192645	-0.356797	0.0605833	IMET_1294||scaffold00026.g1349	gi|553188824|ref|XP_005854872.1| pyruvate decarboxylase [Nannochloropsis gaditana CCMP526] &gt;gi|422294180|gb|EKU21480.1| pyruvate decarboxylase [Nannochloropsis gaditana CCMP526]||pyruvate decarboxylase [EC:4.1.1.1] ko00010 Glycolysis / Gluconeogenesis||pyruvatedecarboxylase [Nannochloropsis gaditana CCMP526]||pyruvate decarboxylase
0.736965	0.415037	0.678072	0.610025	0.736965	0.736965	1.32193	0.931953	0.321929	1.11548	0.874469	1.41504	1.135	1	1	1	1	-0.134996	0.736965	0.222392	0.736965	0.565441	0.736965	0.874469	0.736965	0.7828	0.217359	0.652077	0.514573	0.36257	0.50974	0.736965	0.874469	0.652077	0.754504	0.244764	IMET_1297||scaffold00026.g1352	gi|585110997|gb|EWM28579.1| GrpE nucleotide exchange factor [Nannochloropsis gaditana]|| ||GrpE,partial [Nannochloropsis gaditana CCMP526]||nucleotide exchange factor
-1.58496	-0.584963	-0.736966	-0.968963	-1.58496	-1.58496	-1	-1.38997	-0.42101	-0.584963	-1	-0.584963	-0.723309	-1	-0.485427	-0.584963	-0.69013	0.0331787	-1.58496	-1.58496	-1.58496	-1.58496	-2.39334	0	-1	-1.13111	0.453847	-1.80735	-1.22239	-1.80735	-1.61236	0.222392	-0.584963	-0.807355	-0.389975	1.22239	IMET_1301||scaffold00026.g1356	gi|585110959|gb|EWM28541.1| peptidyl-prolyl cis-trans fkbp-type [Nannochloropsis gaditana]|| peptidyl-prolyl cis-trans fkbp-type
-2.25076	-2.04994	-1.32193	-1.87421	-1.58496	-1	-1.58496	-1.38997	0.484237	-1.95034	-2.49479	-1.58496	-2.01003	-1	-2.70676	-1	-1.56892	0.44111	-1.89917	-2.24517	-3.21668	-2.45367	-0.263035	0.222392	-1	-0.346881	2.10679	-2.66328	-2.76728	-3.46407	-2.96488	-1.58496	0	-0.222392	-0.602451	2.36243	IMET_1315||scaffold00026.g1370	gi|585111009|gb|EWM28591.1| aarF domain-containing protein kinase [Nannochloropsis gaditana]||aarF domain-containing kinase ||gi|217407100|gb|EEC47037.1| predicted protein [Phaeodactylum tricornutum CCAP 1055/1]||aarF domain-containing kinase
1.9386	1.66297	2.26303	1.95487	2.27302	2.22239	2.27302	2.25614	0.301277	2.11548	1.5025	2.27302	1.96367	2.05889	1.8365	2	1.96513	0.00146333	2.05889	1.80735	2.22239	2.02954	2.58496	2.11548	2.41504	2.37183	0.342283	1.94753	1.8365	1.51457	1.7662	2.11548	2.27302	2.23704	2.20851	0.442313	IMET_1322||scaffold00026.g1377	gi|585111013|gb|EWM28595.1| 6-phosphogluconate dehydrogenase [Nannochloropsis gaditana]||6-phosphogluconate dehydrogenase [EC:1.1.1.44 1.1.1.343] ko00030 Pentose phosphate pathway ; ko00480 Glutathione metabolism ; ko01200 Carbon metabolism||hypotheticalprotein PHYSODRAFT_557596 [Phytophthora sojae]||6-phosphogluconate dehydrogenase
-1	-1	-1.32193	-1.10731	-1.58496	-1.58496	-2.3268	-1.83224	-0.72493	-2.4832	-2.71653	-3.21038	-2.80337	-1.58496	-2.96024	-0.263035	-1.60275	1.20062	-2.826	-1.58496	-2.27748	-2.22948	-0.584963	-0.263035	-1	-0.615999	1.61348	-2.88488	-2.78041	-2.88735	-2.85088	-2.13314	-2.59163	-0.485427	-1.73673	1.11415	IMET_1323||scaffold00026.g1378	gi|585110962|gb|EWM28544.1| leukotriene a4 hydrolase [Nannochloropsis gaditana]||leukotriene-A4 hydrolase [EC:3.3.2.6] ko00590 Arachidonic acid metabolism||gi|220970632|gb|EED88969.1| hypothetical protein THAPSDRAFT_269777 [Thalassiosira pseudonana CCMP1335]||leukotriene a4 hydrolase
0.584962	0	0.847997	0.477653	-0.584963	0.415037	0.222392	0.0174887	-0.460164	0.584962	0.584962	0.874469	0.681464	0.222392	0.777608	0.736965	0.578988	-0.102476	0.736965	0.222392	0.415037	0.458131	0.584962	0	-0.263035	0.107309	-0.350822	0.192645	-0.485427	0	-0.097594	-0.584963	-1	0	-0.528321	-0.430727	IMET_1333||scaffold00026.g1388	gi|676384347|ref|XP_009035452.1| tubulin beta chain [Aureococcus anophagefferens] &gt;gi|676386943|ref|XP_009036750.1| tubulin beta chain [Aureococcus anophagefferens] &gt;gi|676391591|ref|XP_009039073.1| tubulin beta chain [Aureococcus anophagefferens] &gt;gi|323450235|gb|EGB06117.1| tubulin beta chain [Aureococcus anophagefferens] &gt;gi|323452892|gb|EGB08765.1| tubulin beta chain [Aureococcus …
0.584962	0.415037	-2.78279	-0.594264	-0.263035	0	-0.263035	-0.175357	0.418907	0.222392	0.222392	0.222392	0.222392	-0.263035	-0.485427	-0.584963	-0.444475	-0.666867	-2.29477	-0.584963	-0.584963	-1.1549	0	0.222392	1.11548	0.445957	1.60086	-1.22239	-0.485427	-2.84174	-1.51652	-0.584963	1.22239	0	0.212476	1.72899	IMET_1338||scaffold00026.g1394	gi|585110929|gb|EWM28512.1| lipocalin protein [Nannochloropsis gaditana]||apolipoprotein D and lipocalin family protein 0
0.584962	0.736965	0.847997	0.723308	0.584962	0.222392	0.415037	0.407464	-0.315844	1.41504	0.584962	1	1	1.32193	1	1	1.10731	0.107309	-1.58496	-2.38714	0	-1.32403	1.11548	0.736965	1	0.950815	2.27485	0	-0.485427	-1.22239	-0.569272	0.584962	-2.51764	0.893085	-0.346531	0.222741	IMET_1349||scaffold00026.g1405	gi|585110936|gb|EWM28519.1| apoptosis inducing factor [Nannochloropsis gaditana]||programmed cell death 8 (apoptosis-inducing factor) [EC:1.-.-.-] ko04210 Apoptosis ; ko04214 Apoptosis - fly ; ko04217 Necroptosis||gi|262101224|gb|EEY59276.1| apoptosis-inducing factor 1, putative [Phytophthora infestans T30-4]||apoptosis inducing factor
0.874469	0.736965	-2.46349	-0.284019	0	0.415037	0.415037	0.276691	0.56071	0.584962	0.874469	0.415037	0.624823	0.415037	0	0.584962	0.333333	-0.29149	0.584962	1.22239	1.32193	1.04309	0.736965	0.415037	0	0.384001	-0.659093	0.192645	0.893085	0.514573	0.533434	1.22239	0.736965	0.777608	0.912321	0.378887	IMET_1350||scaffold00026.g1406	gi|585110931|gb|EWM28514.1| Isochorismatase [Nannochloropsis gaditana]|| ||conservedunknown protein [Ectocarpus siliculosus]||Isochorismatase
-1	-1.58496	-1.32193	-1.3023	-2.69055	-2.11816	-1.9976	-2.26877	-0.966473	-0.584963	-1.58496	-1	-1.05664	-2.84289	-1.80735	-1	-1.88341	-0.826772	-2.35944	-1.58496	-2.20994	-2.05145	-2.17222	-1.58496	-3.19566	-2.31761	-0.266167	-1.80735	-3.25413	-3.48027	-2.84725	-2.12237	-1.66057	-2.43026	-2.07107	0.776183	IMET_1356||scaffold00026.g1412	gi|585110856|gb|EWM28453.1| hypothetical protein Naga_100636g1 [Nannochloropsis gaditana]|| 0
1.41504	1.22239	2.1375	1.59164	1.73697	1.5025	1.5025	1.58066	-0.0109867	1.66297	1.73697	1.58496	1.66163	1.66297	1.28011	1.58496	1.50935	-0.152287	2.58496	2.70044	2.41504	2.56681	2.36923	2.32193	2.45943	2.38353	-0.183283	3	2.65208	2.86507	2.83905	2.41504	2.32193	2.36257	2.36651	-0.472537	IMET_1357||scaffold00026.g1413	gi|585110860|gb|EWM28456.1| Ribosomal protein L23/L15e core domain protein [Nannochloropsis gaditana]||small subunit ribosomal protein S24e ko03010 Ribosome||40Sribosomal protein S24 putative [Albugo laibachii Nc14]||Ribosomal L23 L15e core domain
0.736965	1	0.263035	0.666667	0.415037	0.736965	0.736965	0.629656	-0.037011	0.874469	0.584962	1	0.81981	0.736965	1.51457	1	1.08384	0.264035	0.736965	0.874469	0.874469	0.828634	1.22239	1.22239	0.736965	1.06058	0.231947	1.65208	1.51457	1.19265	1.4531	1.22239	1	0.36257	0.861653	-0.591447	IMET_1358||scaffold00026.g1414	gi|585110861|gb|EWM28457.1| elongation factor tu [Nannochloropsis gaditana]|| ||mitochondrialtranslation elongation factor Tu [Phytophthora sojae]||elongation factor tu
-1	-1	-0.321928	-0.773976	-0.584963	0	0	-0.194988	0.578988	0	-0.263035	-0.584963	-0.282666	-1	-1.22239	-0.263035	-0.828475	-0.545809	-0.584963	-1.58496	-1	-1.05664	-0.263035	-1.58496	-1	-0.949332	0.107309	-1.80735	-2.8925	-1.80735	-2.16907	-2.53993	-1	-1.80735	-1.78243	0.38664	IMET_1371||scaffold00026.g1427	gi|585110881|gb|EWM28471.1| protein of unknown function DUF1995 [Nannochloropsis gaditana]|| ||hypotheticalprotein NGA_0177102 [Nannochloropsis gaditana CCMP526]0
-0.263035	-1	0.678072	-0.194988	-0.584963	0.222392	0.222392	-0.0467263	0.148261	0.415037	-1.58496	0	-0.389974	0.415037	-1.22239	0	-0.269118	0.120857	-1	-0.263035	-1	-0.754345	0.415037	1	0.415037	0.610025	1.36437	0	0.652077	0	0.217359	0.222392	0.415037	0.192645	0.276691	0.0593323	IMET_1373||scaffold00026.g1429	gi|585110878|gb|EWM28468.1| phosphoribosylformylglycinamidine cyclo-ligase [Nannochloropsis gaditana]||phosphoribosylformylglycinamidine cyclo-ligase [EC:6.3.3.1] ko00230 Purine metabolism||phosphoribosylformylglycinamidinecyclo-ligase [Nannochloropsis gaditana CCMP526]||phosphoribosylformylglycinamidine cyclo-ligase
-0.584963	-1.58496	-1.32193	-1.16395	-1	-1.58496	-1	-1.19499	-0.0310357	-1.58496	-1.58496	-1.8095	-1.65981	-1.58496	-2.18631	-2.47259	-2.08129	-0.42148	-2.56975	-2.69234	-1	-2.08736	-1	-0.263035	-2.71515	-1.32606	0.761302	-2.19031	-2.79905	-3.15238	-2.71391	-0.263035	-2.62886	-2.40302	-1.76497	0.948942	IMET_1379||scaffold00026.g1435	gi|585110896|gb|EWM28481.1| hypothetical protein Naga_100592g2 [Nannochloropsis gaditana]|| 0
-1	-1	-2.16058	-1.38686	-0.263035	-0.263035	-1.58496	-0.703677	0.683183	-1	0.222392	-0.584963	-0.45419	-1	-1.22239	-0.584963	-0.935784	-0.481594	-2.61333	-0.584963	-4.0364	-2.41156	-1	0	-0.263035	-0.421012	1.99055	-2.93288	-3.22546	-2.85506	-3.00447	-1.58496	-2.698	-2.29348	-2.19215	0.81232	IMET_1389||scaffold00026.g1445	gi|585110916|gb|EWM28500.1| RNA helicase, DEAD-box type [Nannochloropsis gaditana]||ATP-dependent RNA helicase DDX27 [EC:3.6.4.13] ||DEADbox helicase [Ectocarpus siliculosus]||RNA DEAD-box type
-1.58496	-0.584963	0	-0.723308	-0.263035	-0.584963	-0.584963	-0.477654	0.245654	-1	-0.584963	-1	-0.861654	-1	-0.485427	-1	-0.828476	0.0331787	0.222392	-1	-0.263035	-0.346881	-1	-0.584963	-0.584963	-0.723309	-0.376428	0.192645	0.192645	-0.485427	-0.033379	-0.263035	-0.584963	-0.807355	-0.551784	-0.518405	IMET_1421||scaffold00026.g1478	gi|585110819|gb|EWM28429.1| peptidyl-prolyl cis-trans isomerase ppi1 [Nannochloropsis gaditana]||peptidyl-prolyl cis-trans isomerase-like 1 [EC:5.2.1.8] ko03040 Spliceosome||gi|158271131|gb|EDO96957.1| peptidyl-prolyl cis-trans isomerase, cyclophilin-type [Chlamydomonas reinhardtii]||peptidyl-prolyl cis-trans isomerase ppi1
0.736965	0.736965	1	0.824643	1.32193	1	0.415037	0.912322	0.087679	1.41504	1.22239	1.32193	1.31979	1.32193	0.777608	0.874469	0.991336	-0.328451	0.874469	0.736965	0.584962	0.732132	0.736965	0.874469	1.22239	0.944608	0.212476	1.77761	1.77761	1.77761	1.77761	1.73697	1.58496	1.51457	1.61217	-0.165443	IMET_1437||scaffold00026.g1496	gi|585110790|gb|EWM28405.1| cen [Nannochloropsis gaditana]|| 0
0.415037	0.874469	0.678072	0.655859	0.584962	0.415037	1	0.666666	0.010807	0	0.222392	0	0.0741307	1	0.777608	0.874469	0.884026	0.809895	0.874469	1.73697	1.32193	1.31112	0.874469	1.22239	0.584962	0.89394	-0.417183	1.19265	1.71621	1	1.30295	1	0.736965	1	0.912322	-0.390632	IMET_1462||scaffold00028.g1522	gi|585100616|gb|EWM20750.1| hydrolase [Nannochloropsis gaditana]|| 0
1.73697	1.5025	0.847997	1.36249	1.11548	1.5025	2	1.53933	0.176838	1.22239	0.584962	1.11548	0.974277	1.41504	1	1.11548	1.17684	0.202563	0.874469	0.584962	0.736965	0.732132	1.58496	1.11548	1.5025	1.40098	0.668848	1.36257	1	0.652077	1.00488	1.66297	1.11548	1.09954	1.29266	0.287781	IMET_1469||scaffold00032.g1529	gi|585111314|gb|EWM28882.1| ribosomal protein l15 [Nannochloropsis gaditana]||large subunit ribosomal protein L15 ko03010 Ribosome||hypotheticalprotein AURANDRAFT_28033 [Aureococcus anophagefferens]||ribosomal l15
-1	-1	-0.736966	-0.912322	-1	0	-0.584963	-0.528321	0.384001	0	-0.263035	0	-0.0876783	0.415037	-1.80735	-0.263035	-0.551783	-0.464104	-0.263035	-0.263035	0	-0.175357	0.415037	0.415037	0.584962	0.471679	0.647035	0	-0.485427	-0.222392	-0.23594	-1	-1.58496	0	-0.861653	-0.625714	IMET_1495||scaffold00043.g1559	gi|585103436|gb|EWM22810.1| gtp cyclohydrolase ii [Nannochloropsis gaditana]|| ||gtpcyclohydrolase ii [Nannochloropsis gaditana CCMP526]||gtp cyclohydrolase ii
-0.584963	0.222392	-0.321928	-0.228166	-2.57921	-2.69084	-2.61605	-2.6287	-2.40053	0.584962	-0.584963	0.874469	0.291489	-3.49912	-1.22239	-0.584963	-1.76882	-2.06031	0	0.222392	0.584962	0.269118	-1.58496	-0.584963	-1.58496	-1.25163	-1.52075	0.36257	0	0	0.120857	0	-1	-0.807355	-0.602452	-0.723308	IMET_1508||scaffold00043.g1575	gi|585103398|gb|EWM22784.1| hypothetical protein Naga_100958g1 [Nannochloropsis gaditana]|| 0
0.584962	0.584962	-2.48387	-0.437982	0.415037	1	1.11548	0.843506	1.28149	0.584962	0.415037	0.415037	0.471679	0.415037	0.514573	0.222392	0.384001	-0.087678	-1	-2.06266	-1.58496	-1.54921	0.415037	0.415037	-1	-0.056642	1.49256	0	-1.22239	-2.49388	-1.23876	-0.584963	0	-0.807355	-0.464106	0.774651	IMET_1510||scaffold00043.g1578	gi|585103391|gb|EWM22780.1| NMT1/THI5-like protein, partial [Nannochloropsis gaditana]|| 0
0.415037	0.736965	0.485427	0.54581	0.874469	1.11548	0.874469	0.954806	0.408996	1	0.222392	0.415037	0.54581	0.874469	0.36257	0.736965	0.658001	0.112192	0.222392	0	0.415037	0.212476	0.736965	0.415037	-0.263035	0.296322	0.083846	0.192645	0.192645	0	0.12843	0.584962	-0.263035	0.652077	0.324668	0.196238	IMET_1544||scaffold00043.g1618	gi|585111993|gb|EWM29457.1| nucleoside-diphosphate sugar epimerase [Nannochloropsis gaditana]||uncharacterized protein ||D-lactatedehydrogenase [Nannochloropsis gaditana CCMP526]||nucleoside-diphosphate sugar epimerase
1.66297	1.73697	1.37851	1.59282	1.66297	1.73697	2.11548	1.83847	0.245657	1.32193	0.874469	1.73697	1.31112	1.66297	1.8365	1.66297	1.72081	0.40969	1.41504	1.73697	1.58496	1.57899	1.41504	1.87447	1.5025	1.59734	0.0183467	1.28011	1.71621	0.192645	1.06299	1.11548	1.11548	1.19265	1.1412	0.078215	IMET_1545||scaffold00043.g1619	gi|585111976|gb|EWM29440.1| d-lactate dehydrogenase [Nannochloropsis gaditana]||D-lactate dehydrogenase [EC:1.1.1.28] ko00620 Pyruvate metabolism||D-lactatedehydrogenase [Nannochloropsis gaditana CCMP526]||d-lactate dehydrogenase
-0.263035	-0.263035	-1.81084	-0.77897	0.584962	0.584962	0.874469	0.681464	1.46043	0.222392	0.584962	0.222392	0.343249	0.415037	0.36257	0.415037	0.397548	0.0542993	0.222392	0.584962	-0.263035	0.18144	0.736965	0	0.222392	0.319786	0.138346	0.36257	0	-2.79901	-0.812147	0.415037	1.11548	-0.485427	0.348363	1.16051	IMET_1549||scaffold00043.g1623	gi|585111990|gb|EWM29454.1| hypothetical protein Naga_100083g13 [Nannochloropsis gaditana]|| 0
-1.58496	-2.92246	-2.64254	-2.38332	-1.58496	-0.584963	-0.263035	-0.810986	1.57233	-1.58496	-1.58496	-1.58496	-1.58496	-0.263035	-1.22239	-1	-0.828475	0.756485	-1.66163	-1.58496	-3.0746	-2.10706	-0.263035	-1	-1.58496	-0.949332	1.15773	-2.54437	-1.80735	-2.5729	-2.30821	-1.58496	-1.58496	-1.80735	-1.65909	0.649117	IMET_1551||scaffold00043.g1625	gi|585111996|gb|EWM29460.1| tryptophanyl-trna synthetase [Nannochloropsis gaditana]||tryptophanyl-tRNA synthetase [EC:6.1.1.2] ko00970 Aminoacyl-tRNA biosynthesis||tryptophanyl-tRNAsynthetase, partial [Nannochloropsis gaditana CCMP526]||tryptophanyl-trna synthetase
1.41504	1.41504	-1.32193	0.502717	1.41504	1.5025	1.5025	1.47335	0.97063	0.736965	0	0.584962	0.440642	1.22239	0.893085	1.22239	1.11262	0.671979	0	0.736965	0.222392	0.319786	1.5025	1.32193	0.736965	1.18713	0.867346	-0.807355	-0.485427	-0.807355	-0.700046	1.11548	0.874469	0.652077	0.880675	1.58072	IMET_1554||scaffold00043.g1628	gi|585111983|gb|EWM29447.1| carboxyvinyl-carboxyphosphonate phosphorylmutase [Nannochloropsis gaditana]|| ||carboxyvinyl-carboxyphosphonatephosphorylmutase [Ectocarpus siliculosus]||carboxyvinyl-carboxyphosphonate phosphorylmutase
-0.584963	-1	-1.98067	-1.18854	-1.58496	-1	-1	-1.19499	-0.00644233	-1.65913	-3.06652	-2.9812	-2.56895	-1.58496	-2.83431	-1.58496	-2.00141	0.56754	-2.35423	-1	-1.58496	-1.6464	-1.58496	-2.01037	-1.58496	-1.72676	-0.0803667	-2.92566	-2.79684	-2.7792	-2.8339	-3.06361	-2.30538	-3.13839	-2.83579	-0.00189333	IMET_1559||scaffold00043.g1633	gi|585111974|gb|EWM29438.1| hypothetical protein Naga_100083g1, partial [Nannochloropsis gaditana]|| 0
-1	0	-2.63515	-1.21172	0.584962	0.736965	0.584962	0.63563	1.84735	0	0.222392	0	0.0741307	-0.263035	-0.485427	-0.263035	-0.337166	-0.411296	0	-0.584963	0	-0.194988	0.584962	0	0.222392	0.269118	0.464106	0	-0.222392	-3.42881	-1.21707	-0.263035	-1	-1.22239	-0.828475	0.388592	IMET_1564||scaffold00043.g1639	gi|585111959|gb|EWM29428.1| succinate dehydrogenase iron sulfur protein [Nannochloropsis gaditana]||succinate dehydrogenase (ubiquinone) iron-sulfur subunit [EC:1.3.5.1] ko00020 Citrate cycle (TCA cycle) ; ko00190 Oxidative phosphorylation ; ko01200 Carbon metabolism ; ko04932 Non-alcoholic fatty liver disease (NAFLD) ; ko05010 Alzheimer's disease ; ko05012 Parkinson's disease ; ko05016 Huntingto…
-1.58496	-2.7809	-1.9743	-2.11339	-1	-1.58496	-1.58496	-1.38997	0.723413	-1.58496	-1.58496	-2.75714	-1.97569	-1.58496	-0.485427	-0.584963	-0.885117	1.09057	-2.44162	-1.95874	-1.9882	-2.12952	-1	0	-2.23165	-1.07722	1.0523	-2.52061	-2.45617	-2.80061	-2.59246	-1	-2.29151	-0.485427	-1.25898	1.33348	IMET_1567||scaffold00043.g1642	gi|585111960|gb|EWM29429.1| cytosolic phosphoglucose isomerase [Nannochloropsis gaditana]|| ||Myo-inositol-1-phosphatesynthase [Ectocarpus siliculosus]||cytosolic phosphoglucose isomerase
1.58496	1.5025	1	1.36249	1.41504	1.41504	1.58496	1.47168	0.109193	1.58496	1.58496	1.58496	1.58496	1	1.09954	1.32193	1.14049	-0.44447	1.32193	1.22239	1.66297	1.40243	1.5025	0.874469	1.22239	1.19979	-0.202644	2.14684	2.28011	2.05063	2.15919	1.80735	1.11548	1.09954	1.34079	-0.818403	IMET_1570||scaffold00043.g1645	gi|585111962|gb|EWM29431.1| ribosomal protein s27a [Nannochloropsis gaditana]||small subunit ribosomal protein S27Ae ko03010 Ribosome||gi|163774970|gb|EDQ88596.1| predicted protein [Monosiga brevicollis MX1]||ribosomal s27a
2.80735	3.11548	3.10434	3.00906	3.48113	3.70044	3.62449	3.60202	0.592963	3.24793	2.77259	2.77259	2.93104	3.5025	3.60204	3.29768	3.46741	0.53637	1.9386	1.41504	2.32193	1.89186	3.9386	3.96963	4.34577	4.08467	2.19281	1.44057	1	1.36257	1.26771	4.30986	3.77259	4.26946	4.1173	2.84959	IMET_1575||scaffold00043.g1650	gi|585111928|gb|EWM29399.1| nadp-dependent glyceraldehyde-3-phosphate dehydrogenase [Nannochloropsis gaditana]||glyceraldehyde-3-phosphate dehydrogenase (NADP+) [EC:1.2.1.9] ko00010 Glycolysis / Gluconeogenesis ; ko00030 Pentose phosphate pathway ; ko01200 Carbon metabolism||glyceraldehyde-3-phosphatedehydrogenase [NADP] [Galdieria sulphuraria]||nadp-dependent glyceraldehyde-3-phosphate dehydroge…
-0.584963	-0.584963	-0.321928	-0.497285	0	-0.263035	0	-0.0876783	0.409606	-1.58496	-0.584963	-1.58496	-1.25163	-0.584963	-0.485427	-0.584963	-0.551784	0.699843	-3.08237	-2.05711	-1.58496	-2.24148	-1	-1.58496	-2.87192	-1.81896	0.42252	-0.485427	-1.80735	-3.03129	-1.77469	-2.63851	-2.59087	-1.93379	-2.38772	-0.613034	IMET_1576||scaffold00043.g1652	gi|585111926|gb|EWM29397.1| prolyl-trna synthetase [Nannochloropsis gaditana]||prolyl-tRNA synthetase [EC:6.1.1.15] ko00970 Aminoacyl-tRNA biosynthesis||prolyl-tRNAsynthetase, partial [Guillardia theta CCMP2712]||prolyl-trna synthetase
-1	-1.58496	-0.736966	-1.10731	-2.30091	-2.10906	-2.16861	-2.19286	-1.08555	-1	-1	-1	-1	-2.71753	-1.80754	-2.37762	-2.3009	-1.3009	-2.59072	-2.59883	-2.13399	-2.44118	-2.47726	-2.94893	-2.41841	-2.61487	-0.173687	-3.19985	-3.20546	-3.71589	-3.37373	-2.58356	-2.81759	-2.83865	-2.7466	0.627133	IMET_1580||scaffold00043.g1656	gi|585111935|gb|EWM29406.1| aureochrome1-like protein [Nannochloropsis gaditana]|| ||aureochrome4 [Ectocarpus siliculosus]||aureochrome1-like protein
2.36923	2.36923	2.37851	2.37232	2.32193	2.70044	2.77259	2.59832	0.225997	2.80735	2.45943	2.90689	2.72456	3.02975	2.61891	2.70044	2.78303	0.0584767	2.80735	3.16992	2.8413	2.93952	2.9386	2.87447	3.16992	2.99433	0.0548067	2.65208	2.71621	2.8365	2.73493	3.02975	3.16992	3.16993	3.1232	0.38827	IMET_1582||scaffold00043.g1658	gi|585111939|gb|EWM29410.1| peptidyl-prolyl cis-trans isomerase [Nannochloropsis gaditana]|| ||Peptidyl-prolylcis-trans isomerase [Ectocarpus siliculosus]||peptidyl-prolyl cis-trans isomerase
2.16992	2.16992	2.43296	2.2576	2.36923	1.9386	2	2.10261	-0.15499	2.5025	1.87447	1.80735	2.06144	1.73697	2.14684	1.80735	1.89705	-0.164387	1.11548	1.22239	0.415037	0.917636	2.41504	1.41504	1.66297	1.83102	0.913381	0	0.514573	0.893085	0.469219	1.58496	-0.263035	2.23704	1.18632	0.717102	IMET_1590||scaffold00043.g1666	gi|585111927|gb|EWM29398.1| cad protein [Nannochloropsis gaditana]||carbamoyl-phosphate synthase / aspartate carbamoyltransferase [EC:6.3.5.5 2.1.3.2] ko00240 Pyrimidine metabolism ; ko00250 Alanine, aspartate and glutamate metabolism||hypotheticalprotein PHYSODRAFT_496117 [Phytophthora sojae]||cad protein
-1	-0.263035	-2.3097	-1.19091	-1	-0.263035	-1	-0.754345	0.436567	-2.50999	-2.08419	-2.16179	-2.25199	-2.60846	-1.80735	-1.58496	-2.00026	0.251733	-1.58496	-2.29365	-1.72	-1.8662	-1.92304	-1.58496	-1	-1.50267	0.363537	-1.22239	-1.22239	-1.22239	-1.22239	-0.584963	-1.58496	-1.30421	-1.15804	0.0643457	IMET_1604||scaffold00043.g1680	gi|585111936|gb|EWM29407.1| hypothetical protein Naga_100042g9 [Nannochloropsis gaditana]|| 0
0.584962	0.584962	0.847997	0.67264	1.11548	1.22239	0.874469	1.07078	0.398139	1.22239	0.584962	1.11548	0.974277	1.41504	0.777608	1	1.06422	0.0899387	0.584962	0.736965	0.584962	0.63563	1.66297	1.73697	0.874469	1.4248	0.789173	1.19265	1.44057	1.28011	1.30444	1.22239	1.22239	1.19265	1.21248	-0.0919667	IMET_1605||scaffold00043.g1681	gi|553184575|ref|XP_005854113.1| beta-ketoacyl-CoA thiolase [Nannochloropsis gaditana CCMP526] &gt;gi|422294949|gb|EKU22248.1| beta-ketoacyl-CoA thiolase [Nannochloropsis gaditana CCMP526] &gt;gi|585111921|gb|EWM29392.1| 3-ketoacyl- mitochondrial [Nannochloropsis gaditana]||acetyl-CoA acyltransferase 2 [EC:2.3.1.16] ko00062 Fatty acid elongation ; ko00071 Fatty acid degradation ; ko00280 Valine, …
1.80735	1.58496	1.848	1.74677	1.5025	1.87447	1.58496	1.65398	-0.0927933	2	1.58496	1.41504	1.66667	2	1.51457	1.80735	1.77397	0.107307	1.32193	1.22239	1.58496	1.37643	2.11548	1.80735	1.58496	1.83593	0.459503	1.44057	1.19265	1.19265	1.27529	1.73697	0.874469	1.94753	1.51966	0.244366	IMET_1606||scaffold00043.g1682	gi|585111940|gb|EWM29411.1| glutathione reductase [Nannochloropsis gaditana]||glutathione reductase (NADPH) [EC:1.8.1.7] ko00480 Glutathione metabolism ; ko04918 Thyroid hormone synthesis||glutathionereductase [NADPH] [Nannochloropsis gaditana CCMP526]||glutathione reductase
-1.8371	-1	-2.58731	-1.80814	-1	0.415037	-0.584963	-0.389975	1.41816	-0.263035	-0.584963	-1	-0.615999	0	0.777608	0	0.259203	0.875202	-3.34646	-3.15196	-2.90883	-3.13575	-0.263035	-1.8183	-0.263035	-0.781457	2.35429	-1.87689	-2.17038	-2.54882	-2.1987	-1.58496	-1.58496	-2.61132	-1.92708	0.271617	IMET_1607||scaffold00043.g1683	gi|553184567|ref|XP_005854112.1| hypothetical protein NGA_0450300, partial [Nannochloropsis gaditana CCMP526] &gt;gi|422294948|gb|EKU22247.1| hypothetical protein NGA_0450300, partial [Nannochloropsis gaditana CCMP526]||protein LSM14 ||hypotheticalprotein NGA_0450300, partial [Nannochloropsis gaditana CCMP526]0
-1	0.222392	0	-0.259203	-2.46404	-2.34065	-2.08068	-2.29512	-2.03592	-0.263035	-0.584963	-0.263035	-0.370344	-2.27313	-2.53924	-2.11612	-2.3095	-1.93915	-1	0	0.222392	-0.259203	-2.98063	-2.46618	-2.64405	-2.69695	-2.43775	-1.22239	-0.807355	-1.22239	-1.08404	-2.57997	-3.81146	-2.44434	-2.94526	-1.86121	IMET_1610||scaffold00043.g1686	gi|585111908|gb|EWM29380.1| methionyl-trna synthetase [Nannochloropsis gaditana]||methionyl-tRNA synthetase [EC:6.1.1.10] ko00450 Selenocompound metabolism ; ko00970 Aminoacyl-tRNA biosynthesis||methionyl-tRNAsynthetase [Nannochloropsis gaditana CCMP526]||methionyl-trna synthetase
-1.79237	-1.58496	-1.32193	-1.56642	-2.49645	-1.34055	-2.29272	-2.04324	-0.47682	-1.58496	-3.011	-1.58496	-2.06031	-2.90471	-2.2692	-3.51145	-2.89512	-0.834813	-2.77886	-1.58496	-1	-1.78794	-2.75107	-1.58987	-2.34762	-2.22952	-0.44158	-2.61606	-3.28358	-3.00417	-2.96794	-2.41184	-2.38691	-2.96919	-2.58931	0.378623	IMET_1611||scaffold00043.g1687	gi|585111908|gb|EWM29380.1| methionyl-trna synthetase [Nannochloropsis gaditana]|| methionyl-trna synthetase
-2.84253	-1.58496	-2.27219	-2.23323	-2.59278	-1.58496	-1.86911	-2.01562	0.21761	-1.58496	-2.50584	-1	-1.69693	-3.05293	-3.17108	-1.58496	-2.60299	-0.906057	-2.64873	-3.06952	-2.56446	-2.7609	-1.58496	-1.58496	-1.58496	-1.58496	1.17594	-2.41815	-2.87576	-3.0168	-2.77024	-0.263035	-2.7509	-1.22239	-1.41211	1.35813	IMET_1617||scaffold00043.g1694	gi|553191883|ref|XP_005855475.1| carrier protein [Nannochloropsis gaditana CCMP526] &gt;gi|422293577|gb|EKU20877.1| carrier protein [Nannochloropsis gaditana CCMP526]||ATP:ADP antiporter, AAA family ||carrierprotein [Nannochloropsis gaditana CCMP526]||carrier protein
0.584962	1.41504	1.1375	1.04583	1.11548	1.32193	1.22239	1.21993	0.174099	2.11548	1.87447	1.22239	1.73745	1.22239	1.28011	1.41504	1.30585	-0.4316	0.584962	-1	0.736965	0.107309	2	1.32193	1.9386	1.75351	1.6462	0.192645	0.192645	-0.222392	0.0542993	1.22239	0.415037	1.19265	0.943359	0.88906	IMET_1620||scaffold00043.g1697	gi|585111875|gb|EWM29347.1| nadh:ubiquinone oxidoreductase complex i intermediate-associated protein 30 [Nannochloropsis gaditana]|| 0
-1	-1.58496	-0.321928	-0.968963	-1	-2.473	-1	-1.491	-0.522037	-1	-1.58496	-2.47525	-1.68674	-1	-2.58456	-2.04276	-1.87577	-0.189037	-2.82918	-1.58496	-1	-1.80471	-0.584963	-1.58496	-0.584963	-0.918295	0.886418	-0.485427	-0.485427	-1.22239	-0.731081	-1.58496	-0.584963	-2.15341	-1.44111	-0.71003	IMET_1624||scaffold00043.g1701	gi|585111893|gb|EWM29365.1| small nuclear ribonucleo protein [Nannochloropsis gaditana]||small nuclear ribonucleoprotein D3 ko03040 Spliceosome ; ko04139 Mitophagy - yeast ; ko05322 Systemic lupus erythematosus||Smallnuclear ribonucleoprotein-associated protein D3 [Ectocarpus siliculosus]||small nuclear ribonucleo
-3.14708	-1.81193	-2.12777	-2.36226	-1	-0.584963	-1.58496	-1.05664	1.30562	-1.58496	-2.63709	-2.37768	-2.19991	-3.09908	-2.3672	-2.95581	-2.80736	-0.607453	-3.03948	-3.34834	-2.03455	-2.80746	-1	-1.58496	-2.58297	-1.72264	1.08481	-3.39568	-3.33189	-3.22311	-3.31689	-0.584963	-2.22552	-1.80735	-1.53928	1.77762	IMET_1625||scaffold00043.g1702	gi|585111897|gb|EWM29369.1| glycine oxidase [Nannochloropsis gaditana]||thiazole synthase [EC:2.8.1.10] ko00730 Thiamine metabolism||glycineoxidase, partial [Nannochloropsis gaditana CCMP526]||glycine oxidase
0	0.222392	0.485427	0.23594	0	0	0	0	-0.23594	0	0	-0.263035	-0.0876783	0	-0.222392	0.415037	0.064215	0.151893	0.736965	0.874469	0.415037	0.67549	-1	0	0	-0.333333	-1.00882	1	0.777608	0.652077	0.809895	-0.263035	-0.584963	-0.485427	-0.444475	-1.25437	IMET_1633||scaffold00043.g1710	gi|553185315|ref|XP_005854232.1| peptidyl-prolyl cis-trans isomerase fkbp2-like protein [Nannochloropsis gaditana CCMP526] &gt;gi|422294823|gb|EKU22123.1| peptidyl-prolyl cis-trans isomerase fkbp2-like protein [Nannochloropsis gaditana CCMP526] &gt;gi|585111901|gb|EWM29373.1| peptidyl-prolyl cis-trans isomerase, FKBP-type [Nannochloropsis gaditana]||FK506-binding protein 2 [EC:5.2.1.8] ||peptidyl…
0.222392	0.874469	-3.06414	-0.65576	-0.584963	-2.41725	-0.263035	-1.08842	-0.432656	1.80735	0.874469	1.11548	1.26577	-2.26282	-1.81401	-2.61276	-2.22986	-3.49563	0	0.415037	0.584962	0.333333	-1	-1	-0.263035	-0.754345	-1.08768	1.36257	1.28011	0	0.880893	-2.39371	0.222392	-2.50101	-1.55744	-2.43834	IMET_1639||scaffold00043.g1716	gi|553185321|ref|XP_005854234.1| bromodomain containing protein [Nannochloropsis gaditana CCMP526] &gt;gi|422294825|gb|EKU22125.1| bromodomain containing protein [Nannochloropsis gaditana CCMP526] &gt;gi|585111885|gb|EWM29357.1| bromodomain containing protein [Nannochloropsis gaditana]|| ||bromodomaincontaining protein [Nannochloropsis gaditana CCMP526]0
-1.58496	-0.263035	-0.736966	-0.861654	-1	-1.58496	-1.58496	-1.38997	-0.52832	-0.263035	-1.58496	-1.58496	-1.14432	-2.53476	-1.22239	-1	-1.58572	-0.441398	-1	-2.04966	-0.584963	-1.21154	-1.58496	-0.584963	-1.58496	-1.25163	-0.0400867	-1.22239	-0.807355	-0.485427	-0.838391	-1.58496	-2.66733	-2.47944	-2.24391	-1.40552	IMET_1650||scaffold00043.g1727	gi|585111898|gb|EWM29370.1| hypothetical protein Naga_100028g38 [Nannochloropsis gaditana]|| 0
-0.263035	-1.58496	-1.32193	-1.05664	-2.62385	-2.37798	-2.2392	-2.41368	-1.35704	-1	-1.96543	-1.58496	-1.5168	-2.99663	-3.15485	-2.36492	-2.8388	-1.322	-2.97003	-1.58496	-1.58496	-2.04665	-1.8474	-3.01235	-2.42575	-2.4285	-0.38185	-2.69717	-2.0808	-1.80735	-2.19511	-2.78575	-2.62237	-3.00187	-2.80333	-0.608223	IMET_1652||scaffold00043.g1729	gi|553184600|ref|XP_005854117.1| H/ACA ribonucleoprotein complex subunit 4 [Nannochloropsis gaditana CCMP526] &gt;gi|422294938|gb|EKU22238.1| H/ACA ribonucleoprotein complex subunit 4 [Nannochloropsis gaditana CCMP526]||H/ACA ribonucleoprotein complex subunit 4 [EC:5.4.99.-] ko03008 Ribosome biogenesis in eukaryotes||H/ACAribonucleoprotein complex subunit 4 [Nannochloropsis gaditana CCMP526]||H A…
-1.58496	0	0	-0.52832	-0.584963	-1.58496	-1.58496	-1.25163	-0.723308	-0.263035	-0.584963	0	-0.282666	-0.263035	-1.22239	0	-0.495142	-0.212476	-1.58496	-3.52274	-1	-2.0359	0	0.415037	0.415037	0.276691	2.31259	-0.807355	-1.22239	-1.80735	-1.27903	-2.29136	-1.88741	-2.20982	-2.12953	-0.850498	IMET_1655||scaffold00043.g1732	gi|585111911|gb|EWM29383.1| signal recognition particle-docking protein FtsY [Nannochloropsis gaditana]||fused signal recognition particle receptor ko02024 Quorum sensing ; ko03060 Protein export ; ko03070 Bacterial secretion system||fusedsignal recognition particle receptor [Nannochloropsis gaditana CCMP526]||signal recognition particle-docking
0.874469	1.11548	1	0.99665	1	1.11548	1.22239	1.11262	0.115974	1.11548	0.415037	0.415037	0.648518	1.11548	1.09954	0.874469	1.02983	0.381312	0.222392	0.736965	0.736965	0.565441	1.41504	1.66297	1.58496	1.55432	0.988883	0.777608	0.192645	0.36257	0.444274	1.22239	0.736965	1.09954	1.01963	0.575357	IMET_1656||scaffold00043.g1733	gi|585111876|gb|EWM29348.1| acetyl-coenzyme a synthetase [Nannochloropsis gaditana]||acetyl-CoA synthetase [EC:6.2.1.1] ko00010 Glycolysis / Gluconeogenesis ; ko00620 Pyruvate metabolism ; ko00640 Propanoate metabolism ; ko00680 Methane metabolism ; ko00720 Carbon fixation pathways in prokaryotes ; ko01200 Carbon metabolism||acyl-CoAsynthetase [Nannochloropsis gaditana CCMP526]||acetyl-coenzyme a…
0	0.415037	-1.32193	-0.302298	-1	0	0	-0.333333	-0.0310357	0.415037	-0.584963	-1	-0.389975	-0.263035	-1.22239	0.736965	-0.249487	0.140489	-3.03085	-1	-2.93841	-2.32309	-1	-1	-1.58496	-1.19499	1.1281	-3.16655	-3.00179	-2.753	-2.97378	-3.20374	-2.64379	-3.05678	-2.9681	0.00567667	IMET_1662||scaffold00043.g1739	gi|585108543|gb|EWM26490.1| cellulase 2 [Nannochloropsis gaditana]|| 0
-0.584963	-0.263035	0.263035	-0.194988	0.415037	0.736965	0	0.384001	0.578988	0	0.222392	0	0.0741307	0.415037	0.36257	0.222392	0.333333	0.259202	-0.584963	-1	0	-0.528321	0	0.736965	0.222392	0.319786	0.848107	0.36257	0.192645	0.192645	0.249287	-0.263035	-2.99792	-0.485427	-1.24879	-1.49808	IMET_1665||scaffold00043.g1742	gi|585111862|gb|EWM29335.1| acylaminoacyl peptidase [Nannochloropsis gaditana]|| 0
-0.263035	0.222392	-0.736966	-0.259203	0	1	0.736965	0.578988	0.838191	-1	-0.263035	-2.61091	-1.29131	-0.584963	0.36257	-1	-0.407464	0.883851	-2.85713	-1	-2.46245	-2.10653	0	-0.584963	-2.931	-1.17199	0.934539	-3.46942	-2.89732	-3.24842	-3.20505	-0.584963	-2.25753	0.514573	-0.775973	2.42908	IMET_1668||scaffold00043.g1745	gi|585111860|gb|EWM29333.1| indole-3-glycerol phosphate synthase [Nannochloropsis gaditana]||indole-3-glycerol phosphate synthase [EC:4.1.1.48] ko00400 Phenylalanine, tyrosine and tryptophan biosynthesis ; ko01230 Biosynthesis of amino acids||gi|332351370|gb|EGJ30954.1| indole-3-glycerol phosphate synthase [Moorea producens 3L]||indole-3-glycerol phosphate synthase
-1.59721	-1	-2.45369	-1.68363	-1.58496	-2.76012	-1.58496	-1.97668	-0.293047	-1.58496	-2.17486	-1.58496	-1.78159	-2.69431	-0.807355	-1	-1.50056	0.281038	-3.11144	-1.58496	-2.55216	-2.41619	-1.58496	-1.58496	-1	-1.38997	1.02621	-3.19798	-1.80735	-2.69649	-2.56727	-2.26846	-3.50951	-2.44342	-2.74046	-0.17319	IMET_1669||scaffold00043.g1746	gi|585111865|gb|EWM29338.1| glycosyl udp-glucuronosyltransferase [Nannochloropsis gaditana]|| glycosyl udp-glucuronosyltransferase
-1	0	-0.736966	-0.578989	0	-0.584963	-0.263035	-0.282666	0.296323	-0.584963	-0.584963	-1.58496	-0.918295	-0.584963	0.192645	-1	-0.464106	0.454189	-1.58496	-1.58496	-0.584963	-1.25163	0.222392	0.736965	0	0.319786	1.57141	-1.22239	-1.22239	-1.80735	-1.41738	-0.584963	-2.04481	-0.222392	-0.950722	0.466655	IMET_1670||scaffold00043.g1747	gi|585111861|gb|EWM29334.1| u4 tri-snrnp-associated protein 2 [Nannochloropsis gaditana]||U4/U6.U5 tri-snRNP-associated protein 2 ko03040 Spliceosome||conservedunknown protein [Ectocarpus siliculosus]||u4 tri-snrnp-associated 2
1.32193	1.80735	1.848	1.65909	1.80735	1.73697	2.11548	1.8866	0.227507	1.80735	1.22239	1.80735	1.61236	1.9386	2.14684	1.66297	1.91614	0.303773	1.11548	1.58496	1.41504	1.37183	1.9386	2	1.41504	1.78455	0.41272	1.77761	1.09954	1.36257	1.41324	1.5025	1.80735	1.51457	1.60814	0.1949	IMET_1674||scaffold00043.g1751	gi|585111856|gb|EWM29330.1| pyruvate dehydrogenase e1 component alpha subunit [Nannochloropsis gaditana]||pyruvate dehydrogenase E1 component alpha subunit [EC:1.2.4.1] ko00010 Glycolysis / Gluconeogenesis ; ko00020 Citrate cycle (TCA cycle) ; ko00620 Pyruvate metabolism ; ko01200 Carbon metabolism ; ko04066 HIF-1 signaling pathway ; ko04922 Glucagon signaling pathway ; ko05230 Central carbon met…
-0.263035	-0.263035	-0.321928	-0.282666	-0.263035	-0.263035	-0.263035	-0.263035	0.019631	0	-0.584963	-0.584963	-0.389975	0.222392	0	0	0.0741307	0.464106	0.222392	0.222392	0.222392	0.222392	0.415037	0.584962	0.415037	0.471679	0.249287	0.192645	1	0.36257	0.518405	0.222392	-0.263035	0	-0.0135477	-0.531953	IMET_1675||scaffold00043.g1752	gi|585111854|gb|EWM29328.1| adhesion regulating molecule 1 [Nannochloropsis gaditana]||26S proteasome regulatory subunit N13 ko03050 Proteasome ; ko05169 Epstein-Barr virus infectionadhesion regulating molecule 1
-0.584963	-0.584963	-2.22125	-1.13039	-0.584963	-0.584963	-0.584963	-0.584963	0.545429	-2.65282	-1.78454	-1	-1.81245	-1	-0.807355	-0.263035	-0.69013	1.12232	-1.58496	-1.58496	-1	-1.38997	-0.584963	-0.584963	-1	-0.723309	0.666665	-1.80735	-2.86454	-2.93267	-2.53485	-2.94428	-2.3958	-1.22239	-2.18749	0.347363	IMET_1676||scaffold00043.g1753	gi|585111851|gb|EWM29325.1| fkbp-type peptidyl-prolyl cis-trans isomerase [Nannochloropsis gaditana]|| ||FKBP-typepeptidyl-prolyl cis-trans isomerase [Ectocarpus siliculosus]||fkbp-type peptidyl-prolyl cis-trans isomerase
-0.584963	-0.263035	-2.06671	-0.971569	-2.21845	-2.65696	-2.12891	-2.33477	-1.3632	0.584962	0.736965	0.222392	0.514773	-2.53529	-2.31725	-2.61028	-2.48761	-3.00238	0.415037	0.415037	1.11548	0.648518	-2.19887	-2.55178	-2.61945	-2.4567	-3.10522	-3.35	-1.80735	-3.0556	-2.73765	-3.2311	-2.4774	-2.56693	-2.75848	-0.0208267	IMET_1680||scaffold00043.g1757
1.22239	1.32193	1.1375	1.22727	1.11548	1	0.874469	0.99665	-0.230624	1.58496	0.736965	1.41504	1.24565	1.22239	0.777608	1.11548	1.03849	-0.207162	1.5025	1.66297	1.32193	1.4958	0.584962	0.736965	1.32193	0.881286	-0.614514	2.09954	2.14684	2.09954	2.11531	1.41504	1.9386	1.28011	1.54458	-0.570723	IMET_1684||scaffold00043.g1761	gi|585111855|gb|EWM29329.1| 40s ribosomal protein s14 [Nannochloropsis gaditana]||small subunit ribosomal protein S14e ko03010 Ribosome||gigi|291224787|ref|XP_002732383.1| PREDICTED: ribosomal protein S14-like isoform 3 [Saccoglossus kowalevskii]||40s ribosomal s14
-0.584963	-0.584963	-1.32193	-0.830619	-0.584963	-1	-0.584963	-0.723309	0.10731	1.32193	1	1.11548	1.1458	0.222392	-1.22239	-1	-0.666666	-1.81247	1.66297	1.41504	1.58496	1.55432	0.415037	-0.263035	-0.584963	-0.14432	-1.69864	0.514573	1.09954	1	0.871371	-1.58496	-1	-3.08356	-1.88951	-2.76088	IMET_1685||scaffold00043.g1762	gi|585111852|gb|EWM29326.1| Mesoderm development candidate 2 [Nannochloropsis gaditana]|| 0
1.41504	1.73697	1.26303	1.47168	1.22239	1	0.736965	0.986452	-0.485228	2.22239	1.58496	1.5025	1.76995	1.41504	1.36257	1.11548	1.2977	-0.472253	-0.263035	0	0.874469	0.203811	0.415037	0.222392	1.11548	0.584303	0.380492	0.652077	0.36257	0	0.338216	-1	-1.58496	-1.80735	-1.4641	-1.80232	IMET_1687||scaffold00043.g1764	gi|585111844|gb|EWM29318.1| NAD(P)-binding domain protein [Nannochloropsis gaditana]|| 0
-1.58496	-1	-0.736966	-1.10731	-0.584963	-0.263035	-1	-0.615999	0.491309	-1.58496	-0.584963	-1	-1.05664	-1	-1.80735	-1	-1.26912	-0.212476	-2.46007	-1	-1	-1.48669	-0.584963	-0.584963	-0.584963	-0.584963	0.901727	-1.22239	-1.22239	-1.22239	-1.22239	-1.58496	-2.09336	-2.48995	-2.05609	-0.8337	IMET_1688||scaffold00043.g1765	gi|585111841|gb|EWM29315.1| ubiquitin family protein [Nannochloropsis gaditana]|| 0
0.584962	0	-2.15332	-0.522786	0.736965	0.736965	0.222392	0.565441	1.08823	0.584962	0.584962	1	0.723308	0	0	0.222392	0.0741307	-0.649177	0.874469	1.32193	1	1.06547	1.32193	0	0.415037	0.578989	-0.486477	1.19265	1.58496	1.36257	1.38006	1.22239	1.58496	1.28011	1.36249	-0.0175733	IMET_1690||scaffold00043.g1767	gi|553188603|ref|XP_005854825.1| 20S proteasome subunit beta 7, partial [Nannochloropsis gaditana CCMP526] &gt;gi|422294237|gb|EKU21537.1| 20S proteasome subunit beta 7, partial [Nannochloropsis gaditana CCMP526]||20S proteasome subunit beta 7 [EC:3.4.25.1] ko03050 Proteasome||20Sproteasome subunit beta 7, partial [Nannochloropsis gaditana CCMP526]||20S proteasome subunit beta partial
1.22239	1.41504	1.67807	1.4385	1.80735	1.5025	1.5025	1.60412	0.165617	1.66297	1	1.58496	1.41598	1.58496	1.09954	1.11548	1.26666	-0.149317	1.32193	0.415037	1.32193	1.01963	1.73697	1.5025	1	1.41316	0.393524	1.09954	1.19265	0.36257	0.88492	1.73697	-1	1.65208	0.79635	-0.08857	IMET_1699||scaffold00043.g1776	gi|585111832|gb|EWM29308.1| far upstream element binding protein 3 [Nannochloropsis gaditana]||far upstream element-binding protein ||hypotheticalprotein NGA_0401010 [Nannochloropsis gaditana CCMP526]||far upstream element binding 3
-0.263035	0	0.678072	0.138346	0.222392	0.222392	0.222392	0.222392	0.0840463	0.736965	-0.584963	0.874469	0.342157	1.22239	0.36257	0.415037	0.666666	0.324509	0	-1.58496	-0.584963	-0.723308	1.22239	1.22239	0.415037	0.953272	1.67658	0	-0.222392	-1.22239	-0.481594	0.222392	0.874469	0.36257	0.486477	0.968071	IMET_1701||scaffold00043.g1778	gi|585111830|gb|EWM29306.1| peptide chain release factor 1 [Nannochloropsis gaditana]||peptide chain release factor 1 ||peptidechain release factor 1 [Nannochloropsis gaditana CCMP526]||peptide chain release factor 1
-2.32221	-0.584963	-0.321928	-1.07637	-2.14491	-1	-2.67338	-1.93943	-0.863063	0.222392	0	-0.263035	-0.0135477	-1.58496	-1.80735	-0.263035	-1.21845	-1.2049	-1	-2.67882	-0.584963	-1.42126	-1.58496	-0.584963	-1.58496	-1.25163	0.169633	0	-1.22239	-2.30974	-1.17738	-1	-2.60683	-3.09589	-2.23424	-1.05686	IMET_1717||scaffold00043.g1795	gi|585111801|gb|EWM29278.1| aspartyl glutamyl-trna amidotransferase subunit b [Nannochloropsis gaditana]||aspartyl-tRNA(Asn)/glutamyl-tRNA(Gln) amidotransferase subunit B [EC:6.3.5.6 6.3.5.7] ko00970 Aminoacyl-tRNA biosynthesis||glutamyl-tRNA[Gln]amidotransferase, B subunit [Ectocarpus siliculosus]||aspartyl glutamyl-trna amidotransferase subunit b
0	0.415037	-1.77328	-0.452748	0.222392	0.222392	0.222392	0.222392	0.67514	0.736965	0.584962	0.736965	0.686297	-1	-0.222392	0.222392	-0.333333	-1.01963	-0.263035	-0.263035	-1.58496	-0.703677	0	-0.584963	-0.263035	-0.282666	0.421011	-2.42198	-0.485427	-0.485427	-1.13094	-2.45745	-3.14425	-2.25196	-2.61789	-1.48694	IMET_1718||scaffold00043.g1796	gi|585111808|gb|EWM29285.1| vamp-like protein ykt62 [Nannochloropsis gaditana]||synaptobrevin homolog YKT6 ko04130 SNARE interactions in vesicular transport ; ko04138 Autophagy - yeast||SolubleNSF Attachment Protein [SNAP] Receptor [SNARE] [Ectocarpus siliculosus]||vamp ykt62
-1	-0.584963	-2.36342	-1.31613	-1.58496	-1	-1.80942	-1.46479	-0.148666	-1.58496	-1	-0.584963	-1.05664	-1.62579	-1.22239	-1	-1.28273	-0.226086	-1	-1	-1.58496	-1.19499	-0.584963	0	-0.263035	-0.282666	0.912321	-2.86252	-2.23148	-0.485427	-1.85981	0.222392	-3.12214	-0.222392	-1.04071	0.819096	IMET_1719||scaffold00043.g1797	gi|585111780|gb|EWM29257.1| plastidic atp adp transporter [Nannochloropsis gaditana]||ATP:ADP antiporter, AAA family ||plastidicATP/ADP transporter [Ectocarpus siliculosus]||plastidic atp adp transporter
-2.73083	-2.55954	-1.32193	-2.2041	-1	-2.00209	-1.58496	-1.52902	0.675083	-2.00567	-1.58496	-2.4943	-2.02831	-1.58496	-1.22239	-1	-1.26912	0.759193	-3.44414	-1	-2.38124	-2.27513	-1.58496	-1	-2.48268	-1.68921	0.585913	-1.22239	-1.22239	-3.30876	-1.91785	-0.263035	-3.37312	-0.807355	-1.48117	0.436677	IMET_1721||scaffold00043.g1799	gi|585111809|gb|EWM29286.1| protein of unknown function DUF1084 [Nannochloropsis gaditana]|| protein of unknown function DUF1084
0.874469	0.874469	-1.95966	-0.0702407	0.584962	0.736965	0.415037	0.578988	0.649229	0.415037	0.736965	0.874469	0.67549	0	0.192645	0.736965	0.30987	-0.36562	0	0	0.415037	0.138346	0.736965	-0.263035	0.222392	0.232107	0.0937617	0.652077	0.192645	-0.222392	0.207443	0.222392	0.584962	0.36257	0.389975	0.182531	IMET_1725||scaffold00043.g1803	gi|585111811|gb|EWM29288.1| hypothetical protein Naga_100029g26 [Nannochloropsis gaditana]|| ||gi|217405431|gb|EEC45374.1| predicted protein [Phaeodactylum tricornutum CCAP 1055/1]||hypothetical protein Naga_100029g26
-0.584963	-0.584963	-2.49257	-1.22083	-0.584963	-0.584963	0.222392	-0.315845	0.904987	-2.35728	-2.80049	-2.79167	-2.64981	-1.58496	-0.807355	-1	-1.13077	1.51904	-1.58496	-1.58496	-2.36126	-1.84373	0	0	-0.584963	-0.194988	1.64874	-2.12885	-2.89208	-2.81017	-2.61037	-1.58496	-1.58496	-1.22239	-1.4641	1.14626	IMET_1726||scaffold00043.g1804	gi|585111797|gb|EWM29274.1| Fe-S metabolism associated domain, SufE-like protein [Nannochloropsis gaditana]|| ||cysteinedesulfuration protein SufE [plastid] [Galdieria sulphuraria]0
-1	-2.72025	-2.26837	-1.99621	-2.54711	-1.58496	-1.58496	-1.90568	0.09053	-1.58496	-1.58496	-0.263035	-1.14432	-1	-0.485427	-1.80095	-1.09546	0.0488593	-2.10726	-1.84854	-2.43383	-2.12988	-2.1944	-1	-1	-1.39813	0.731743	-1.80735	-2.95464	-2.34015	-2.36738	-2.93162	-2.65213	-2.89445	-2.82607	-0.458687	IMET_1727||scaffold00043.g1805	gi|585111790|gb|EWM29267.1| hypothetical protein Naga_100029g24 [Nannochloropsis gaditana]|| 0
0.222392	0.415037	-2.51914	-0.627237	0.415037	0	0.415037	0.276691	0.903928	0.415037	0.736965	0.874469	0.67549	0.222392	0	0.415037	0.212476	-0.463014	0.736965	1	0	0.578988	0.222392	0.222392	0.222392	0.222392	-0.356596	0.192645	-0.222392	-1.22239	-0.417379	-0.263035	0	0.192645	-0.0234633	0.393916	IMET_1728||scaffold00043.g1806	gi|585111781|gb|EWM29258.1| mitochondrial carrier [Nannochloropsis gaditana]||solute carrier family 25 (mitochondrial S-adenosylmethionine transporter), member 26 ||hypotheticalprotein GUITHDRAFT_120626 [Guillardia theta CCMP2712]||mitochondrial carrier
-1.58496	-2.33837	-1.50833	-1.81055	-1.58496	-0.263035	-1	-0.949332	0.861222	-2.5358	-2.38283	-1.58496	-2.16786	-1	-1.80735	-1.58496	-1.4641	0.70376	-2.876	-1.80705	-2.40605	-2.36303	-1	-1.79899	-3.21649	-2.00516	0.357873	-2.58815	-2.29648	-3.33391	-2.73951	-1.84135	-2.73651	-3.09399	-2.55728	0.18223	IMET_1733||scaffold00043.g1812	gi|585111787|gb|EWM29264.1| septum site-determining protein [Nannochloropsis gaditana]||septum site-determining protein MinD ||conservedunknown protein [Ectocarpus siliculosus]||septum site-determining
-1.58496	-1.82679	-2.43601	-1.94925	-0.584963	-0.584963	0	-0.389975	1.55928	-1	-2.28768	-2.18036	-1.82268	-1	-0.222392	-1	-0.740797	1.08188	-3.52603	-1.58496	-1.58496	-2.23198	-0.263035	-0.263035	-2.72911	-1.08506	1.14692	-0.485427	-1.22239	-0.807355	-0.838391	-1	-2.45281	-0.485427	-1.31275	-0.474355	IMET_1743||scaffold00043.g1823	gi|585111785|gb|EWM29262.1| electron transfer flavoprotein-ubiquinone oxidoreductase [Nannochloropsis gaditana]||electron-transferring-flavoprotein dehydrogenase [EC:1.5.5.1] ||dehydrogenase[Salpingoeca sp. ATCC 50818]||electron transfer flavo -ubiquinone oxidoreductase
-1	-2.3564	0	-1.1188	-0.584963	-0.584963	-1.58496	-0.918295	0.200505	-0.584963	-1.58496	-1.58496	-1.25163	0.222392	-0.222392	-1.78072	-0.593573	0.658054	-1.58496	-3.04691	-2.7633	-2.46506	-1	-1	-0.584963	-0.861654	1.6034	-1.80735	-1.80735	-3.27072	-2.29514	-1	-2.07206	-3.02231	-2.03146	0.263683	IMET_1744||scaffold00043.g1824	gi|585111810|gb|EWM29287.1| 5 - cytosolic iii [Nannochloropsis gaditana]|| ||Cytosolic5\&apos;-nucleotidase III-like protein A [cN-III-like protein A] [Ectocarpus siliculosus]0
2.05889	1.87447	2.07039	2.00125	2.11548	2.5025	2.62449	2.41416	0.412907	2.58496	2.16992	2.58496	2.44661	2.90689	2.14684	2.41504	2.48959	0.0429767	2.8413	2.80735	2.73697	2.79521	2.5025	2.70044	2.45943	2.55412	-0.241083	2.58496	2.58496	2.32193	2.49728	2.90689	2.8413	2.89309	2.88043	0.383143	IMET_1749||scaffold00043.g1829	gi|585111767|gb|EWM29245.1| Aldolase-type TIM barrel [Nannochloropsis gaditana]||fructose-bisphosphate aldolase, class I [EC:4.1.2.13] ko00010 Glycolysis / Gluconeogenesis ; ko00030 Pentose phosphate pathway ; ko00051 Fructose and mannose metabolism ; ko00680 Methane metabolism ; ko00710 Carbon fixation in photosynthetic organisms ; ko01200 Carbon metabolism ; ko01230 Biosynthesis of amino acids|…
0.736965	0.736965	0.263035	0.578988	-1.58496	-1	-1.58496	-1.38997	-1.96896	1.22239	1.11548	0.736965	1.02494	-1.58496	-0.222392	-0.584963	-0.797438	-1.82238	0.874469	1.41504	1.5025	1.264	-1	0.222392	0	-0.259203	-1.52321	0.652077	0.192645	0.777608	0.540777	-1	-1.58496	-1.22239	-1.26912	-1.80989	IMET_1751||scaffold00043.g1831	gi|553182640|ref|XP_005853761.1| proliferation-associated protein 2g4 [Nannochloropsis gaditana CCMP526] &gt;gi|422295303|gb|EKU22602.1| proliferation-associated protein 2g4 [Nannochloropsis gaditana CCMP526]|| ||proliferation-associatedprotein 2g4 [Nannochloropsis gaditana CCMP526]||proliferation-associated 2g4
-1.58496	-1.87024	-2.15487	-1.87002	-1.58496	-1	-0.263035	-0.949332	0.920692	-2.33435	-1.58496	-2.64622	-2.18851	-2.64102	-0.807355	-3.35211	-2.26683	-0.0783183	-2.75415	-2.52088	-2.67069	-2.64857	-1.58496	-1.58496	-1	-1.38997	1.2586	-1.80735	-2.96717	-3.19826	-2.65759	-2.73317	-2.817	-0.807355	-2.11917	0.538418	IMET_1755||scaffold00043.g1835	gi|585111755|gb|EWM29233.1| serine hydroxymethyltransferase [Nannochloropsis gaditana]||glycine hydroxymethyltransferase [EC:2.1.2.1] ko00260 Glycine, serine and threonine metabolism ; ko00460 Cyanoamino acid metabolism ; ko00630 Glyoxylate and dicarboxylate metabolism ; ko00670 One carbon pool by folate ; ko00680 Methane metabolism ; ko01200 Carbon metabolism ; ko01230 Biosynthesis of amino acid…
1.41504	1.58496	1.76553	1.58851	1.66297	1.41504	1.22239	1.43347	-0.155043	1.41504	1.11548	1.32193	1.28415	1.5025	1	1.32193	1.27481	-0.00934	1.66297	1.9386	1.73697	1.77951	1.58496	1.66297	1.41504	1.55432	-0.22519	1.94753	1.8365	1.44057	1.74153	2.41504	2.36923	1.89309	2.22579	0.484253	IMET_1760||scaffold00043.g1840	gi|585111771|gb|EWM29249.1| photosystem ii oxygen evolving complex protein [Nannochloropsis gaditana]||photosystem II oxygen-evolving enhancer protein 2 ko00195 Photosynthesisphotosystem ii oxygen evolving complex
0	0.415037	0	0.138346	0	0	0.415037	0.138346	0	0.584962	-0.584963	0.584962	0.194987	0.415037	-0.222392	0.584962	0.259202	0.0642153	0	-0.584963	-0.584963	-0.389975	0.736965	0.415037	-0.584963	0.189013	0.578988	0	-0.485427	-1.22239	-0.569272	-0.584963	-1.58496	-0.485427	-0.885117	-0.315844	IMET_1761||scaffold00043.g1841	gi|585111761|gb|EWM29239.1| glucokinase [Nannochloropsis gaditana]||glucokinase [EC:2.7.1.2] ko00010 Glycolysis / Gluconeogenesis ; ko00052 Galactose metabolism ; ko00500 Starch and sucrose metabolism ; ko00520 Amino sugar and nucleotide sugar metabolism ; ko00521 Streptomycin biosynthesis ; ko00524 Neomycin, kanamycin and gentamicin biosynthesis ; ko01200 Carbon metabolism||gi|262112522|gb|EEY70…
0.222392	-0.584963	-1.99263	-0.785067	-1	-0.263035	0	-0.421012	0.364055	0.415037	0	0	0.138346	-1	0.36257	1	0.120857	-0.017489	-3.26897	-1	-2.93863	-2.40253	0	-0.584963	-0.263035	-0.282666	2.11987	-1.80735	-2.60317	-2.757	-2.38917	-2.15196	-1.58496	-2.90234	-2.21309	0.176087	IMET_1763||scaffold00043.g1843	gi|585111748|gb|EWM29227.1| electron transfer flavoprotein [Nannochloropsis gaditana]||electron transfer flavoprotein alpha subunit ||hypotheticalprotein PHYSODRAFT_354931 [Phytophthora sojae]0
1	1.22239	-2.72687	-0.16816	1.32193	1.22239	1.32193	1.28875	1.45691	1.66297	1.22239	1.80735	1.56424	1	1	1.22239	1.07413	-0.490107	2.27302	2.32193	2.32193	2.30563	1.87447	1.73697	2.05889	1.89011	-0.415517	2.5502	2.58496	2.32193	2.4857	1.9386	2.32193	1.71621	1.99225	-0.49345	IMET_1764||scaffold00043.g1844	gi|585111749|gb|EWM29228.1| proteasome activator subunit 1 [Nannochloropsis gaditana]|| ||conservedunknown protein [Ectocarpus siliculosus]||proteasome activator subunit 1
1.73697	2.22239	2.20163	2.05366	2.36923	2.5025	2.36923	2.41365	0.35999	1.87447	1.73697	1.58496	1.73213	2	2.05063	1.9386	1.99641	0.264277	1.11548	1.32193	1.41504	1.28415	2.41504	2.36923	2.11548	2.29992	1.01577	1.51457	1.58496	1.51457	1.53803	2.36923	-0.584963	2.36257	1.38228	-0.155754	IMET_1767||scaffold00043.g1847	gi|585111753|gb|EWM29232.1| glu leu phe val dehydrogenase [Nannochloropsis gaditana]||glutamate dehydrogenase [EC:1.4.1.2] ko00220 Arginine biosynthesis ; ko00250 Alanine, aspartate and glutamate metabolism ; ko00430 Taurine and hypotaurine metabolism ; ko00910 Nitrogen metabolism||gi|217409351|gb|EEC49283.1| predicted protein [Phaeodactylum tricornutum CCAP 1055/1]||glu leu phe val dehydrogenase
-1	-0.584963	-1.32193	-0.968964	-3.07075	-2.28718	-2.34033	-2.56609	-1.59712	-0.584963	-1.58496	-0.263035	-0.810986	-1.8201	-2.54127	-1.97066	-2.11068	-1.29969	-2.51229	-1.58496	-2.35395	-2.1504	-2.38117	-2.23636	-1.91082	-2.17612	-0.0257167	-0.485427	-0.807355	-2.9512	-1.41466	-2.59633	-3.14719	-1.97683	-2.57345	-1.15879	IMET_1770||scaffold00043.g1851	gi|553185485|ref|XP_005854255.1| c2h2 zinc-finger protein, partial [Nannochloropsis gaditana CCMP526] &gt;gi|422294806|gb|EKU22106.1| c2h2 zinc-finger protein, partial [Nannochloropsis gaditana CCMP526]|| 0
-0.584963	-0.263035	-0.321928	-0.389975	0.222392	0.222392	0.222392	0.222392	0.612367	0.222392	0.222392	-0.263035	0.060583	-0.263035	0.192645	-0.263035	-0.111142	-0.171725	-0.584963	-1	-1.58496	-1.05664	0	0	-0.263035	-0.0876783	0.968963	-0.222392	-0.485427	-0.807355	-0.505058	-1.22047	-2.60228	-1.80735	-1.8767	-1.37164	IMET_1771||scaffold00043.g1852	gi|585111752|gb|EWM29231.1| serrate rna effector molecule [Nannochloropsis gaditana]|| 0
1.11548	0.874469	0.485427	0.825125	1	1.58496	1.32193	1.3023	0.477171	1.41504	0.584962	0.736965	0.912322	0.874469	0.777608	0.584962	0.74568	-0.166643	-0.584963	0.222392	-0.263035	-0.208535	0.584962	1.22239	0.222392	0.676581	0.885117	0	0.36257	-0.222392	0.046726	1.41504	-1.58496	1.28011	0.370063	0.323337	IMET_1779||scaffold00043.g1860	gi|585111640|gb|EWM29120.1| isoleucyl-trna synthetase [Nannochloropsis gaditana]||isoleucyl-tRNA synthetase [EC:6.1.1.5] ko00970 Aminoacyl-tRNA biosynthesis||gi|217411069|gb|EEC50997.1| predicted protein [Phaeodactylum tricornutum CCAP 1055/1]||isoleucyl-trna synthetase
3.14296	3.08746	2.96347	3.06463	3.27302	3.11548	3.14296	3.17715	0.112523	3.36923	2.90689	3.02975	3.10196	3	3.07529	2.80735	2.96088	-0.141077	3.11548	3.08746	3.29768	3.16687	3.16992	2.90689	3.24793	3.10825	-0.0586267	3.30117	3.05063	3.21501	3.18894	3.48113	2.22239	3.32193	3.00848	-0.180453	IMET_1793||scaffold00043.g1874	gi|585111664|gb|EWM29144.1| rna binding s1 domain protein [Nannochloropsis gaditana]||protein Tex ||hypotheticalprotein AURANDRAFT_72706 [Aureococcus anophagefferens]||rna binding s1 domain
3.11548	3.24793	3.03562	3.13301	3.14296	3.05889	3.1964	3.13275	-0.00026	3.27302	3.16992	3.08746	3.1768	3.05889	3.05063	3.08746	3.06566	-0.11114	2.41504	2.80735	2.36923	2.53054	3.41504	3.08746	3.02975	3.17742	0.646877	1.94753	1.94753	2.28011	2.05839	3.11548	1.41504	3.21501	2.58184	0.523453	IMET_1813||scaffold00043.g1894	gi|585111666|gb|EWM29146.1| clathrin heavy chain [Nannochloropsis gaditana]||clathrin heavy chain ko04142 Lysosome ; ko04144 Endocytosis ; ko04721 Synaptic vesicle cycle ; ko04961 Endocrine and other factor-regulated calcium reabsorption ; ko05016 Huntington's disease ; ko05100 Bacterial invasion of epithelial cells||hypotheticalprotein AURANDRAFT_52498 [Aureococcus anophagefferens]||clathrin hea…
0.222392	0.415037	0.678072	0.4385	0.222392	0.415037	-0.263035	0.124798	-0.313702	-0.263035	0.222392	0.222392	0.060583	-0.263035	0.652077	0	0.129681	0.0690977	1.22239	1.73697	0.736965	1.23211	0.415037	0.874469	1.32193	0.870479	-0.36163	2.14684	2	1.89309	2.01331	1.5025	1.22239	1.19265	1.30585	-0.707463	IMET_1829||scaffold00043.g1911	gi|673039919|ref|XP_008873920.1| hypothetical protein H310_09595 [Aphanomyces invadans] &gt;gi|574470701|gb|ETV97711.1| hypothetical protein H310_09595 [Aphanomyces invadans]||nucleoside-diphosphate kinase [EC:2.7.4.6] ko00230 Purine metabolism ; ko00240 Pyrimidine metabolism ; ko04016 MAPK signaling pathway - plant||gi|163779221|gb|EDQ92835.1| predicted protein [Monosiga brevicollis MX1]||hypoth…
-0.263035	0	0.678072	0.138346	0	0.415037	0.415037	0.276691	0.138346	-0.263035	0	0.874469	0.203811	1.11548	0.192645	0.584962	0.631029	0.427218	-0.263035	-0.263035	-0.263035	-0.263035	0.874469	0.736965	0	0.537145	0.80018	-0.222392	-0.485427	-1.80735	-0.83839	0.736965	-0.263035	1.09954	0.52449	1.36288	IMET_1830||scaffold00043.g1912	gi|585111722|gb|EWM29202.1| diaminopimelate decarboxylase [Nannochloropsis gaditana]||diaminopimelate decarboxylase [EC:4.1.1.20] ko00300 Lysine biosynthesis ; ko01230 Biosynthesis of amino acids||ISS) [Ostreococcus tauri]||diaminopimelate decarboxylase
3.11548	3.24793	2.88753	3.08365	3	3.1964	3.52356	3.23999	0.15634	2.8413	2.54432	2.80735	2.73099	2.77259	3.02554	3.14296	2.98036	0.249373	3.08746	3	3.27302	3.12016	3.43741	3.41504	3.43741	3.42995	0.309793	3.14684	2.92057	2.86507	2.97749	3.1964	3.22239	3.05063	3.15647	0.17898	IMET_1832||scaffold00043.g1915	gi|585111684|gb|EWM29164.1| rubisco expression protein [Nannochloropsis gaditana] &gt;gi|585111685|gb|EWM29165.1| rubisco expression protein [Nannochloropsis gaditana]|| ||gigigi|12580712|emb|CAC27030.1| CbbX protein homolog [Guillardia theta]||rubisco expression
0.874469	0.736965	1.26303	0.958155	1	1.66297	1.11548	1.25948	0.301329	1.22239	1	1.32193	1.18144	1.80735	1.09954	1.41504	1.44064	0.259203	1.58496	1.11548	1	1.23348	1.73697	2	1.73697	1.82465	0.591167	1.28011	1	1.09954	1.12655	1.73697	1.5025	1.51457	1.58468	0.45813	IMET_1839||scaffold00043.g1922	gi|585111719|gb|EWM29199.1| Protein kinase, ATP binding site [Nannochloropsis gaditana]||serine/threonine-protein kinase OSR1/STK39 [EC:2.7.11.1] ||proteinkinase putative [Albugo laibachii Nc14]||ATP binding site
1.11548	1.58496	1.58496	1.42847	1.66297	2.41504	1.87447	1.98416	0.555693	2.5025	2.32193	1.58496	2.13646	1.32193	0.36257	1.32193	1.00214	-1.13432	3.32193	3.22239	2.96963	3.17132	3.05889	2.58496	3	2.88128	-0.290033	2.32193	2.51457	2.58496	2.47382	0.874469	-1.58496	1.58496	0.29149	-2.18233	IMET_1840||scaffold00043.g1923	gi|585111904|gb|EWM29376.1| polyketide synthase [Nannochloropsis gaditana]||fatty acid synthase, animal type [EC:2.3.1.85] ko00061 Fatty acid biosynthesis ; ko01212 Fatty acid metabolism ; ko04152 AMPK signaling pathway ; ko04910 Insulin signaling pathway||gi|452972754|gb|EME72582.1| polyketide synthase PksE [Bacillus sonorensis L12]||polyketide synthase||TypeI3-Ketoacyl-ACPsynthase/PolyketideSyn…
2.80735	2.41504	2.67807	2.63349	2.73697	2.9386	2.87447	2.85001	0.216527	3.02975	2.58496	2.90689	2.84053	3.27302	2.74723	2.96963	2.99663	0.156093	2.8413	3.1964	3.29768	3.11179	3.60486	3.52356	3.52356	3.55066	0.438867	3.16993	3.21501	3.05063	3.14519	3.52356	3.60486	4.02554	3.71799	0.572797	IMET_1841||scaffold00043.g1924	gi|585111674|gb|EWM29154.1| serine hydroxymethyltransferase [Nannochloropsis gaditana]||glycine hydroxymethyltransferase [EC:2.1.2.1] ko00260 Glycine, serine and threonine metabolism ; ko00460 Cyanoamino acid metabolism ; ko00630 Glyoxylate and dicarboxylate metabolism ; ko00670 One carbon pool by folate ; ko00680 Methane metabolism ; ko01200 Carbon metabolism ; ko01230 Biosynthesis of amino acid…
-0.584963	-1.58496	-2.47335	-1.54776	-0.263035	-0.584963	-1	-0.615999	0.931758	0.415037	-0.584963	-0.584963	-0.25163	-1	0.36257	-0.584963	-0.407464	-0.155835	-2.20165	-2.98547	-3.00387	-2.73033	0	0.222392	-0.263035	-0.0135477	2.71678	-0.485427	-0.485427	-0.807355	-0.592736	-0.584963	-1	0.192645	-0.464106	0.12863	IMET_1851||scaffold00043.g1934	gi|585111715|gb|EWM29195.1| hypothetical protein Naga_100007g29 [Nannochloropsis gaditana]|| 0
-1	-0.584963	-0.321928	-0.63563	-1	-1	-0.263035	-0.754345	-0.118715	-1.81507	-1.58496	-2.05846	-1.8195	-1	-2.68562	-1.58496	-1.75686	0.0626367	-2.2665	-3.1446	-2.69577	-2.70229	-1.58496	-2.5133	-1.86782	-1.98869	0.713597	-3.45361	-2.06178	-3.04156	-2.85232	-1.58496	-3.10599	-1.22239	-1.97111	0.881203	IMET_1857||scaffold00043.g1941	gi|585111669|gb|EWM29149.1| phosphate metabolism protein 7 [Nannochloropsis gaditana]|| ||gi|241945665|gb|EES18810.1| hypothetical protein SORBIDRAFT_09g030770 [Sorghum bicolor]||phosphate metabolism 7
-3.11716	-1	-0.321928	-1.4797	-0.584963	-1	-0.263035	-0.615999	0.863697	-1	-1	-3.23407	-1.74469	-1	-1.22239	-1	-1.07413	0.67056	-1.60888	-1	-1	-1.20296	-1	-2.58036	-1	-1.52679	-0.323827	-1.22239	-1.22239	-2.17179	-1.53886	0	-1	-0.485427	-0.495142	1.04371	IMET_1859||scaffold00043.g1943	gi|585111726|gb|EWM29206.1| protein kinase c binding protein [Nannochloropsis gaditana]||histidine triad (HIT) family protein ||conservedunknown protein [Ectocarpus siliculosus]||kinase c binding
0.222392	0.584962	0.263035	0.356796	0.736965	0.736965	0.584962	0.686297	0.329501	-0.263035	0	0.222392	-0.0135477	0.415037	0.893085	-0.584963	0.241053	0.254601	-1.58496	-0.584963	-0.584963	-0.918295	0.415037	0.584962	-0.263035	0.245655	1.16395	-0.222392	-0.807355	-0.222392	-0.41738	-0.263035	-2.57926	0.514573	-0.775907	-0.358528	IMET_1880||scaffold00043.g1964	gi|585111623|gb|EWM29104.1| lysyl-trna synthetase [Nannochloropsis gaditana]||lysyl-tRNA synthetase, class II [EC:6.1.1.6] ko00970 Aminoacyl-tRNA biosynthesis||gi|220975804|gb|EED94132.1| lysyl-trna synthetase [Thalassiosira pseudonana CCMP1335]||lysyl-trna synthetase
1.73697	2.16992	1.76553	1.89081	2.05889	2.11548	2.11548	2.09662	0.20581	1.9386	2	1.87447	1.93769	1.66297	2.19265	1.66297	1.83953	-0.09816	1.11548	0.415037	1.5025	1.01101	2.16992	1.41504	2	1.86165	0.850648	1.19265	1.19265	0.893085	1.09279	1.58496	-0.584963	1.09954	0.699846	-0.392949	IMET_1881||scaffold00043.g1965	gi|585111611|gb|EWM29092.1| inositol-3-phosphate synthase [Nannochloropsis gaditana]||myo-inositol-1-phosphate synthase [EC:5.5.1.4] ko00521 Streptomycin biosynthesis ; ko00562 Inositol phosphate metabolism||Inositol-3-phosphatesynthase [Ectocarpus siliculosus]||inositol-3-phosphate synthase
0.874469	0.736965	-2.02189	-0.136819	1.32193	1.22239	1.11548	1.21993	1.35675	1.5025	0.874469	1.22239	1.19979	0.736965	0.893085	0.874469	0.83484	-0.364947	1.41504	0.874469	1.5025	1.264	1.11548	0.415037	0.584962	0.70516	-0.558843	0.652077	1	0.893085	0.848387	0.584962	0.874469	0.192645	0.550692	-0.297695	IMET_1882||scaffold00043.g1966	gi|585111581|gb|EWM29062.1| rab11 family gtpase [Nannochloropsis gaditana]||Ras-related protein Rab-11A ko04144 Endocytosis ; ko04961 Endocrine and other factor-regulated calcium reabsorption ; ko04962 Vasopressin-regulated water reabsorption ; ko04972 Pancreatic secretion||hypotheticalprotein THAOC_34340 [Thalassiosira oceanica]||rab11 family gtpase
0.415037	0.222392	0.678072	0.4385	0.415037	0.415037	0.222392	0.350822	-0.0876783	0.415037	0.415037	0.415037	0.415037	-0.263035	0.192645	0.222392	0.0506673	-0.36437	-0.263035	-0.263035	0.222392	-0.101226	-0.263035	-0.263035	0	-0.175357	-0.0741307	-0.485427	0.36257	-0.485427	-0.202761	0.584962	-0.263035	-0.485427	-0.0545	0.148261	IMET_1886||scaffold00043.g1970	gi|585111622|gb|EWM29103.1| glutathione peroxidase [Nannochloropsis gaditana]||glutathione peroxidase [EC:1.11.1.9] ko00480 Glutathione metabolism ; ko00590 Arachidonic acid metabolism ; ko04918 Thyroid hormone synthesis||PREDICTED:glutathione peroxidase-like [Metaseiulus occidentalis]||glutathione peroxidase
-2.23279	-1.58496	-2.83742	-2.21839	-3.41616	-1.58496	-1	-2.00037	0.218017	-0.584963	-2.61504	-1.58496	-1.59499	-2.31974	-2.2743	-2.2662	-2.28675	-0.691759	-2.60957	-1.58496	-2.85427	-2.3496	-2.70548	-2.17263	-3.33823	-2.73878	-0.38918	-2.54174	-2.7554	-1.22239	-2.17318	-2.87074	-1.58496	-3.25907	-2.57159	-0.398413	IMET_1892||scaffold00043.g1976	gi|585111570|gb|EWM29051.1| dna-directed rna polymerases ii 24 kda [Nannochloropsis gaditana]||DNA-directed RNA polymerases I, II, and III subunit RPABC1 ko00230 Purine metabolism ; ko00240 Pyrimidine metabolism ; ko03020 RNA polymerase ; ko04623 Cytosolic DNA-sensing pathway ; ko05016 Huntington's disease ; ko05169 Epstein-Barr virus infection||conservedunknown protein [Ectocarpus siliculosus]||…
0.415037	1	1	0.805012	1.41504	1.22239	1.80735	1.48159	0.676581	0.874469	0.736965	1	0.870478	0.874469	1.09954	0.584962	0.85299	-0.0174877	0.584962	0.584962	0.415037	0.52832	1.11548	0.736965	0.222392	0.691612	0.163292	-0.222392	-1.80735	-1.22239	-1.08404	-0.263035	-1	-0.485427	-0.582821	0.501223	IMET_1900||scaffold00043.g1987	gi|585111586|gb|EWM29067.1| succinate dehydrogenase flavoprotein subunit [Nannochloropsis gaditana]||succinate dehydrogenase (ubiquinone) flavoprotein subunit [EC:1.3.5.1] ko00020 Citrate cycle (TCA cycle) ; ko00190 Oxidative phosphorylation ; ko01200 Carbon metabolism ; ko04932 Non-alcoholic fatty liver disease (NAFLD) ; ko05010 Alzheimer's disease ; ko05012 Parkinson's disease ; ko05016 Hunting…
-0.584963	-0.584963	-2.67686	-1.28226	-0.263035	-1	-0.263035	-0.50869	0.773572	0	-0.584963	0.415037	-0.056642	-0.263035	-0.485427	-0.584963	-0.444475	-0.387833	-2.50399	-1.58496	-3.60523	-2.56473	0	-1	-0.263035	-0.421012	2.14371	-3.19077	-2.78948	-2.85732	-2.94586	-0.584963	-1.58496	-1.80735	-1.32576	1.6201	IMET_1903||scaffold00043.g1990	gi|585111579|gb|EWM29060.1| hypothetical protein Naga_100024g35 [Nannochloropsis gaditana]|| 0
3.92283	3.92283	4.01792	3.95453	3.87447	4.07325	3.96963	3.97245	0.0179233	4.35755	3.8413	3.87447	4.02444	3.80735	4.18133	3.62449	3.87106	-0.153383	4.40372	4.39232	4.40372	4.39992	4.10154	4.22239	4.54432	4.28942	-0.110503	4.50553	4.44057	4.48727	4.47779	4.35755	3	4.29068	3.88274	-0.595047	IMET_1911||scaffold00043.g1998	gi|585111615|gb|EWM29096.1| atp-citrate synthase [Nannochloropsis gaditana]||ATP citrate (pro-S)-lyase [EC:2.3.3.8] ko00020 Citrate cycle (TCA cycle) ; ko00720 Carbon fixation pathways in prokaryotes||atp-citratesynthase [Ectocarpus siliculosus]||atp-citrate synthase
0	0	-2.49205	-0.830683	0.222392	0.415037	0.736965	0.458131	1.28881	-0.263035	0	-1.58496	-0.615998	0	-0.222392	-0.584963	-0.269118	0.34688	-0.263035	-0.263035	0.584962	0.0196307	0.222392	0.584962	0.415037	0.407464	0.387833	-0.222392	0	-1.80735	-0.676581	-1	0.222392	-0.807355	-0.528321	0.14826	IMET_1917||scaffold00043.g2004	gi|585111592|gb|EWM29073.1| dehydroascorbate reductase [Nannochloropsis gaditana]||glutathione dehydrogenase/transferase [EC:1.8.5.1 2.5.1.18] ko00053 Ascorbate and aldarate metabolism ; ko00480 Glutathione metabolism||GSH-dependentdehydroascorbate reductase, monomeric enzymes catalyzing the reduction of DHA into asc [Ectocarpus siliculosus]0
-1.58496	-1.58496	-2.60948	-1.92647	-1	-0.584963	-1	-0.861654	1.06481	-1	-1.58496	-0.263035	-0.949332	-3.51101	-1.80735	-2.2434	-2.52059	-1.57125	-2.96824	-2.80722	-2.53017	-2.76854	-1.58496	-2.4005	-2.21895	-2.06814	0.700407	-3.0951	-2.57744	-1.80735	-2.4933	-2.99505	-1.58496	-2.75587	-2.44529	0.0480033	IMET_1920||scaffold00043.g2007	gi|585111605|gb|EWM29086.1| 3-oxoacyl-(acyl-carrier-protein) reductase [Nannochloropsis gaditana]|| ||gi|398088284|gb|EJL78850.1| dehydrogenase of unknown specificity, short-chain alcohol dehydrogenase [Polaromonas sp. CF318]3-Ketoacyl-ACPreductase/Fattyacidbiosynthesis
-1	-1	0	-0.666667	-0.584963	-0.584963	-1	-0.723309	-0.056642	0.222392	-0.584963	0.415037	0.0174887	0.222392	-1.80735	0	-0.528319	-0.545808	-1	-1	-0.584963	-0.861654	-0.263035	0	-1	-0.421012	0.440643	0	-2.90647	-1.22239	-1.37629	-1	-2.5905	-0.485427	-1.35864	0.0176443	IMET_1930||scaffold00043.g2018	gi|585111582|gb|EWM29063.1| carbonic anhydrase [Nannochloropsis gaditana]||carbonic anhydrase [EC:4.2.1.1] ko00910 Nitrogen metabolism||gi|429183560|gb|EKY24605.1| carbonate dehydratase [Clostridium celatum DSM 1785]||carbonic anhydrase||Carbonicanhydrase/CarbonfixationandCCM
-1.58496	-2.32507	-0.736966	-1.549	-2.8979	-1.6221	-3.18089	-2.56696	-1.01796	0.415037	-1	-1.58496	-0.723308	-2.50814	-2.90449	-2.41342	-2.60868	-1.88538	-2.2433	-2.75669	-2.08954	-2.36318	-2.79392	-2.48138	-2.43309	-2.56946	-0.206287	-2.62141	-2.13422	-2.44496	-2.4002	-3.03327	-1.89722	-2.53969	-2.49006	-0.0898633	IMET_1934||scaffold00043.g2022	gi|303278708|ref|XP_003058647.1| hypothetical protein MICPUCDRAFT_58408 [Micromonas pusilla CCMP1545] &gt;gi|226459807|gb|EEH57102.1| hypothetical protein MICPUCDRAFT_58408 [Micromonas pusilla CCMP1545]||transcription factor E2F7/8 ||gi|162674537|gb|EDQ61044.1| predicted protein [Physcomitrella patens subsp. patens]0
-2.72229	-1.58496	-2.56637	-2.29121	-2.48998	-2.56682	-2.75546	-2.60409	-0.31288	0.222392	-1.58496	-0.263035	-0.541868	-3.67845	-2.11656	-2.17642	-2.65714	-2.11528	-0.263035	-1	-1.58496	-0.949332	-1.6827	-2.35042	-3.30823	-2.44712	-1.49778	-1.80735	-3.16929	-1.80735	-2.26133	-2.8405	-2.57025	-2.86013	-2.75696	-0.49563	IMET_1936||scaffold00043.g2024	gi|585111555|gb|EWM29037.1| e1a-binding protein p400 [Nannochloropsis gaditana]|| 0
-1	0	0.678072	-0.107309	0.874469	0.874469	0.736965	0.828634	0.935944	0.736965	0.222392	0.736965	0.565441	-0.263035	0.652077	-0.263035	0.0420023	-0.523438	-1	-1	-0.584963	-0.861654	1	1.41504	0.415037	0.943359	1.80501	-0.807355	-1.80735	-2.64747	-1.75406	1.22239	-2.26813	0.192645	-0.284365	1.46969	IMET_1938||scaffold00043.g2026	gi|585111548|gb|EWM29030.1| dna-directed rna polymerase ii subunit rpb2 [Nannochloropsis gaditana]||DNA-directed RNA polymerase II subunit RPB2 [EC:2.7.7.6] ko00230 Purine metabolism ; ko00240 Pyrimidine metabolism ; ko03020 RNA polymerase ; ko05016 Huntington's disease ; ko05169 Epstein-Barr virus infection||gi|262102614|gb|EEY60666.1| DNA-directed RNA polymerase II 135 kDa polypeptide [Phytopht…
-1	-1	-1.32193	-1.10731	-1	-0.584963	-0.584963	-0.723309	0.384001	-1	-1.58496	-0.263035	-0.949332	-0.584963	-0.807355	-1.58496	-0.992426	-0.0430943	-2.65166	-1.89116	-1.58496	-2.04259	-1	0.222392	-0.584963	-0.45419	1.5884	-0.807355	-3.40617	-1.22239	-1.81197	-1	-2.66054	-1.80735	-1.82263	-0.0106583	IMET_1943||scaffold00043.g2031	gi|585111559|gb|EWM29041.1| UDPglucose pyrophosphorylase [Nannochloropsis gaditana]||UDP-sugar pyrophosphorylase [EC:2.7.7.64] ko00040 Pentose and glucuronate interconversions ; ko00052 Galactose metabolism ; ko00053 Ascorbate and aldarate metabolism ; ko00520 Amino sugar and nucleotide sugar metabolism||gi|217408527|gb|EEC48461.1| udp-n-acetylglucosamine diphosphorylase [Phaeodactylum tricornutu…
-2.12333	-2.26693	-2.71309	-2.36778	-1.58496	-2.00416	-2.1766	-1.92191	0.445877	-0.263035	-2.85155	-1	-1.37153	-1.87517	-0.807355	-1	-1.22751	0.14402	-0.263035	-1	-1	-0.754345	-1	-1	-1	-1	-0.245655	0.192645	-0.222392	-0.807355	-0.279034	-1	0	-1.22239	-0.740797	-0.461763	IMET_1963||scaffold00043.g2053	gi|738529221|ref|WP_036477662.1| ferredoxin--nitrite reductase [Myxosarcina sp. GI1]||ferredoxin-thioredoxin reductase catalytic chain [EC:1.8.7.2] ||gigigigigigigigigigigigi|451781802|gb|AGF52771.1| ferredoxin-thioredoxin reductase, catalytic chain [Synechocystis sp. PCC 6803]0
-1.58496	-1.58496	-0.321928	-1.16395	-1	-1	-1	-1	0.163949	-1	-1	-1	-1	-1.58496	-1.22239	-1.58496	-1.4641	-0.464103	-2.06919	-1.58496	-2.56438	-2.07284	-1	-1.58496	-1.58496	-1.38997	0.68287	-1.98942	-3.31104	-3.28861	-2.86302	-0.584963	-2.13099	-1.80735	-1.50777	1.35526	IMET_1966||scaffold00043.g2056	gi|585111530|gb|EWM29017.1| 50s ribosomal protein l13 [Nannochloropsis gaditana]||large subunit ribosomal protein L13 ko03010 Ribosome||Mitochondrial/chloroplastribosomal protein L13 [Phytophthora sojae]||50s ribosomal l13
1.22239	1.32193	-2.04791	0.16547	1.22239	1.11548	1.32193	1.21993	1.05446	1.9386	1.58496	1.73697	1.75351	1.11548	0.893085	0.415037	0.807867	-0.945643	1.11548	1.58496	1.32193	1.34079	1	0.736965	0.736965	0.824643	-0.516147	1	1.28011	0.514573	0.931561	0.736965	1.5025	1.44057	1.22668	0.295117	IMET_1975||scaffold00043.g2066	gi|299116799|emb|CBN74912.1| proteasome subunit [Ectocarpus siliculosus]||20S proteasome subunit alpha 3 [EC:3.4.25.1] ko03050 Proteasome||proteasomesubunit [Ectocarpus siliculosus]||proteasome subunit
0	-0.263035	-0.321928	-0.194988	0.415037	-1	-1	-0.528321	-0.333333	-0.584963	-0.263035	-0.584963	-0.477654	-1.58496	-0.485427	0	-0.690129	-0.212475	-2.35446	-1.58496	-1.58496	-1.84146	0	-1	-1.58496	-0.861653	0.979807	-2.86641	-3.11178	-3.16243	-3.04687	-1	-3.17377	-0.807355	-1.66038	1.3865	IMET_1985||scaffold00043.g2076	gi|585111482|gb|EWM28987.1| hypothetical protein Naga_100501g4 [Nannochloropsis gaditana]|| hypothetical protein Naga_100501g4
-1	0	-2.97857	-1.32619	0.222392	0.222392	0	0.148261	1.47445	-1	-1	-1	-1	-1	-0.222392	-0.584963	-0.602452	0.397548	-1.58496	0.222392	0.222392	-0.380059	0	-0.263035	-0.263035	-0.175357	0.204702	-0.807355	-0.807355	-2.77701	-1.46391	-2.64817	-1	-2.443	-2.03039	-0.566483	IMET_1987||scaffold00043.g2078	gi|585111483|gb|EWM28988.1| Polyketide cyclase/dehydrase [Nannochloropsis gaditana]|| 0
-1	-1	-2.11054	-1.37018	-2.33131	-1	-3.08747	-2.13959	-0.769413	-1.58496	-1.86975	-2.85839	-2.10437	-1	-1.22239	-1.75518	-1.32586	0.77851	-0.584963	-1.58496	-0.263035	-0.810986	-1	-0.584963	-0.263035	-0.615999	0.194987	-1.22239	-1.22239	-2.64278	-1.69585	-1	-0.584963	-1.80735	-1.13077	0.565082	IMET_1993||scaffold00043.g2084	gi|585111462|gb|EWM28973.1| lipoate-protein ligase b [Nannochloropsis gaditana]||lipoyl(octanoyl) transferase [EC:2.3.1.181] ko00785 Lipoic acid metabolism||lipoyl[octanoyl]transferase [Nannochloropsis gaditana CCMP526]||lipoate- ligase b
1.66297	1.11548	0.678072	1.15217	1.58496	1.41504	1.11548	1.37183	0.219653	1.73697	1.80735	1.66297	1.73576	1.58496	1.28011	1.22239	1.36249	-0.373277	0.415037	0	0.584962	0.333333	1.41504	1.11548	0.584962	1.03849	0.705161	0.652077	0.514573	0.777608	0.648086	0	1.22239	0.514573	0.578988	-0.0690983	IMET_1994||scaffold00043.g2085	gi|585111463|gb|EWM28974.1| 4-methyl-5(b-hydroxyethyl)-thiazole monophosphate biosynthesis [Nannochloropsis gaditana]||4-methyl-5(b-hydroxyethyl)-thiazole monophosphate biosynthesis ||dj-1family protein [Nannochloropsis gaditana CCMP526]||4-methyl-5(b-hydroxyethyl)-thiazole monophosphate biosynthesis
0.584962	0.415037	1.26303	0.754343	1.11548	1.66297	1.41504	1.39783	0.643487	2.05889	1.5025	2	1.8538	1.9386	0.893085	1.22239	1.35136	-0.502438	1.5025	1	2	1.50083	1.9386	1.87447	1.58496	1.79934	0.29851	1.19265	1.28011	1.51457	1.32911	2.05889	1.87447	2.19265	2.042	0.712893	IMET_1999||scaffold00043.g2090	gi|553185196|ref|XP_005854216.1| large subunit ribosomal protein L5e [Nannochloropsis gaditana CCMP526] &gt;gi|422294841|gb|EKU22141.1| large subunit ribosomal protein L5e [Nannochloropsis gaditana CCMP526] &gt;gi|585111436|gb|EWM28957.1| ribosomal protein l5 [Nannochloropsis gaditana]||large subunit ribosomal protein L5e ko03010 Ribosome||largesubunit ribosomal protein L5e [Nannochloropsis gadit…
-0.584963	0	-1.99824	-0.861068	-0.584963	-1.58496	-0.584963	-0.918295	-0.0572277	0.222392	-0.263035	-0.584963	-0.208535	-0.263035	-0.807355	-1	-0.69013	-0.481595	-1	-1	-2.89387	-1.63129	-1	-1.58496	-0.263035	-0.949332	0.681958	-0.222392	-2.68417	-2.9175	-1.94135	-2.49676	-1.58496	-1.22239	-1.76804	0.173317	IMET_2008||scaffold00043.g2099	gi|585111416|gb|EWM28945.1| mitochondrial carrier [Nannochloropsis gaditana]||solute carrier family 25 (mitochondrial S-adenosylmethionine transporter), member 26 ||mitochondrialcarrier [Nannochloropsis gaditana CCMP526]||mitochondrial carrier
0	0	0.263035	0.0876783	0.222392	0.222392	0.222392	0.222392	0.134714	-0.584963	0.415037	0.584962	0.138345	0	0.192645	0.415037	0.202561	0.0642153	-1	-0.263035	-1	-0.754345	0	0.415037	0.415037	0.276691	1.03104	-0.222392	-0.222392	-0.485427	-0.31007	-0.263035	0.415037	0.192645	0.114882	0.424953	IMET_2010||scaffold00043.g2101	gi|585111412|gb|EWM28942.1| hypothetical protein Naga_100347g3 [Nannochloropsis gaditana]|| 0
-2.18095	-1	-1.32193	-1.50096	-1	0.415037	-1.58496	-0.723308	0.777652	0.222392	-2.55308	-1.58496	-1.30522	-2.62652	-2.73014	-1.58496	-2.31387	-1.00866	-1.58496	-1	-3.05058	-1.87851	-1	0	-1	-0.666667	1.21185	-2.74087	-1.80735	-1.80735	-2.11852	-0.584963	-2.8921	-1.22239	-1.56648	0.552039	IMET_2014||scaffold00043.g2106	gi|585111413|gb|EWM28943.1| hypothetical protein Naga_100347g2 [Nannochloropsis gaditana]|| 0
-3.15489	-1.58496	-1.69258	-2.14414	-2.14521	-2.31708	-2.18798	-2.21676	-0.0726133	-1.58496	-1	-1	-1.19499	-1.58496	-0.807355	-1.58496	-1.32576	-0.130772	-3.23857	-2.2264	-1.58496	-2.34998	-1	-1	-1.58496	-1.19499	1.15499	-2.54768	-2.65288	-2.47017	-2.55691	-2.27486	-2.35342	-2.97841	-2.53556	0.0213467	IMET_2024||scaffold00046.g2116	gi|585102842|gb|EWM22343.1| nadh dehydrogenase ubiquinone 1 alpha subcomplex subunit 12 [Nannochloropsis gaditana]|| nadh dehydrogenase ubiquinone 1 alpha subcomplex subunit 12
-1	-0.584963	-1.32193	-0.968964	-0.584963	-0.584963	-0.263035	-0.477654	0.491311	-0.584963	-0.263035	-1	-0.615999	-0.584963	-0.485427	-0.584963	-0.551784	0.064215	-2.99437	-3.0223	-2.33774	-2.7848	-1.58496	-0.584963	-1.83214	-1.33402	1.45078	-1.80735	-1.80735	-2.98609	-2.20026	-1	-2.68626	-1.22239	-1.63622	0.564047	IMET_2031||scaffold00049.g2123	gi|585105371|gb|EWM24078.1| ribulose- -bisphosphate carboxylase oxygenase small subunit n-methyltransferase i [Nannochloropsis gaditana]|| ||ribulose--bisphosphate carboxylase oxygenase small subunit n-methyltransferase i [Nannochloropsis gaditana CCMP526]||ribulose- -bisphosphate carboxylase oxygenase small subunit n-methyltransferase i
0	0.222392	-0.736966	-0.171525	0.415037	0.415037	0.222392	0.350822	0.522347	-0.584963	-0.584963	-0.584963	-0.584963	-0.263035	0.514573	-0.584963	-0.111142	0.473821	-0.584963	-2.16504	-1.58496	-1.44499	0.736965	0	0	0.245655	1.69064	-1.80735	-1.80735	-1.80735	-1.80735	-1	-1.58496	0	-0.861653	0.945697	IMET_2047||scaffold00050.g2140	gi|585106917|gb|EWM25225.1| hypothetical protein Naga_100089g2 [Nannochloropsis gaditana]|| 0
-0.584963	0.222392	0.485427	0.040952	0.415037	0.415037	0.584962	0.471679	0.430727	1	0.584962	1.11548	0.900147	1	0.514573	0.222392	0.578988	-0.321159	-1.58496	-0.584963	-0.263035	-0.810986	1	0.584962	0.222392	0.602451	1.41344	0	0.192645	-0.485427	-0.097594	-0.263035	-1	0.652077	-0.203653	-0.106059	IMET_2049||scaffold00050.g2144	gi|585106936|gb|EWM25243.1| hypothetical protein Naga_101074g2 [Nannochloropsis gaditana] &gt;gi|585106937|gb|EWM25244.1| hypothetical protein Naga_101074g2 [Nannochloropsis gaditana]||FK506-binding protein 4/5 [EC:5.2.1.8] ko04915 Estrogen signaling pathway||hypotheticalprotein PHYSODRAFT_537442 [Phytophthora sojae]||hypothetical protein Naga_101074g2
-1	-1.58496	-1.32193	-1.3023	-1.58496	-1.58496	-1.94297	-1.7043	-0.402	0	-0.584963	-1.58496	-0.723308	-1.89001	-2.55708	-1.852	-2.0997	-1.37639	-3.20051	-2.25715	-2.87553	-2.77773	-2.73501	-2.79172	-2.80945	-2.77873	-0.000996667	-2.56897	-3.04577	-3.42642	-3.01372	-2.6778	-2.36216	-2.59522	-2.54506	0.46866	IMET_2051||scaffold00050.g2146	gi|397624917|gb|EJK67576.1| hypothetical protein THAOC_11369 [Thalassiosira oceanica]||translation initiation factor 5B ko03013 RNA transport||hypotheticalprotein THAOC_11369 [Thalassiosira oceanica]0
2.05889	2.16992	-2.7031	0.50857	1	1.11548	1.22239	1.11262	0.604053	2.16992	1.11548	1.5025	1.59597	1.87447	0.893085	0.415037	1.06086	-0.535103	1.22239	2.70044	1.66297	1.86193	1.9386	2.11548	2.11548	2.05652	0.194587	0.893085	0.777608	0.514573	0.728422	1.22239	1.22239	1.28011	1.24163	0.513208	IMET_2054||scaffold00050.g2149	gi|676391487|ref|XP_009039021.1| hypothetical protein AURANDRAFT_54227 [Aureococcus anophagefferens] &gt;gi|323450569|gb|EGB06450.1| hypothetical protein AURANDRAFT_54227 [Aureococcus anophagefferens]||large subunit ribosomal protein L8e ko03010 Ribosome||hypotheticalprotein AURANDRAFT_54227 [Aureococcus anophagefferens]||hypothetical protein AURANDRAFT_54227
-3.23206	-1	-1.32193	-1.85133	-1	-1	-1	-1	0.85133	-1	-3.04526	-2.80531	-2.28352	-1.58496	-0.485427	-2.10013	-1.39017	0.893351	-1.58496	-1.58496	-2.02113	-1.73035	-1.58496	-1.58496	-1.58496	-1.58496	0.14539	0	-0.485427	-0.485427	-0.323618	-3.09564	-2.38431	-1.22239	-2.23411	-1.9105	IMET_2064||scaffold00052.g2160	gi|397567525|gb|EJK45639.1| hypothetical protein THAOC_35738 [Thalassiosira oceanica]||elongation factor G ||hypotheticalprotein THAOC_35738 [Thalassiosira oceanica]||hypothetical protein THAOC_35738
-1	-1	-0.736966	-0.912322	-2.39812	-1.98522	-2.85387	-2.4124	-1.50008	0.222392	-0.263035	0	-0.0135477	-1.93151	-2.13341	-2.71373	-2.25955	-2.246	-1.58496	-2.85148	-1.58496	-2.00713	-1.7261	-2.99409	-2.1801	-2.3001	-0.292963	-1.80735	-2.17024	-2.08849	-2.02203	-2.3217	-2.8421	-3.20364	-2.78915	-0.76712	IMET_2068||scaffold00057.g2164	gi|585104658|gb|EWM23544.1| hypothetical protein Naga_100339g2 [Nannochloropsis gaditana]|| 0
-1.58496	-1.58496	-1.32193	-1.49728	-1.58496	-1.58496	-1.58496	-1.58496	-0.0876767	-1.58496	-1	-1.58496	-1.38997	-1.58496	-1.80735	-1.58496	-1.65909	-0.269117	-1.58496	-1.58496	-2.13053	-1.76682	-1.58496	-1.58496	-1.58496	-1.58496	0.181857	-2.80302	-3.11698	-3.18633	-3.03544	-1.58496	-1.90914	-1.80735	-1.76715	1.26829	IMET_2073||scaffold00058.g2169
5.61961	5.83289	5.45943	5.63731	5.30378	5.73245	5.75043	5.59555	-0.0417567	5.93467	5.40939	5.74595	5.69667	5.89482	5.59352	6.05889	5.84908	0.152407	5.89077	5.82443	6.02237	5.91252	5.89482	5.98489	5.98489	5.95487	0.0423433	6.12042	6.29068	6.28804	6.23305	6.26053	5.71424	5.71228	5.89568	-0.337363	IMET_2084||scaffold00060.g2182	gi|585105777|gb|EWM24379.1| oxygen-evolving enhancer protein [Nannochloropsis gaditana]||photosystem II oxygen-evolving enhancer protein 1 ko00195 Photosynthesis||gi|422295472|gb|EKU22771.1| photosystem II oxygen-evolving enhancer protein 1 [Nannochloropsis gaditana CCMP526]||oxygen-evolving enhancer
0.874469	1	1.1375	1.00399	1.11548	0.584962	0.874469	0.858304	-0.145686	0.874469	0.736965	0.415037	0.67549	1	0.514573	0.736965	0.750513	0.0750223	0.874469	0.736965	0.736965	0.7828	1.22239	0.584962	1	0.935784	0.152984	0.652077	1	0.192645	0.614907	1.22239	0.584962	0.777608	0.861653	0.246746	IMET_2094||scaffold00066.g2192	gi|585110176|gb|EWM27850.1| gtp-binding protein [Nannochloropsis gaditana]||ribosome-binding ATPase ||gtp-bindingprotein [Nannochloropsis gaditana CCMP526]||gtp-binding protein
-2.55199	-2.24353	-2.6279	-2.47447	-1.58496	-1.58496	-1.58496	-1.58496	0.889513	-2.01001	-1.58496	-2.94446	-2.17981	-1	-0.807355	-2.1022	-1.30319	0.876625	-2.81258	-2.76866	-2.92893	-2.83672	-2.38583	-2.4891	-3.18565	-2.68686	0.149863	-2.51935	-2.97198	-2.97011	-2.82048	-1.58496	-1	-2.8469	-1.81062	1.00986	IMET_2096||scaffold00066.g2194
1.41504	1.58496	2.26303	1.75434	0.222392	-1.58496	0	-0.454189	-2.20853	1.32193	1.41504	1.58496	1.44064	-1.58496	-0.485427	-1.58496	-1.21845	-2.65909	0.222392	0.874469	1.11548	0.737447	-1	-1	-1.58496	-1.19499	-1.93243	1.44057	1	1.28011	1.24023	-1	-1.58496	-1.80735	-1.4641	-2.70433	IMET_2104||scaffold00066.g2204	gi|585110061|gb|EWM27778.1| transitional endoplasmic reticulum atpase [Nannochloropsis gaditana]|| ||predictedprotein [Bathycoccus prasinos]||transitional endoplasmic reticulum atpase
0.736965	0.222392	0.678072	0.54581	0.222392	1.22239	0.222392	0.555725	0.009915	1.32193	0.415037	0.584962	0.773976	0	0.777608	0.584962	0.45419	-0.319786	0.874469	1.41504	0.874469	1.05466	1.58496	1.58496	1.5025	1.55747	0.502814	1.09954	1.51457	0.777608	1.13057	1.58496	1.32193	1.58496	1.49728	0.366711	IMET_2105||scaffold00066.g2205	gi|585110054|gb|EWM27771.1| uba ts-n domain containing protein [Nannochloropsis gaditana]||epidermal growth factor receptor substrate 15 ko04144 Endocytosis||conservedunknown protein [Ectocarpus siliculosus]0
-0.263035	0	0	-0.0876783	0.222392	0	0.222392	0.148261	0.23594	0.222392	0	0.222392	0.148261	0.222392	0	0.415037	0.212476	0.064215	0.415037	0.736965	1	0.717334	0.222392	0.415037	0.584962	0.407464	-0.30987	1.09954	1.51457	1	1.2047	0.584962	0.874469	0.192645	0.550692	-0.654011	IMET_2107||scaffold00066.g2207	gi|585110053|gb|EWM27770.1| the actin binding protein cofilin-like protein [Nannochloropsis gaditana]||cofilin ko04360 Axon guidance ; ko04666 Fc gamma R-mediated phagocytosis ; ko04810 Regulation of actin cytoskeleton ; ko05133 Pertussis||hypotheticalprotein THAOC_09491 [Thalassiosira oceanica]||the actin binding cofilin
1	0.874469	-1.76731	0.0357197	1	1.22239	1.22239	1.14826	1.11254	1.22239	1.58496	1.32193	1.37643	0.584962	0.893085	0.415037	0.631028	-0.745399	-0.263035	0.222392	1.32193	0.427096	1.5025	0.584962	0.874469	0.98731	0.560215	1.09954	1.28011	0.192645	0.857432	0.415037	0.874469	0.514573	0.60136	-0.256072	IMET_2109||scaffold00066.g2209	gi|585110056|gb|EWM27773.1| Trimeric LpxA [Nannochloropsis gaditana]|| ||gi|262103565|gb|EEY61617.1| conserved hypothetical protein [Phytophthora infestans T30-4]Carbonicanhydrase/CarbonfixationandCCM
-1	-1	-1.32193	-1.10731	-1	0	-0.263035	-0.421012	0.686298	-3.29976	-1	-1	-1.76659	-2.24357	-1.80735	-1.58496	-1.87863	-0.11204	-2.11721	-2.16578	-1.58496	-1.95598	-1	-2.37211	-1.58496	-1.65236	0.303627	-2.12084	-1.80735	-2.84143	-2.25654	-1	-2.98964	-1.80735	-1.93233	0.32421	IMET_2111||scaffold00066.g2211	gi|553188307|ref|XP_005854773.1| PAB-dependent poly(A)-specific ribonuclease subunit 3 [Nannochloropsis gaditana CCMP526] &gt;gi|422294289|gb|EKU21589.1| PAB-dependent poly(A)-specific ribonuclease subunit 3 [Nannochloropsis gaditana CCMP526]||PAB-dependent poly(A)-specific ribonuclease subunit 3 ko03018 RNA degradation||PAB-dependentpoly[A]-specific ribonuclease subunit 3 [Nannochloropsis gadita…
-1	-0.263035	-1.32193	-0.861655	-1	-0.584963	-0.584963	-0.723309	0.138346	-1.58496	-0.263035	-2.08296	-1.31032	-1.58496	-1.22239	-1.58496	-1.4641	-0.153785	-1.88972	-3.28938	-1	-2.0597	-0.584963	-1	-0.263035	-0.615999	1.4437	-3.29604	-3.76663	-1.80735	-2.95667	-1	-2.33814	-1.22239	-1.52018	1.4365	IMET_2114||scaffold00066.g2215	gi|585110089|gb|EWM27793.1| Major facilitator superfamily domain, general substrate transporter [Nannochloropsis gaditana]|| Major facilitator superfamily general substrate transporter
-2.82405	-2.88903	-1.68496	-2.46601	-1	-2.51283	-2.3081	-1.94031	0.525703	0	-0.584963	-1	-0.528321	-2.71517	-1.22239	-1	-1.64585	-1.11753	-2.72481	-2.64063	-0.584963	-1.98347	0	-0.584963	0	-0.194988	1.78848	-2.77929	-1.80735	-3.01464	-2.53376	-1	-2.51241	-1.80735	-1.77325	0.760507	IMET_2150||scaffold00067.g2252	gi|224001756|ref|XP_002290550.1| NAD dependent malic enzyme [Thalassiosira pseudonana CCMP1335] &gt;gi|220973972|gb|EED92302.1| NAD dependent malic enzyme [Thalassiosira pseudonana CCMP1335]||malate dehydrogenase (decarboxylating) [EC:1.1.1.39] ko00620 Pyruvate metabolism ; ko00710 Carbon fixation in photosynthetic organisms ; ko01200 Carbon metabolism||gi|220973972|gb|EED92302.1| NAD dependent m…
0.736965	1.22239	-1.96294	-0.001195	1.66297	1.32193	0.874469	1.28646	1.28765	1.80735	1.80735	1.11548	1.57673	1.41504	1.44057	1.11548	1.3237	-0.25303	1.5025	1.32193	1.32193	1.38212	2.05889	1.58496	1.80735	1.81707	0.434947	0.893085	0.514573	0.893085	0.766914	2	1.80735	2.05063	1.95266	1.18575	IMET_2162||scaffold00069.g2266	gi|553184206|ref|XP_005854048.1| chalcone isomerase-like protein [Nannochloropsis gaditana CCMP526] &gt;gi|553190564|ref|XP_005855216.1| chalcone isomerase-like protein [Nannochloropsis gaditana CCMP526] &gt;gi|422293838|gb|EKU21138.1| chalcone isomerase-like protein [Nannochloropsis gaditana CCMP526] &gt;gi|422295008|gb|EKU22307.1| chalcone isomerase-like protein [Nannochloropsis gaditana CCMP52…
0	0	-0.321928	-0.107309	0.222392	0.222392	0.584962	0.343249	0.450558	0.222392	-0.263035	-1	-0.346881	-0.584963	0.192645	-0.263035	-0.218451	0.12843	-1.91901	-0.263035	0.415037	-0.589003	0	-0.263035	0.415037	0.0506673	0.63967	-1.22239	-2.0833	-0.807355	-1.37102	0	-2.38405	-3.0468	-1.81028	-0.439268	IMET_2177||scaffold00069.g2282	gi|585101993|gb|EWM21697.1| hypothetical protein Naga_100708g1 [Nannochloropsis gaditana]|| 0
-1	-0.263035	-1.32193	-0.861655	-1.58496	-0.584963	-0.584963	-0.918295	-0.0566403	-1.58496	-1	-1.58496	-1.38997	-1.58496	-1.22239	-1.58496	-1.4641	-0.07413	-1	-1.58496	-1.58496	-1.38997	-1	-1.58496	-0.263035	-0.949332	0.440642	-0.807355	-1.22239	-1.22239	-1.08404	-1.58496	-2.28154	-1.80735	-1.89128	-0.807238	IMET_2179||scaffold00069.g2284	gi|585111571|gb|EWM29052.1| Peptidase aspartic [Nannochloropsis gaditana]|| 0
-2.96481	-0.584963	-2.08243	-1.8774	-0.263035	0.584962	0	0.107309	1.98471	-0.584963	-1	-1.58496	-1.05664	-1	-0.807355	-1.58496	-1.13077	-0.0741307	-1.58496	-1	-1.58496	-1.38997	-0.263035	-1.58496	-2.8319	-1.55997	-0.169992	-0.485427	0.192645	-1.22239	-0.505057	-1	-2.91535	-0.485427	-1.46693	-0.961868	IMET_2192||scaffold00069.g2300	gi|585101959|gb|EWM21682.1| sec23/sec24 transport protein [Nannochloropsis gaditana]||protein transport protein SEC24 ko04141 Protein processing in endoplasmic reticulum||sec24-liketransport protein, partial [Nannochloropsis gaditana CCMP526]||sec23 sec24 transport
1.22239	1	1.1375	1.11996	0.874469	1.11548	0.874469	0.954806	-0.165157	0.874469	0.874469	1.41504	1.05466	1.66297	0.514573	1.11548	1.09767	0.043015	1.22239	1.73697	1.66297	1.54078	1.66297	1.22239	1.22239	1.36925	-0.171527	1	1.19265	0.893085	1.02858	1.41504	0.736965	0.893085	1.01503	-0.0135483	IMET_2194||scaffold00069.g2302	gi|1210523980|dbj|GAX17304.1| acetyl-CoA acyltransferase [Fistulifera solaris]||acetyl-CoA acyltransferase [EC:2.3.1.16] ko00062 Fatty acid elongation ; ko00071 Fatty acid degradation ; ko00280 Valine, leucine and isoleucine degradation ; ko01212 Fatty acid metabolism||Acetyl-CoAacetyltransferase subunit, putative mitochondrial presursor Acetyl-CoA acetyltransferase [Ectocarpus siliculosus]0
-1.58496	-0.584963	-2.66042	-1.61011	-0.263035	-1	-0.584963	-0.615999	0.994115	-2.06028	-1	-0.263035	-1.10777	0	-1.22239	-0.263035	-0.495142	0.61263	-1.44006	-1	-1	-1.14669	-0.584963	-1	-2.43665	-1.34054	-0.193851	-1.22239	-3.55257	-2.31653	-2.36383	-1	-2.59082	-2.89747	-2.16276	0.201067	IMET_2200||scaffold00069.g2308	gi|219128277|ref|XP_002184343.1| predicted protein [Phaeodactylum tricornutum CCAP 1055/1] &gt;gi|217404144|gb|EEC44092.1| predicted protein [Phaeodactylum tricornutum CCAP 1055/1]|| 0
2.5025	2.45943	2.48543	2.48245	2.22239	2.58496	2.45943	2.42226	-0.0601933	3.14296	2.41504	2.87447	2.81082	2.9386	2.32193	2.54432	2.60162	-0.209207	2.90689	2.41504	3.11548	2.81247	2.96963	2.90689	2.62449	2.83367	0.0212	2	2	2.28011	2.09337	3.02975	2.70044	3.12338	2.95119	0.85782	IMET_2203||scaffold00069.g2311	gi|676381657|ref|XP_009034107.1| hypothetical protein AURANDRAFT_36266 [Aureococcus anophagefferens] &gt;gi|323455903|gb|EGB11771.1| hypothetical protein AURANDRAFT_36266 [Aureococcus anophagefferens]||large subunit ribosomal protein L3e ko03010 Ribosome||hypotheticalprotein AURANDRAFT_36266 [Aureococcus anophagefferens]||hypothetical protein AURANDRAFT_36266
0.874469	0.736965	0.847997	0.81981	0.222392	0.874469	0.874469	0.65711	-0.1627	1.22239	0.584962	1	0.935784	1	0.777608	0.874469	0.884026	-0.0517583	1	0.874469	0.736965	0.870478	0.736965	0.874469	0.874469	0.828634	-0.0418437	0.192645	0.514573	0.192645	0.299954	0	0.874469	0	0.29149	-0.00846467	IMET_2216||scaffold00069.g2325	gi|553181865|ref|XP_005853635.1| hypothetical protein NGA_0428900, partial [Nannochloropsis gaditana CCMP526] &gt;gi|422295426|gb|EKU22725.1| hypothetical protein NGA_0428900, partial [Nannochloropsis gaditana CCMP526]|| ||hypotheticalprotein NGA_0428900, partial [Nannochloropsis gaditana CCMP526]||hypothetical protein NGA_0428900, partial
2.11548	2	2.20163	2.1057	2.58496	2.5025	2.73697	2.60814	0.50244	2.90689	2.41504	2.62449	2.64881	2.36923	2.58496	2.62449	2.52623	-0.12258	2.45943	2.54432	2.27302	2.42559	2.16992	2.32193	2.66297	2.38494	-0.04065	2.974	3.07529	3.32193	3.12374	3.1964	3.02975	3.25873	3.16163	0.0378867	IMET_2218||scaffold00069.g2328	gi|585100959|gb|EWM20973.1| FAS1 domain protein [Nannochloropsis gaditana]|| 0
0.415037	0.736965	0.263035	0.471679	-2.34849	-2.37074	-1.94059	-2.21994	-2.69162	0.584962	0	0	0.194987	-2.13333	-1.73095	-2.53827	-2.13418	-2.32917	0.222392	0.222392	-0.263035	0.060583	-1.49835	-2.70021	-2.68203	-2.29353	-2.35411	0	0.192645	0.36257	0.185072	-2.17177	-2.31888	-3.11702	-2.53589	-2.72096	IMET_2221||scaffold00069.g2331	gi|585101913|gb|EWM21656.1| lysyl-trna synthetase, partial [Nannochloropsis gaditana]|| ||Lysyl-tRNAligase [Ectocarpus siliculosus]||lysyl-trna partial
2.27302	2.11548	2.48543	2.29131	1.87447	1.41504	1.9386	1.7427	-0.548607	2.5025	2.05889	2.22239	2.26126	1.5025	1.94753	1.32193	1.59065	-0.670607	0.874469	1.32193	1	1.06547	1.80735	1.66297	1.22239	1.56424	0.49877	1.44057	1.51457	1.19265	1.3826	0.222392	-0.584963	0.514573	0.0506673	-1.33193	IMET_2234||scaffold00069.g2346	gi|585101842|gb|EWM21587.1| ankyrin [Nannochloropsis gaditana]||ankyrin repeat domain-containing protein 50 ||ankyrinrepeat protein [Ectocarpus siliculosus]0
-1	-0.584963	-0.321928	-0.63563	-1	-2.07691	-1	-1.35897	-0.72334	0	-1	-1	-0.666667	-1.58496	-1.22239	-0.584963	-1.13077	-0.464104	-1	-0.263035	-2.53626	-1.26643	-2.0601	-3.02322	-2.31778	-2.46703	-1.2006	-1.22239	-2.55186	-1.22239	-1.66555	-2.23865	-3.32961	-2.23773	-2.602	-0.93645	IMET_2241||scaffold00069.g2353	gi|585101875|gb|EWM21620.1| small nuclear ribonucleoprotein sm d1 [Nannochloropsis gaditana]||small nuclear ribonucleoprotein D1 ko03040 Spliceosome ; ko05322 Systemic lupus erythematosus||smallnuclear ribonucleoprotein D1, partial [Nannochloropsis gaditana CCMP526]||small nuclear ribonucleo sm d1
0	0.736965	-2.2458	-0.502945	0.584962	0.415037	0.584962	0.52832	1.03127	-0.263035	-0.584963	-1	-0.615999	0.415037	-0.222392	0	0.064215	0.680214	0	-0.584963	0.415037	-0.056642	0.874469	0.584962	1	0.81981	0.876452	0.192645	-2.88712	-3.13973	-1.94473	-2.44768	0.584962	-0.807355	-0.890024	1.05471	IMET_2243||scaffold00069.g2355	gi|585101843|gb|EWM21588.1| hypothetical protein Naga_100012g24 [Nannochloropsis gaditana]|| 0
-1	0.222392	-2.66779	-1.14847	0	0	-0.584963	-0.194988	0.953478	-1	0.222392	-0.584963	-0.45419	-0.584963	0	-1.58496	-0.723308	-0.269117	-1	-2.49082	-3.48464	-2.32515	0	-0.584963	-2.00642	-0.863794	1.46136	-1.80735	-1.80735	-1.22239	-1.61236	-0.584963	-1.58496	-1.80735	-1.32576	0.286606	IMET_2245||scaffold00069.g2357	gi|553183160|ref|XP_005853850.1| hypothetical protein NGA_0345402 [Nannochloropsis gaditana CCMP526] &gt;gi|422295209|gb|EKU22508.1| hypothetical protein NGA_0345402 [Nannochloropsis gaditana CCMP526] &gt;gi|585101902|gb|EWM21647.1| Haloacid dehalogenase-like hydrolase [Nannochloropsis gaditana]|| ||hypotheticalprotein NGA_0345402 [Nannochloropsis gaditana CCMP526]||Haloacid dehalogenase-like hyd…
-1	-1	0.485427	-0.504858	-1.58496	-0.263035	0	-0.615998	-0.111141	0.415037	-0.584963	0.415037	0.0817037	-0.584963	-1.80735	-1.58496	-1.32576	-1.40746	-2.52901	-2.91187	-1.58496	-2.34195	-2.24757	-1	-1.58496	-1.61084	0.731103	0	-0.222392	-0.222392	-0.148261	-2.20786	-1.58496	-2.828	-2.20694	-2.05868	IMET_2254||scaffold00069.g2366	gi|585101840|gb|EWM21585.1| WD40-repeat-containing protein [Nannochloropsis gaditana]||translation initiation factor 3 subunit I ko03013 RNA transport||gi|220977535|gb|EED95861.1| predicted protein [Thalassiosira pseudonana CCMP1335]||WD40-repeat-containing protein
-0.263035	-0.263035	-0.321928	-0.282666	-0.263035	0	-0.263035	-0.175357	0.107309	0.415037	-0.584963	-0.584963	-0.25163	-1	-0.222392	-1	-0.740797	-0.489168	-2.70325	-1	-1	-1.56775	0.415037	-1	-2.16751	-0.917491	0.650259	-2.90181	-2.7391	-2.1931	-2.61134	-0.584963	-1	-0.485427	-0.69013	1.92121	IMET_2257||scaffold00069.g2369	gi|585101907|gb|EWM21652.1| hypothetical protein Naga_100012g38 [Nannochloropsis gaditana]|| 0
-0.263035	0.415037	-0.321928	-0.056642	-0.584963	-0.584963	-0.584963	-0.584963	-0.528321	-1	0	-1	-0.666667	-0.263035	0	0	-0.0876783	0.578988	-0.584963	-0.584963	-0.584963	-0.584963	-0.263035	-0.584963	-0.584963	-0.477654	0.107309	-1.22239	-1.22239	-2.88141	-1.7754	-1	-0.584963	-1.22239	-0.935784	0.839612	IMET_2262||scaffold00069.g2374	gi|585101892|gb|EWM21637.1| hypothetical protein Naga_100012g41 [Nannochloropsis gaditana]|| hypothetical protein Naga_100012g41
0.415037	0.584962	0.263035	0.421011	-2.54648	-3.25977	-2.14191	-2.64939	-3.0704	0.736965	0.736965	0.415037	0.629656	-2.43799	-2.15771	-1.98619	-2.19396	-2.82362	-0.584963	0.415037	0.584962	0.138345	-2.06375	-2.3096	-1.87375	-2.08237	-2.22071	-0.807355	0.192645	-0.222392	-0.279034	-2.70903	-2.26498	-3.05935	-2.67779	-2.39875	IMET_2268||scaffold00069.g2380	gi|585101901|gb|EWM21646.1| splicing factor u2af large subunit [Nannochloropsis gaditana]||splicing factor U2AF 65 kDa subunit ko03040 Spliceosome||PREDICTED:splicing factor U2AF 65 kDa subunit isoform 1 [Ciona intestinalis]||splicing factor u2af large subunit
-1	-1	-0.321928	-0.773976	-0.263035	0	0.222392	-0.0135477	0.760428	-1	-1	-1	-1	-0.584963	-1.22239	-1.67349	-1.16028	-0.160281	-1.58496	-1.58496	-1.85268	-1.6742	-2.94407	-1	-1.58496	-1.84301	-0.16881	-1.22239	-1.80735	-0.485427	-1.17172	-2.43034	-2.2449	-2.50709	-2.39411	-1.22239	IMET_2269||scaffold00069.g2381	gi|585101830|gb|EWM21575.1| abc transporter-like protein [Nannochloropsis gaditana]|| ||ABCtransporter [Ectocarpus siliculosus]||abc transporter
3.48113	3.45943	2.848	3.26285	3.14296	3.22239	3.1964	3.18725	-0.0756033	3.36923	3.52356	3.79008	3.56096	3.29768	3.38247	3.34577	3.34197	-0.218983	3.48113	3.43741	3.60486	3.5078	2.9386	2.73697	3.48113	3.05223	-0.455567	3.23704	3.32193	3.4021	3.32036	3.70044	3.70044	2.94753	3.44947	0.129113	IMET_2271||scaffold00069.g2383	gi|357542310|gb|AET85054.1| VCP1 [Nannochloropsis sp. W2J3B]|| VCP1
-1.57264	-1	-0.736966	-1.1032	-1.58496	-1	-1.58496	-1.38997	-0.286771	-0.584963	-2.32335	-0.263035	-1.05712	-0.263035	-1.22239	-2.62589	-1.37044	-0.313322	-1.58496	-2.2477	-2.53221	-2.12162	-1.93249	-2.35015	-1.75667	-2.0131	0.10852	-2.51147	-3.07449	-4.3662	-3.31739	-1.67246	-2.78075	-2.50958	-2.32093	0.996457	IMET_2273||scaffold00069.g2385	gi|585101904|gb|EWM21649.1| 24-dehydrocholesterol reductase [Nannochloropsis gaditana]||Delta24-sterol reductase [EC:1.3.1.72 1.3.1.-] ko00100 Steroid biosynthesis||PREDICTED:delta[24]-sterol reductase [Strongylocentrotus purpuratus]||24-dehydrocholesterol reductase
1	1	0.847997	0.949332	1.5025	1.22239	1.66297	1.46262	0.513288	1	1.32193	0.874469	1.06547	1.32193	0.777608	1.22239	1.10731	0.041843	0.415037	0	0.584962	0.333333	0.874469	0.584962	0.874469	0.777967	0.444634	0	-0.485427	0.36257	-0.0409523	0.222392	-2.29951	0	-0.692373	-0.65142	IMET_2274||scaffold00069.g2386	gi|585101867|gb|EWM21612.1| glycoprotein glucosyltransferase [Nannochloropsis gaditana]||UDP-glucose:glycoprotein glucosyltransferase [EC:2.4.1.-] ko04141 Protein processing in endoplasmic reticulum||gi|262095477|gb|EEY53529.1| UDP-glucose:glycoprotein glucosyltransferase, putative [Phytophthora infestans T30-4]||glyco glucosyltransferase
1.58496	1.87447	-1.44157	0.67262	1.87447	2.16992	2.11548	2.05329	1.38067	3.02975	2.66297	2.70044	2.79772	2.22239	2	1.87447	2.03229	-0.765433	2.36923	2.58496	2.22239	2.39219	1.87447	1.73697	2.5025	2.03798	-0.354213	2.19265	1.65208	2.14684	1.99719	2.73697	2.45943	2.36257	2.51966	0.522467	IMET_2281||scaffold00069.g2393	gi|553185166|ref|XP_005854211.1| large subunit ribosomal protein L6e [Nannochloropsis gaditana CCMP526] &gt;gi|422294850|gb|EKU22150.1| large subunit ribosomal protein L6e [Nannochloropsis gaditana CCMP526]||large subunit ribosomal protein L6e ko03010 Ribosome||largesubunit ribosomal protein L6e [Nannochloropsis gaditana CCMP526]||large subunit ribosomal L6e
1.58496	1.66297	2.48543	1.91112	1.73697	1.80735	1.87447	1.80626	-0.104857	2.27302	2.05889	1.87447	2.06879	2.16992	1.51457	2.11548	1.93332	-0.13547	2.66297	2.32193	2.54432	2.50974	1.9386	1.73697	2.16992	1.9485	-0.561243	2.77761	2.51457	2.61891	2.63703	2.58496	2.27302	2.14684	2.33494	-0.30209	IMET_2292||scaffold00069.g2406	gi|585101833|gb|EWM21578.1| 40s ribosomal protein [Nannochloropsis gaditana]||small subunit ribosomal protein S17e ko03010 Ribosome||40Sribosomal protein S17 [Ectocarpus siliculosus]||40s ribosomal
-1.7756	-1.58496	-2.06012	-1.80689	-1.58496	-2.39359	-1	-1.65952	0.147377	-1	-1	-2.76852	-1.58951	-1.8455	-2.56082	-2.55835	-2.32156	-0.73205	-2.95674	-2.83129	-1.58496	-2.45766	-0.263035	-1.58496	-0.584963	-0.810986	1.64668	-0.807355	0.192645	-2.62978	-1.0815	-3.25256	-1	-1.80735	-2.01997	-0.938473	IMET_2304||scaffold00069.g2418	gi|585101886|gb|EWM21631.1| 6-phosphogluconolactonase [Nannochloropsis gaditana]||6-phosphogluconolactonase [EC:3.1.1.31] ko00030 Pentose phosphate pathway ; ko01200 Carbon metabolism||gi|220973509|gb|EED91839.1| predicted protein [Thalassiosira pseudonana CCMP1335]0
0	0.584962	-1.32193	-0.245656	0.736965	0	0	0.245655	0.491311	0	-0.584963	-1.58496	-0.723308	0.415037	-0.222392	0	0.064215	0.787523	-1.58496	-1	-1	-1.19499	-1	-0.263035	-1	-0.754345	0.440642	-1.80735	-1.22239	-1.80735	-1.61236	-0.263035	-2.37549	-0.807355	-1.14863	0.463737	IMET_2309||scaffold00069.g2423	gi|585101862|gb|EWM21607.1| dipeptidyl-peptidase 3 [Nannochloropsis gaditana]||dipeptidyl-peptidase III [EC:3.4.14.4] ||gigi|156222213|gb|EDO43060.1| predicted protein [Nematostella vectensis]||dipeptidyl-peptidase 3
1.58496	2	2.07039	1.88512	1.58496	1.80735	1.73697	1.70976	-0.175357	1.9386	1.87447	1.41504	1.7427	1.5025	1.28011	1.41504	1.39922	-0.343487	0.415037	0	0.415037	0.276691	0.736965	0.736965	1.32193	0.931953	0.655262	0.777608	0.893085	0.36257	0.677754	1	-0.584963	0.36257	0.259202	-0.418552	IMET_2332||scaffold00069.g2448	gi|553182281|ref|XP_005853707.1| hypothetical protein NGA_0493600 [Nannochloropsis gaditana CCMP526] &gt;gi|422295353|gb|EKU22652.1| hypothetical protein NGA_0493600 [Nannochloropsis gaditana CCMP526]|| ||hypotheticalprotein NGA_0493600 [Nannochloropsis gaditana CCMP526]0
0.874469	0.584962	0.485427	0.648286	0.584962	0.736965	0	0.440642	-0.207644	0.222392	0.584962	0.222392	0.343249	0	0.192645	-0.584963	-0.130773	-0.474021	0.222392	-0.263035	0	-0.0135477	0.415037	0.415037	0.736965	0.522346	0.535894	-0.807355	-0.807355	0.192645	-0.474022	0.222392	-1.58496	0	-0.454189	0.0198323	IMET_2333||scaffold00069.g2449	gi|641818490|gb|KDO39259.1| hypothetical protein CISIN_1g011590mg [Citrus sinensis]||2-hydroxyacyl-CoA lyase 1 [EC:4.1.-.-] ko04146 Peroxisome||gi|162666013|gb|EDQ52680.1| predicted protein [Physcomitrella patens subsp. patens]0
1.32193	1	1.37851	1.23348	-0.584963	-1	0	-0.528321	-1.7618	2.58496	2.11548	1.58496	2.09513	1.41504	-0.222392	0.584962	0.592537	-1.5026	-0.584963	-0.263035	0	-0.282666	-1.78557	-0.584963	-1	-1.12351	-0.840845	0.36257	0.36257	0.652077	0.459072	0.222392	0	-0.222392	0	-0.459072	IMET_2339||scaffold00069.g2456	gi|585105296|gb|EWM24009.1| rieske (2fe-2s) region protein [Nannochloropsis gaditana]|| rieske (2fe-2s) region
0.415037	0.222392	-2.04593	-0.4695	0.415037	0.415037	0.584962	0.471679	0.941179	0.874469	0.415037	0.736965	0.67549	0	0	-0.263035	-0.0876783	-0.763169	0.584962	0.874469	1	0.81981	0.736965	0.222392	1.22239	0.727249	-0.0925613	0.893085	0.514573	0.514573	0.640744	1.11548	1.66297	0.777608	1.18535	0.544609	IMET_2341||scaffold00069.g2458	gi|219125930|ref|XP_002183222.1| predicted protein [Phaeodactylum tricornutum CCAP 1055/1] &gt;gi|217405497|gb|EEC45440.1| predicted protein [Phaeodactylum tricornutum CCAP 1055/1]||V-type H+-transporting ATPase subunit E ko00190 Oxidative phosphorylation ; ko04145 Phagosome ; ko04150 mTOR signaling pathway ; ko04721 Synaptic vesicle cycle ; ko04966 Collecting duct acid secretion ; ko05110 Vibrio…
-2.95289	-2.59966	-2.12452	-2.55902	-1.58496	-1.62474	-2.16963	-1.79311	0.765913	-1.58496	-1	-1.58496	-1.38997	-1.58496	-1.22239	-1.58496	-1.4641	-0.07413	-2.4173	-2.55954	-3.24265	-2.73983	-1.58496	-2.52242	-2.32655	-2.14464	0.595187	-1.80735	-3.27509	-1.80735	-2.2966	-1.58496	-2.88755	-1.9961	-2.1562	0.140393	IMET_2349||scaffold00069.g2466
-2.50304	-1.58496	-1.32193	-1.80331	-1	-0.584963	0	-0.528321	1.27499	-1.58496	-1.58496	-1.58496	-1.58496	-2.49512	-2.19909	-2.34287	-2.34569	-0.760733	-3.16295	-2.7848	-3.17432	-3.04069	-1	-2.6281	-1.58321	-1.7371	1.30359	-2.62713	-2.30538	-2.49088	-2.47446	-1	-2.61842	-3.3233	-2.31391	0.160557	IMET_2367||scaffold00078.g2484	gi|585105599|gb|EWM24210.1| glycerol-3-phosphate dehydrogenase [Nannochloropsis gaditana]|| ||hypotheticalprotein GUITHDRAFT_73617 [Guillardia theta CCMP2712]||glycerol-3-phosphate dehydrogenase
1.41504	1	-2.1427	0.09078	1.32193	1.32193	1.32193	1.32193	1.23115	1.80735	1	1.22239	1.34325	0.874469	0.893085	0.874469	0.880674	-0.462572	2.16992	1.80735	2.11548	2.03092	2.22239	1.22239	2	1.81493	-0.21599	2.05063	1.94753	1.71621	1.90479	1.5025	1.87447	1.65208	1.67635	-0.22844	IMET_2396||scaffold00080.g2516	gi|923646399|ref|XP_013642982.1| PREDICTED: adenylate kinase 4-like [Brassica napus]||adenylate kinase [EC:2.7.4.3] ko00230 Purine metabolism ; ko00730 Thiamine metabolism||gi|262100473|gb|EEY58525.1| adenylate kinase, putative [Phytophthora infestans T30-4]0
2.54432	2.41504	2.53605	2.49847	2.05889	2.45943	2.41504	2.31112	-0.18735	2.16992	2.41504	2.11548	2.23348	2.32193	2.19265	2.16992	2.22817	-0.00531333	2.62449	2.32193	2.8413	2.59591	2.36923	2.66297	2.9386	2.65693	0.0610267	2.80735	2.65208	2.19265	2.55069	2.5025	1.41504	2.14684	2.02146	-0.529233	IMET_2414||scaffold00080.g2535	gi|168015261|ref|XP_001760169.1| mitochondrial P5CDH [Physcomitrella patens] &gt;gi|162688549|gb|EDQ74925.1| mitochondrial P5CDH [Physcomitrella patens]||1-pyrroline-5-carboxylate dehydrogenase [EC:1.2.1.88] ko00250 Alanine, aspartate and glutamate metabolism ; ko00330 Arginine and proline metabolism||gi|162688549|gb|EDQ74925.1| mitochondrial P5CDH [Physcomitrella patens subsp. patens]||mitochond…
-0.584963	-1	-1.32193	-0.968964	-1.58496	-1.58496	-1	-1.38997	-0.421009	-1.58496	-0.584963	-1	-1.05664	-1	-1.22239	-1	-1.07413	-0.017489	-2.34492	-2.40949	-2.24996	-2.33479	-1.58496	-0.263035	-1.58496	-1.14432	1.19047	-1.22239	-2.62472	-0.807355	-1.55149	-1.58496	-1.99931	-0.485427	-1.35657	0.194923	IMET_2417||scaffold00080.g2540	gi|585105371|gb|EWM24078.1| ribulose- -bisphosphate carboxylase oxygenase small subunit n-methyltransferase i [Nannochloropsis gaditana]||histone-lysine N-methyltransferase SETD3 [EC:2.1.1.43] ko00310 Lysine degradationribulose- -bisphosphate carboxylase oxygenase small subunit n-methyltransferase i
0	-0.263035	-2.3485	-0.870512	0	0.222392	0	0.0741307	0.944642	0	0.222392	0.415037	0.212476	0	0	-0.263035	-0.0876783	-0.300155	0.736965	0.736965	1	0.824643	0.415037	0.222392	-0.263035	0.124798	-0.699845	0.777608	0.36257	0.192645	0.444274	0.874469	1.11548	0.36257	0.784173	0.339899	IMET_2420||scaffold00080.g2543	gi|553194922|ref|XP_005856053.1| 20S proteasome subunit beta 2 [Nannochloropsis gaditana CCMP526] &gt;gi|422292999|gb|EKU20300.1| 20S proteasome subunit beta 2 [Nannochloropsis gaditana CCMP526] &gt;gi|585105360|gb|EWM24068.1| 26s proteasome beta type 7 subunit [Nannochloropsis gaditana]||20S proteasome subunit beta 2 [EC:3.4.25.1] ko03050 Proteasome||20Sproteasome subunit beta 2 [Nannochloropsis…
-0.263035	-1	-0.736966	-0.666667	0	0.222392	0	0.0741307	0.740798	-0.263035	-1	-1	-0.754345	0.222392	-1.22239	-0.584963	-0.52832	0.226025	1.32193	1.32193	1.22239	1.28875	1.32193	1.11548	0.736965	1.05812	-0.230625	-0.485427	-0.222392	-0.485427	-0.397749	0.415037	0	0	0.138346	0.536094	IMET_2425||scaffold00080.g2549	gi|585105348|gb|EWM24056.1| hypothetical protein Naga_100063g10 [Nannochloropsis gaditana]|| 0
-0.584963	0.222392	-0.736966	-0.366512	-1.58496	-0.263035	0.222392	-0.541868	-0.175355	1.11548	0.222392	0	0.445957	1	-1.22239	0.415037	0.0642157	-0.381742	1.32193	0.736965	1.5025	1.18713	0.222392	0.874469	-0.263035	0.277942	-0.90919	-1.22239	-0.485427	-1.80735	-1.17172	-1.89086	-2.89887	-3.32089	-2.70354	-1.53182	IMET_2432||scaffold00080.g2556	gi|585105359|gb|EWM24067.1| gdp-mannose -epimerase [Nannochloropsis gaditana]||GDP-D-mannose 3', 5'-epimerase [EC:5.1.3.18 5.1.3.-] ko00053 Ascorbate and aldarate metabolism ; ko00520 Amino sugar and nucleotide sugar metabolism||nad-dependentepimerase/dehydratase [Ectocarpus siliculosus]||gdp-mannose -epimerase
1.58496	2.32193	1.76553	1.89081	2.22239	2.11548	2.05889	2.13225	0.241447	2.41504	1.87447	2	2.0965	1.80735	2.05063	2.11548	1.99115	-0.10535	1.9386	2.22239	2.36923	2.17674	2.45943	2.36923	2.54432	2.45766	0.28092	2.44057	2.28011	2.19265	2.30444	2.36923	1.87447	2.05063	2.09811	-0.206333	IMET_2436||scaffold00080.g2560	gi|585105367|gb|EWM24075.1| glutamate dehydrogenase [Nannochloropsis gaditana]||glutamate dehydrogenase (NADP+) [EC:1.4.1.4] ko00220 Arginine biosynthesis ; ko00250 Alanine, aspartate and glutamate metabolism ; ko00910 Nitrogen metabolism||Glutamatedehydrogenase 1 [NADP-dependent] [Ectocarpus siliculosus]||glutamate dehydrogenase
0	0	0	0	-1.87806	-3.26882	-2.3525	-2.49979	-2.49979	0.874469	1	0.415037	0.763169	-2.55325	-3.03695	-2.0925	-2.5609	-3.32407	0	-1	-0.263035	-0.421012	-1.64656	-2.32632	-1.88671	-1.9532	-1.53219	0.514573	0.192645	0	0.235739	-2.27862	-2.50379	-3.24862	-2.67701	-2.91275	IMET_2449||scaffold00080.g2573	gi|553183947|ref|XP_005853999.1| hypothetical protein NGA_0429000 [Nannochloropsis gaditana CCMP526] &gt;gi|422295061|gb|EKU22360.1| hypothetical protein NGA_0429000 [Nannochloropsis gaditana CCMP526]||SWI/SNF-related matrix-associated actin-dependent regulator of chromatin subfamily A member 5 [EC:3.6.4.-] ||hypotheticalprotein NGA_0429000 [Nannochloropsis gaditana CCMP526]||hypothetical protein…
2.11548	1.9386	1.48543	1.8465	1.5025	1.66297	1.41504	1.52684	-0.319667	1.41504	1.32193	1	1.24566	1.5025	1.71621	1	1.40624	0.16058	0.415037	0.222392	0.874469	0.503966	1.32193	0.736965	0.584962	0.881286	0.37732	0.777608	0.192645	1.09954	0.689931	1	-0.584963	0.652077	0.355705	-0.334226	IMET_2452||scaffold00080.g2576	gi|553183950|ref|XP_005854000.1| choline dehydrogenase [Nannochloropsis gaditana CCMP526] &gt;gi|422295062|gb|EKU22361.1| choline dehydrogenase [Nannochloropsis gaditana CCMP526]|| ||cholinedehydrogenase [Nannochloropsis gaditana CCMP526]||choline dehydrogenase
-1.58496	-1	-2.41736	-1.66744	-1.58496	-0.263035	-0.263035	-0.703677	0.963763	-0.263035	-1	-1	-0.754345	-0.263035	-1.22239	-1	-0.828475	-0.07413	-2.37738	-1.95339	-3.4315	-2.58742	-1	-2.32305	-1.90847	-1.74384	0.843583	-3.01347	-2.35029	-2.74849	-2.70408	-1	-3.45601	-1.80735	-2.08779	0.616297	IMET_2454||scaffold00080.g2578	gi|585105286|gb|EWM23999.1| ubiquitin carboxyl-terminal hydrolase isozyme l3 [Nannochloropsis gaditana]||ubiquitin carboxyl-terminal hydrolase L3 [EC:3.4.19.12] ||ubiquitincarboxyl-terminal hydrolase isozyme l3 [Nannochloropsis gaditana CCMP526]||ubiquitin carboxyl-terminal hydrolase isozyme l3
-0.584963	-0.263035	0.263035	-0.194988	-1.58496	-1.73569	-1.99307	-1.77124	-1.57625	0.415037	-1	0.222392	-0.120857	-1	-1.80735	-1	-1.26912	-1.14826	-2.84144	-2.1962	-1.58496	-2.20753	-0.263035	-0.263035	-1.9852	-0.83709	1.37044	-0.485427	-1.22239	-0.807355	-0.838391	-1.58496	-2.69431	-1.80735	-2.02887	-1.19048	IMET_2456||scaffold00080.g2580	gi|553184477|ref|XP_005854093.1| hypothetical protein NGA_0496400 [Nannochloropsis gaditana CCMP526] &gt;gi|422294961|gb|EKU22260.1| hypothetical protein NGA_0496400 [Nannochloropsis gaditana CCMP526] &gt;gi|585105317|gb|EWM24030.1| ruvb-like 2 [Nannochloropsis gaditana]||RuvB-like protein 2 [EC:3.6.4.12] ||hypotheticalprotein NGA_0496400 [Nannochloropsis gaditana CCMP526]||ruvb-like 2
2.8413	2.73697	2.80735	2.79521	2.62449	3	3	2.87483	0.0796233	3.11548	2.41504	2.54432	2.69161	2.96963	2.94753	2.45943	2.7922	0.100583	2.96963	2.22239	2.8413	2.67777	2.58496	2.54432	2.9386	2.68929	0.01152	2.71621	2.4021	2.23704	2.45178	2.87447	2.32193	2.65208	2.61616	0.164377	IMET_2462||scaffold00080.g2586	gi|585105291|gb|EWM24004.1| sulfite ferredoxin dependent [Nannochloropsis gaditana]||sulfite reductase (ferredoxin) [EC:1.8.7.1] ko00920 Sulfur metabolism||gi|220975035|gb|EED93364.1| predicted protein [Thalassiosira pseudonana CCMP1335]||sulfite ferredoxin dependent
-1.58496	0	0	-0.52832	-0.263035	0.222392	0.222392	0.060583	0.588903	0	0	-1	-0.333333	-0.584963	-0.807355	-0.584963	-0.659094	-0.32576	0.736965	0.584962	0.415037	0.578988	0	-0.263035	0.415037	0.0506673	-0.528321	1.28011	0.36257	1	0.880893	1.11548	-0.263035	0.36257	0.405005	-0.475888	IMET_2463||scaffold00080.g2587	gi|585105288|gb|EWM24001.1| rnp-1 like rna-binding protein [Nannochloropsis gaditana]|| ||gi|324027950|gb|ADY14709.1| RNP-1 like RNA-binding protein [Sphaerochaeta globus str. Buddy]||rnp-1 like rna-binding
1.11548	1.66297	1	1.25948	1	1	1.58496	1.19499	-0.0644967	1.5025	1.5025	1.66297	1.55599	1.32193	1.65208	1.32193	1.43198	-0.12401	1.32193	1.5025	1.58496	1.4698	1.66297	1.73697	1.22239	1.54078	0.07098	1.09954	1	0.777608	0.959049	0.222392	0.415037	-0.485427	0.0506673	-0.908382	IMET_2465||scaffold00080.g2589	gi|585105318|gb|EWM24031.1| hypothetical protein Naga_100040g20 [Nannochloropsis gaditana]|| 0
0.874469	-0.263035	0	0.203811	0.736965	0.584962	0.222392	0.514773	0.310962	1.58496	1.9386	1.73697	1.75351	2	2.05063	2.70044	2.25036	0.496847	1	1.11548	0.222392	0.779291	1	0	1.41504	0.805013	0.0257227	1.89309	1.89309	1.58496	1.79038	1.22239	1.22239	0.893085	1.11262	-0.677758	IMET_2466||scaffold00080.g2590	gi|585105323|gb|EWM24036.1| hypothetical protein Naga_100040g21 [Nannochloropsis gaditana]|| 0
-2.62562	-1.58496	-2.29668	-2.16909	-2.53078	-2.69657	-2.15131	-2.45955	-0.290467	-0.584963	-0.584963	-2.31014	-1.16002	-1	-1.22239	-0.584963	-0.935784	0.224238	-1	-3.69465	-2.4512	-2.38195	-1	-2.55284	-1	-1.51761	0.864337	-1.80735	-3.69212	-0.485427	-1.99497	-0.263035	-2.9549	-0.807355	-1.34176	0.653202	IMET_2472||scaffold00080.g2596	gi|585105315|gb|EWM24028.1| hypothetical protein Naga_100040g29 [Nannochloropsis gaditana]|| hypothetical protein Naga_100040g29
3.16992	3.39232	3.40599	3.32274	3.14296	3.24793	3.14296	3.17795	-0.144793	3.36923	3.22239	3.24793	3.27985	3.1964	2.8365	3.24793	3.09361	-0.18624	3.9542	3.73697	3.96963	3.88693	3.45943	3.43741	3.90689	3.60124	-0.28569	3.25873	3.32193	3.28011	3.28692	4.53398	3.77259	3.71621	4.00759	0.72067	IMET_2480||scaffold00080.g2604	gi|585105296|gb|EWM24009.1| rieske (2fe-2s) region protein [Nannochloropsis gaditana]|| rieske (2fe-2s) region
-1.58496	-2.58653	-2.73828	-2.30326	-2.3332	-2.13345	-2.20534	-2.224	0.07926	-1	-0.263035	-1.58496	-0.949332	-2.17792	-1.80735	-2.34633	-2.11053	-1.1612	-0.263035	-1	-1.58496	-0.949332	-1.58496	-1.58496	-1	-1.38997	-0.440642	-4.0122	-2.30114	-3.43882	-3.25072	-1.82625	-2.37466	-2.3371	-2.17934	1.07138	IMET_2482||scaffold00080.g2606	gi|585105289|gb|EWM24002.1| muscular protein 20 [Nannochloropsis gaditana]||transgelin ||conservedunknown protein putative [Albugo laibachii Nc14]0
2.96963	3	3	2.98988	2.9386	3.02975	3	2.98945	-0.000426667	2.77259	2.8413	2.87447	2.82945	2.8413	2.58496	2.8413	2.75585	-0.0736	2.58496	2.22239	2.58496	2.4641	2.96963	2.80735	2.73697	2.83798	0.37388	2.71621	2.5502	2.47805	2.58149	3.02975	1.41504	1.65208	2.03229	-0.549197	IMET_2483||scaffold00080.g2607	gi|585105303|gb|EWM24016.1| atp-dependent chaperone [Nannochloropsis gaditana]||ATP-dependent Clp protease ATP-binding subunit ClpB ko04213 Longevity regulating pathway - multiple species||ATPase[Ectocarpus siliculosus]||atp-dependent chaperone
-0.263035	-0.263035	-2.55305	-1.02637	0	0.222392	0	0.0741307	1.1005	-0.584963	0	0	-0.194988	0	0	0	0	0.194988	0.584962	0	0.222392	0.269118	0.415037	0.222392	0.736965	0.458131	0.189013	0.192645	-0.222392	0.652077	0.207443	0.222392	0.584962	1	0.602451	0.395008	IMET_2486||scaffold00080.g2610	gi|585105313|gb|EWM24026.1| hypothetical protein Naga_100040g46 [Nannochloropsis gaditana]|| 0
0.736965	1.11548	1.1375	0.996648	0.874469	1.11548	1.22239	1.07078	0.0741313	0.874469	0.584962	0.222392	0.560608	1.22239	0.777608	1.11548	1.03849	0.477885	0.874469	0.736965	0.736965	0.7828	1.32193	1.22239	1.5025	1.34894	0.56614	0.777608	0.36257	0.777608	0.639262	1.32193	1.11548	0.893085	1.11017	0.470903	IMET_2487||scaffold00080.g2611	gi|585105321|gb|EWM24034.1| nhl repeat containing protein 2 [Nannochloropsis gaditana]|| ||PREDICTED:NHL repeat-containing protein 2-like [Glycine max]0
0.584962	0	1	0.528321	0.874469	0.874469	0.736965	0.828634	0.300314	1.22239	0.874469	1.22239	1.10642	0.584962	0.514573	0.736965	0.612167	-0.49425	0.874469	-0.263035	0.736965	0.449466	1	1	1.32193	1.10731	0.657844	0.893085	0.652077	0.36257	0.635911	1	-0.584963	0.777608	0.397548	-0.238362	IMET_2490||scaffold00080.g2614	gi|585105259|gb|EWM23973.1| t-complex protein 1 subunit epsilon [Nannochloropsis gaditana]||T-complex protein 1 subunit epsilon ||T-complexprotein, epsilon subunit [Ectocarpus siliculosus]||t-complex 1 subunit epsilon
1.32193	1	0.263035	0.861655	0.736965	0.736965	0.874469	0.7828	-0.0788553	1.5025	1.22239	0.736965	1.15395	0.415037	0.514573	1.22239	0.717333	-0.436618	0.874469	0.584962	0	0.486477	1	1.5025	1.58496	1.36249	0.87601	-1.88709	-0.807355	-0.807355	-1.16727	1.11548	-1	1	0.371827	1.53909	IMET_2492||scaffold00080.g2616	gi|585105247|gb|EWM23961.1| p-type atpase [Nannochloropsis gaditana]||sodium/potassium-transporting ATPase subunit alpha [EC:3.6.3.9] ko04022 cGMP-PKG signaling pathway ; ko04024 cAMP signaling pathway ; ko04260 Cardiac muscle contraction ; ko04261 Adrenergic signaling in cardiomyocytes ; ko04911 Insulin secretion ; ko04918 Thyroid hormone synthesis ; ko04919 Thyroid hormone signaling pathway ; k…
-1.58496	-1.58496	-1.32193	-1.49728	-1.58496	-1.58496	-1.58496	-1.58496	-0.0876767	-0.584963	-2.03568	-1.58496	-1.40187	-0.584963	-0.485427	-1	-0.69013	0.711738	-2.00505	-0.584963	-2.61664	-1.73555	0	-0.584963	-0.263035	-0.282666	1.45288	-1.22239	-2.26594	-1.22239	-1.57024	0.584962	0.222392	0.192645	0.333333	1.90357	IMET_2493||scaffold00080.g2617	gi|585105239|gb|EWM23953.1| na+ h+ antiporter [Nannochloropsis gaditana]|| ||hypotheticalprotein AURANDRAFT_22521, partial [Aureococcus anophagefferens]||na+ h+ antiporter
1.22239	1	1.76553	1.32931	1.5025	1.11548	1.11548	1.24449	-0.08482	1.80735	1.32193	1.32193	1.48374	1.73697	1.28011	1.22239	1.41316	-0.07058	1.5025	1.41504	1.66297	1.52684	1	1.22239	1.32193	1.18144	-0.345397	1.51457	1.65208	1.44057	1.53574	1.5025	1.58496	1.36257	1.48334	-0.0523967	IMET_2498||scaffold00080.g2622	gi|585105256|gb|EWM23970.1| glutathione peroxidase [Nannochloropsis gaditana]||phospholipid-hydroperoxide glutathione peroxidase [EC:1.11.1.12] ko00480 Glutathione metabolism ; ko04216 Ferroptosis||glutathioneperoxidase putative [Albugo laibachii Nc14]||glutathione peroxidase
1.5025	1.32193	1.48543	1.43662	1.11548	1.11548	1.22239	1.15112	-0.285503	0.736965	1.41504	1	1.05067	1.11548	1.44057	1	1.18535	0.134682	1.41504	0.584962	1	1	1.73697	1.32193	1.5025	1.52047	0.520466	1	0.652077	0.777608	0.809895	1.11548	0.415037	1.19265	0.907722	0.0978273	IMET_2500||scaffold00080.g2624	gi|585105263|gb|EWM23977.1| threonyl-trna synthetase [Nannochloropsis gaditana]||threonyl-tRNA synthetase [EC:6.1.1.3] ko00970 Aminoacyl-tRNA biosynthesis||threonyl-tRNAsynthetase [Vaucheria litorea]||threonyl-trna synthetase
0.736965	1.11548	1.1375	0.996648	-0.584963	-1.58496	-2.00663	-1.39218	-2.38883	2.05889	1.11548	1.11548	1.42995	0	0.36257	0.584962	0.315844	-1.11411	0.584962	-0.263035	-0.584963	-0.0876787	-1.58496	-0.584963	0	-0.723308	-0.635629	-0.485427	0.192645	0.514573	0.0739303	-1.58496	-3.00813	-2.79594	-2.46301	-2.53694	IMET_2502||scaffold00080.g2626	gi|585105229|gb|EWM23943.1| pstvd rna-biding virp1 [Nannochloropsis gaditana]||transcriptional activator SPT7 ||hypotheticalprotein THAOC_19998, partial [Thalassiosira oceanica]0
1.80735	1.73697	1.26303	1.60245	1.58496	1.5025	1.5025	1.52999	-0.0724633	1.41504	1.41504	1.73697	1.52235	1.11548	0.652077	0.584962	0.784173	-0.738177	0.874469	1.11548	1.32193	1.10396	0.874469	1.11548	1.11548	1.03514	-0.0688167	0.777608	1.19265	1.09954	1.02327	1	1.11548	0.192645	0.769375	-0.253891	IMET_2504||scaffold00080.g2628	gi|585105243|gb|EWM23957.1| chloroplast light harvesting protein isoform 4 [Nannochloropsis gaditana]|| ||Lightharvesting complex protein [Ectocarpus siliculosus]||chloroplast light harvesting isoform 4
-2.04333	-1.58496	-2.04489	-1.89106	-2.71264	-1.58496	-1.58496	-1.96085	-0.0697933	-1.58496	-2.14445	-1	-1.57647	-1	-2.76852	-1	-1.58951	-0.0130367	-1.58496	-3.64936	-2.62482	-2.61971	-1.93156	-1.58496	-1.58496	-1.70049	0.91922	-1.80735	-2.70794	-2.32833	-2.28121	-1	-2.40083	-0.807355	-1.40273	0.878478	IMET_2508||scaffold00080.g2632	gi|585105232|gb|EWM23946.1| glutaryl- mitochondrial precursor [Nannochloropsis gaditana]||glutaryl-CoA dehydrogenase [EC:1.3.8.6] ko00071 Fatty acid degradation ; ko00310 Lysine degradation ; ko00362 Benzoate degradation ; ko00380 Tryptophan metabolism||acyl-CoAdehydrogenase [Phytophthora sojae]||glutaryl- mitochondrial precursor
1	1.22239	1.1375	1.11996	1.32193	1.11548	1.11548	1.1843	0.0643333	1	0.736965	1	0.912322	0.222392	0.777608	0.584962	0.528321	-0.384001	1	1.5025	1.41504	1.30585	0.736965	1.22239	0.874469	0.944608	-0.361239	1.94753	1.77761	1.71621	1.81378	1.5025	1.87447	1.58496	1.65398	-0.159807	IMET_2516||scaffold00080.g2641	gi|585105250|gb|EWM23964.1| ribosomal protein l14 [Nannochloropsis gaditana]||large subunit ribosomal protein L14e ko03010 Ribosome||hypotheticalprotein AURANDRAFT_28296, partial [Aureococcus anophagefferens]||ribosomal l14
-2.59285	-1	-2.65145	-2.08143	-1.58496	-1.58496	-1	-1.38997	0.69146	-3.15397	-2.2208	-1.58496	-2.31991	-1.58496	-1.22239	-1	-1.26912	1.05079	-2.24158	-2.77838	-2.4659	-2.49529	-1.92572	-0.584963	-1	-1.17023	1.32506	-1.22239	-1.80735	-1.80735	-1.61236	-1.58496	-1.58496	-1.22239	-1.4641	0.14826	IMET_2527||scaffold00080.g2652	gi|545703362|ref|XP_005704007.1| hypothetical protein Gasu_49370 [Galdieria sulphuraria] &gt;gi|452820445|gb|EME27487.1| hypothetical protein Gasu_49370 [Galdieria sulphuraria]|| 0
-1	-1.58496	-0.321928	-0.968963	-2.21541	-2.07657	-2.72224	-2.33807	-1.36911	-0.584963	-1.58496	-1	-1.05664	-2.45661	-2.69175	-1.58496	-2.24444	-1.1878	-1.58496	-3.45618	-2.1861	-2.40908	-2.32257	-1.80112	-2.57383	-2.23251	0.176573	-0.807355	-1.80735	-2.86751	-1.8274	-2.94338	-1.58496	-1.95306	-2.16047	-0.333062	IMET_2531||scaffold00080.g2656	gi|585105241|gb|EWM23955.1| peptidyl-prolyl cis-trans isomerase 10 [Nannochloropsis gaditana]||peptidyl-prolyl cis-trans isomerase-like 3 [EC:5.2.1.8] ||gi|262100110|gb|EEY58162.1| peptidyl-prolyl cis-trans isomerase 10 [Phytophthora infestans T30-4]||peptidyl-prolyl cis-trans isomerase 10
1.41504	1.22239	1.1375	1.25831	1.22239	0.874469	1.11548	1.07078	-0.18753	1	1.11548	1.22239	1.11262	1.41504	0.652077	1.22239	1.0965	-0.016121	1.11548	1	0.736965	0.950815	1.22239	1	1.32193	1.18144	0.230625	0.893085	0.192645	0.893085	0.659605	1.22239	0.222392	1.28011	0.908297	0.248692	IMET_2534||scaffold00080.g2659	gi|585105240|gb|EWM23954.1| aspartate aminotransferase [Nannochloropsis gaditana]|| ||gi|217410747|gb|EEC50676.1| predicted protein [Phaeodactylum tricornutum CCAP 1055/1]||aspartate aminotransferase
-0.584963	-0.584963	-2.14056	-1.1035	-0.263035	-0.584963	-0.584963	-0.477654	0.625842	-0.263035	-1	-1	-0.754345	-0.584963	-0.807355	-0.263035	-0.551784	0.202561	-0.584963	-1	-0.584963	-0.723309	-0.584963	-2.15984	-1	-1.24827	-0.524959	-0.485427	0	-0.222392	-0.23594	-0.263035	-0.263035	-2.16404	-0.896703	-0.660764	IMET_2538||scaffold00080.g2663	gi|553189848|ref|XP_005855084.1| large subunit ribosomal protein L35e [Nannochloropsis gaditana CCMP526] &gt;gi|422293968|gb|EKU21268.1| large subunit ribosomal protein L35e [Nannochloropsis gaditana CCMP526] &gt;gi|585105157|gb|EWM23878.1| 60s ribosomal protein l35 [Nannochloropsis gaditana]||large subunit ribosomal protein L35e ko03010 Ribosome||largesubunit ribosomal protein L35e [Nannochlorop…
0.222392	-0.263035	-0.736966	-0.259203	-0.263035	-0.263035	-0.584963	-0.370344	-0.111141	-0.263035	0	0.222392	-0.0135477	0.222392	0.514573	0	0.245655	0.259203	-2.67125	-0.584963	-2.97936	-2.07852	-1	-1	-1	-1	1.07852	-3.1373	-1.80735	-2.77414	-2.57293	-0.263035	-3.09059	-0.807355	-1.38699	1.18594	IMET_2540||scaffold00080.g2665	gi|553181202|ref|XP_005853527.1| sedoheptulose-bisphosphatase [Nannochloropsis gaditana CCMP526] &gt;gi|422295533|gb|EKU22832.1| sedoheptulose-bisphosphatase [Nannochloropsis gaditana CCMP526]|| ||sedoheptulose-bisphosphatase[Nannochloropsis gaditana CCMP526]||sedoheptulose-bisphosphatase
-0.584963	-1	-2.75645	-1.44714	-0.584963	-0.584963	-1	-0.723309	0.723829	-0.584963	-1	-0.584963	-0.723309	-0.584963	-0.807355	-0.584963	-0.659094	0.064215	-2.78261	-2.33516	-3.10846	-2.74208	-1.58496	-2.5545	-1.82022	-1.98656	0.755517	-1.22239	-2.75533	-1.22239	-1.73337	-1	-1.58496	-1.80735	-1.4641	0.269267	IMET_2543||scaffold00080.g2668	gi|585105168|gb|EWM23887.1| sulfate large subunit [Nannochloropsis gaditana]|| 0
1.9386	2.16992	2	2.03617	1.80735	2.05889	2.05889	1.97504	-0.06113	2.05889	1.66297	1.87447	1.86544	2.05889	1.94753	1.9386	1.98167	0.11623	1.41504	1.58496	1.58496	1.52832	2.41504	2.27302	2.32193	2.33666	0.808343	1.36257	1.28011	0.652077	1.09825	1.80735	0.874469	1.58496	1.42226	0.324007	IMET_2550||scaffold00080.g2675	gi|585105173|gb|EWM23892.1| phytoene desaturase [Nannochloropsis gaditana]||15-cis-phytoene desaturase [EC:1.3.5.5] ko00906 Carotenoid biosynthesis||Phytoenedesaturase, chloroplast precursor [Ectocarpus siliculosus]||phytoene desaturase
3.29768	3.41504	3.23266	3.31513	3.11548	3.41504	3.34577	3.2921	-0.02303	3.71882	3.1964	3.45943	3.45822	3.39232	3.21501	3.24793	3.28509	-0.17313	3.60486	3.79008	3.66297	3.68597	3.48113	3.48113	3.5025	3.48825	-0.197717	3.25873	3.5325	3.4021	3.39778	3.60486	3.52356	3.5325	3.55364	0.155863	IMET_2557||scaffold00080.g2682	gi|585105196|gb|EWM23914.1| vacuolar h+ atpase b subunit [Nannochloropsis gaditana]||V-type H+-transporting ATPase subunit B ko00190 Oxidative phosphorylation ; ko04145 Phagosome ; ko04150 mTOR signaling pathway ; ko04721 Synaptic vesicle cycle ; ko04966 Collecting duct acid secretion ; ko05110 Vibrio cholerae infection ; ko05120 Epithelial cell signaling in Helicobacter pylori infection ; ko0532…
1.11548	1.87447	2.20163	1.73053	1.66297	1.5025	1.58496	1.58348	-0.14705	1.73697	1.5025	1.32193	1.52047	1.11548	1.71621	1.87447	1.56872	0.0482533	1.66297	1.5025	2.32193	1.82913	2.11548	2.22239	1.9386	2.09216	0.263023	2.58496	2.51457	2.4021	2.50054	1.9386	2.87447	1.65208	2.15505	-0.345493	IMET_2560||scaffold00080.g2685	gi|585105179|gb|EWM23897.1| 40s ribosomal protein s18 [Nannochloropsis gaditana]||small subunit ribosomal protein S18e ko03010 Ribosome||conservedunknown protein [Ectocarpus siliculosus]||40s ribosomal s18
0.415037	0	-0.321928	0.0310363	0.222392	0.415037	0.736965	0.458131	0.427095	0.584962	-1	0	-0.138346	0.415037	0	0.415037	0.276691	0.415037	-0.263035	-1.98906	-0.584963	-0.945686	0.222392	-0.584963	0.222392	-0.0467263	0.89896	-0.807355	-0.485427	-1.22239	-0.838391	-3.24272	-1	-2.75805	-2.33359	-1.4952	IMET_2561||scaffold00080.g2686	gi|585105189|gb|EWM23907.1| sec14 cytosolic [Nannochloropsis gaditana]|| 0
-2.12321	-2.38552	-2.55038	-2.35304	-2.27788	-2.56585	-2.74612	-2.52995	-0.176913	0	-1.58496	-1.58496	-1.05664	-3.12486	-3.05678	-2.201	-2.79421	-1.73757	-2.42702	-1.58496	-1.83884	-1.95027	-2.51226	-2.66866	-2.77976	-2.65356	-0.703287	-1.80735	-1.22239	-1.80735	-1.61236	-3.08512	-3.59764	-2.85793	-3.18023	-1.56787	IMET_2563||scaffold00080.g2688	gi|585105191|gb|EWM23909.1| neuro-oncological ventral antigen 2 [Nannochloropsis gaditana]||RNA-binding protein Nova ||gi|422295921|gb|EKU23220.1| rna-binding protein nova-2, partial [Nannochloropsis gaditana CCMP526]0
-0.263035	0	-2.0436	-0.768878	-0.263035	0.415037	0	0.0506673	0.819546	0.222392	-0.263035	-0.263035	-0.101226	-0.584963	-0.222392	0	-0.269118	-0.167892	-1	-0.584963	0.415037	-0.389975	0	0	0.222392	0.0741307	0.464106	0.514573	0.777608	0.192645	0.494942	-0.584963	0	0	-0.194988	-0.68993	IMET_2564||scaffold00080.g2689	gi|553184947|ref|XP_005854175.1| adenine phosphoribosyltransferase [Nannochloropsis gaditana CCMP526] &gt;gi|422294886|gb|EKU22186.1| adenine phosphoribosyltransferase [Nannochloropsis gaditana CCMP526] &gt;gi|585105195|gb|EWM23913.1| adenine phosphoribosyltransferase [Nannochloropsis gaditana]||adenine phosphoribosyltransferase [EC:2.4.2.7] ko00230 Purine metabolism||adeninephosphoribosyltransfe…
2.80735	2.9386	3.20163	2.98253	2.77259	2.41504	2.27302	2.48688	-0.495643	3.22239	2.9386	2.58496	2.91532	2.32193	2.47805	2.41504	2.40501	-0.51031	1.87447	2.66297	2.27302	2.27015	2.36923	2.27302	1.87447	2.17224	-0.0979133	2.14684	2.09954	2	2.08213	2.80735	2.36923	2.05063	2.40907	0.326943	IMET_2567||scaffold00080.g2692	gi|585105186|gb|EWM23904.1| beta-hydroxyacyl-acp dehydratase precursor [Nannochloropsis gaditana]||3-hydroxyacyl-[acyl-carrier-protein] dehydratase [EC:4.2.1.59] ko00061 Fatty acid biosynthesis ; ko00780 Biotin metabolism ; ko01212 Fatty acid metabolism||3-hydroxyacyl-CoAdehydrogenase [Nannochloropsis gaditana CCMP526]||beta-hydroxyacyl-acp dehydratase precursor
-0.584963	0.222392	0.485427	0.040952	-0.263035	-1.58496	-1	-0.949332	-0.990284	-0.263035	-0.263035	-0.263035	-0.263035	-2.86133	-1.22239	-1	-1.69457	-1.43154	-1.61993	0.415037	-2.58654	-1.26381	-1	-2.19222	-2.55128	-1.9145	-0.650689	-0.485427	-1.80735	-2.51259	-1.60179	-0.584963	-2.1842	-2.6163	-1.79515	-0.193365	IMET_2568||scaffold00080.g2693	gi|585105184|gb|EWM23902.1| mago nashi [Nannochloropsis gaditana]||protein mago nashi ko03013 RNA transport ; ko03015 mRNA surveillance pathway ; ko03040 Spliceosome||proteinmago nashi [Nannochloropsis gaditana CCMP526]||mago nashi
1.87447	1.73697	-1.99127	0.540057	1.41504	2	2.22239	1.87914	1.33909	2.22239	1.58496	1.73697	1.84811	1.73697	1.71621	1.22239	1.55852	-0.289583	2.16992	2	1.5025	1.89081	1.87447	1.32193	1.9386	1.71167	-0.17914	1.36257	1.44057	1.36257	1.38857	1.87447	1.41504	1.65208	1.6472	0.258627	IMET_2578||scaffold00080.g2703	gi|585105207|gb|EWM23922.1| dihydrodipicolinate synthase [Nannochloropsis gaditana]||4-hydroxy-tetrahydrodipicolinate synthase [EC:4.3.3.7] ko00261 Monobactam biosynthesis ; ko00300 Lysine biosynthesis ; ko01230 Biosynthesis of amino acids||hypotheticalprotein AURANDRAFT_33383 [Aureococcus anophagefferens]||dihydrodipicolinate synthase
-0.584963	-1.58496	-0.736966	-0.968963	-0.584963	-0.263035	-0.263035	-0.370344	0.598619	-0.263035	-1	0	-0.421012	-1	-0.807355	-2.17205	-1.32647	-0.905457	-2.85617	-3.19527	-1.58496	-2.54547	-0.263035	-1	-1.58496	-0.949332	1.59613	-1.80735	-1.75456	-2.6941	-2.08534	-2.41037	-2.87431	-0.222392	-1.83569	0.249646	IMET_2579||scaffold00080.g2704	gi|585105209|gb|EWM23924.1| aldo keto reductase [Nannochloropsis gaditana]||uncharacterized protein 0
1	1.11548	0.485427	0.866969	1.5025	1.22239	1.22239	1.31576	0.448791	1	0.415037	0.736965	0.717334	0.415037	0.514573	0.736965	0.555525	-0.161809	0	-0.263035	0.874469	0.203811	-0.263035	0.584962	0.584962	0.302296	0.098485	-0.485427	-1.80735	0	-0.764259	0	-0.584963	-0.807355	-0.464106	0.300153	IMET_2588||scaffold00080.g2713	gi|585105221|gb|EWM23936.1| eukaryotic translation initiation factor 3 subunit l [Nannochloropsis gaditana]||translation initiation factor 3 subunit L ||Eukaryotictranslation initiation factor 3 subunit l eukaryotic translation initiation factor eIF3 s [Ectocarpus siliculosus]||eukaryotic translation initiation factor 3 subunit l
-2.51187	-2.50214	-1.93727	-2.31709	-2.00199	-3.08391	-2.63191	-2.5726	-0.25551	-2.41248	-2.54892	-2.454	-2.4718	-2.12227	-1.22239	-2.00474	-1.78313	0.688667	-1.58496	-0.584963	-2.79447	-1.6548	-0.263035	-0.263035	-0.584963	-0.370344	1.28445	-3.07932	-2.90496	-3.48746	-3.15725	-0.584963	-1.58496	0.192645	-0.659093	2.49815	IMET_2589||scaffold00080.g2714	gi|585105218|gb|EWM23933.1| d-lactate dehydrogenase [Nannochloropsis gaditana]||D-lactate dehydrogenase (cytochrome) [EC:1.1.2.4] ko00620 Pyruvate metabolism||gi|297319105|gb|EFH49527.1| FAD linked oxidase family protein [Arabidopsis lyrata subsp. lyrata]||d-lactate dehydrogenase
-2.31633	-1	-2.0683	-1.79488	-1.80911	-2.60207	-1.97502	-2.12873	-0.333857	-1.58496	-1.58496	-1.58496	-1.58496	-3.15896	-2.77618	-2.4729	-2.80268	-1.21772	-1	-1.58496	-1.58496	-1.38997	-1.73678	-2.71992	-2.32037	-2.25902	-0.86905	-1.80735	-2.80529	-1.80735	-2.14	-3.04716	-2.30611	-3.23425	-2.86251	-0.72251	IMET_2593||scaffold00080.g2718	gi|585105202|gb|EWM23917.1| hypothetical protein Naga_100082g20 [Nannochloropsis gaditana]|| 0
-2.24123	-1.58496	-0.736966	-1.52105	-2.36239	-2.5041	-0.263035	-1.70984	-0.18879	-1.58496	-2.90837	-1.58496	-2.0261	-1.58496	-1.80735	-3.01269	-2.135	-0.108903	-2.67494	-1.58496	-1.46053	-1.90681	-1	-2.38399	-2.58414	-1.98938	-0.0825667	-2.85223	-1.80735	-1.80735	-2.15564	-2.7359	-3.59223	-1.80735	-2.71183	-0.556183	IMET_2594||scaffold00080.g2719	gi|585105211|gb|EWM23926.1| hypothetical protein Naga_100082g21 [Nannochloropsis gaditana]|| 0
-0.263035	0.415037	0.485427	0.212476	-0.584963	0	0.222392	-0.120857	-0.333333	1.11548	0.415037	0	0.510172	-1.58496	-2.37805	-1	-1.65434	-2.16451	-0.263035	0.415037	-1	-0.282666	-1.58496	-0.263035	-1.58496	-1.14432	-0.861652	0.36257	0.514573	0	0.292381	-0.584963	-2.06186	-2.53285	-1.72656	-2.01894	IMET_2600||scaffold00080.g2725	gi|585105230|gb|EWM23944.1| splicing factor 3b subunit 1 [Nannochloropsis gaditana]||splicing factor 3B subunit 1 ko03040 Spliceosome||hypotheticalprotein AURANDRAFT_37713 [Aureococcus anophagefferens]0
-0.263035	-1.58496	0	-0.615998	-0.263035	-0.263035	-0.263035	-0.263035	0.352963	-1	-1	-0.584963	-0.861654	-0.584963	-0.222392	-0.263035	-0.356797	0.504858	-1.58496	-0.584963	-1	-1.05664	0	-2.42928	-0.263035	-0.897438	0.159203	-2.74268	-2.28345	-2.87546	-2.63386	-0.584963	-0.584963	-0.485427	-0.551784	2.08208	IMET_2603||scaffold00080.g2728	gi|585105145|gb|EWM23869.1| rnase l inhibitor-like protein [Nannochloropsis gaditana]||ATP-binding cassette, sub-family E, member 1 ||hypotheticalprotein PRUPE_ppa003087mg [Prunus persica]||rnase l inhibitor
-0.584963	-2.57286	-1.32193	-1.49325	-1	-1.58496	-2.02763	-1.53753	-0.044279	-0.584963	-1.58496	-1.58496	-1.25163	-2.59205	-0.807355	-2.0079	-1.80243	-0.550807	-3.52018	-3.01884	-1	-2.51301	-0.584963	-0.263035	-1.58496	-0.810986	1.70202	-0.807355	-0.485427	-2.38574	-1.22617	-0.584963	-2.59581	-0.485427	-1.22207	0.00410733	IMET_2606||scaffold00080.g2731	gi|585105140|gb|EWM23864.1| aldo keto oxidoreductase [Nannochloropsis gaditana]|| 0
2.62449	2.77259	2.53605	2.64438	2.54432	2.80735	2.73697	2.69621	0.0518367	2.80735	2.54432	2.66297	2.67155	2.9386	2.8365	3.14296	2.97269	0.30114	3.16992	3.36923	3.32193	3.28703	3.22239	3.16992	3.24793	3.21341	-0.0736133	3.7318	3.63559	3.87915	3.74885	3.41504	3.22239	2.8365	3.15798	-0.59087	IMET_2612||scaffold00080.g2737	gi|585105131|gb|EWM23857.1| Ferredoxin reductase-type FAD-binding domain protein [Nannochloropsis gaditana]||ferredoxin--NADP+ reductase [EC:1.18.1.2] ko00195 Photosynthesis||ferredoxin--NADP+reductase [Nannochloropsis gaditana CCMP526]||Ferredoxin reductase-type FAD-binding domain
-1.58496	-0.584963	-2.22424	-1.46472	-1	-1.58496	-1	-1.19499	0.269734	-1.58496	-1.58496	-0.584963	-1.25163	-1	-1.80735	-2.51785	-1.77507	-0.523439	-2.67376	-1.58496	-1.58496	-1.94789	-1.58496	-1	-1	-1.19499	0.752907	-1.4709	-2.95011	-2.54806	-2.32302	-1.58496	-2.39414	-1.22239	-1.73383	0.589193	IMET_2613||scaffold00080.g2738	gi|298713160|emb|CBJ26916.1| 1-(5-phosphoribosyl)-5-((5-phosphoribosylamino)methylideneamino)imidazole-4-carboxamide isomerase [Ectocarpus siliculosus]||phosphoribosylformimino-5-aminoimidazole carboxamide ribotide isomerase [EC:5.3.1.16] ko00340 Histidine metabolism ; ko01230 Biosynthesis of amino acids||1-[5-phosphoribosyl]-5-[[5-phosphoribosylamino]methylideneamino]imidazole-4-carboxamideisome…
0	-0.263035	-2.05701	-0.773348	-0.263035	0.415037	0.222392	0.124798	0.898146	-1	-1.58496	0	-0.861653	-1.58496	-2.79346	-1	-1.79281	-0.931153	-2.90314	-2.31278	-0.263035	-1.82632	0	0	0	0	1.82632	-1.22239	-2.78245	-3.09874	-2.36786	-0.584963	-0.584963	-1.22239	-0.797439	1.57042	IMET_2615||scaffold00080.g2740	gi|585105125|gb|EWM23853.1| hypothetical protein Naga_100464g6 [Nannochloropsis gaditana]|| 0
1.5025	1.58496	-1.32193	0.58851	0.874469	0	0.584962	0.486477	-0.102033	2.11548	2.16992	2.11548	2.13363	1	0.652077	-0.263035	0.463014	-1.67061	1.32193	1.41504	1.58496	1.44064	0.415037	0.584962	0.874469	0.624823	-0.815821	2	1.77761	1.65208	1.8099	0	1.11548	0	0.371827	-1.43807	IMET_2617||scaffold00080.g2742	gi|585105124|gb|EWM23852.1| ef-1 guanine nucleotide exchange domain-containing [Nannochloropsis gaditana]||elongation factor 1-delta ko05168 Herpes simplex infection||ef-1guanine nucleotide exchange domain-containing [Nannochloropsis gaditana CCMP526]||ef-1 guanine nucleotide exchange domain-containing
0.736965	0	0	0.245655	0	-0.263035	0.222392	-0.0135477	-0.259203	0.222392	0	0	0.0741307	0	-0.222392	-1	-0.407464	-0.481595	-0.584963	-0.584963	-0.263035	-0.477654	-0.263035	0.222392	0.222392	0.060583	0.538237	0	-0.222392	-0.485427	-0.23594	-0.263035	-1.58496	-0.222392	-0.690129	-0.454189	IMET_2620||scaffold00080.g2745	gi|298710230|emb|CBJ26305.1| protein phosphatase 2A regulatory subunit [Ectocarpus siliculosus]|| ||proteinphosphatase 2A regulatory subunit [Ectocarpus siliculosus]0
1.41504	2	1.67807	1.6977	1.41504	1.32193	1.5025	1.41316	-0.284547	1.58496	1.58496	1.11548	1.42847	1.58496	1.44057	1.58496	1.53683	0.108363	2	2.05889	2.16992	2.07627	1.5025	1.80735	1.9386	1.74948	-0.326787	2.5502	2.61891	2.8365	2.66854	2.41504	2.8413	2.09954	2.45196	-0.216577	IMET_2621||scaffold00080.g2746	gi|553187401|ref|XP_005854603.1| nucleoside-diphosphate kinase [Nannochloropsis gaditana CCMP526] &gt;gi|422294455|gb|EKU21755.1| nucleoside-diphosphate kinase [Nannochloropsis gaditana CCMP526] &gt;gi|585105104|gb|EWM23836.1| nucleoside diphosphate kinase [Nannochloropsis gaditana]||nucleoside-diphosphate kinase [EC:2.7.4.6] ko00230 Purine metabolism ; ko00240 Pyrimidine metabolism ; ko04016 MAP…
3.16992	2.9386	3.58496	3.23116	3.1964	3.29768	3.27302	3.2557	0.02454	3.48113	3.32193	3.16992	3.32433	3.1964	3.30117	3.5025	3.33336	0.00903	3.66297	3.89077	3.54432	3.69935	3.79008	3.56478	3.92283	3.75923	0.0598767	3.7625	3.85086	3.6845	3.76595	4.07325	3.80735	3.70044	3.86035	0.0943933	IMET_2623||scaffold00080.g2748	gi|553187404|ref|XP_005854604.1| extrinsic protein in photosystem II [Nannochloropsis gaditana CCMP526] &gt;gi|422294456|gb|EKU21756.1| extrinsic protein in photosystem II [Nannochloropsis gaditana CCMP526]|| 0
0.736965	0.874469	-1.55355	0.0192947	0.736965	1	1.11548	0.950815	0.93152	0.584962	0.584962	0.584962	0.584962	0.415037	0.36257	0.736965	0.504857	-0.0801047	1.11548	0.584962	0	0.566814	0.736965	0.736965	0.736965	0.736965	0.170151	0	0.514573	0	0.171524	0	0.874469	0.652077	0.508849	0.337324	IMET_2624||scaffold00080.g2749	gi|553187407|ref|XP_005854605.1| glutathione peroxidase [Nannochloropsis gaditana CCMP526] &gt;gi|422294457|gb|EKU21757.1| glutathione peroxidase [Nannochloropsis gaditana CCMP526] &gt;gi|585105110|gb|EWM23842.1| glutathione peroxidase [Nannochloropsis gaditana]|| ||glutathioneperoxidase [Nannochloropsis gaditana CCMP526]||glutathione peroxidase
-1.58496	-1	-2.15632	-1.58043	-0.584963	-0.263035	0	-0.282666	1.29776	-1	-0.584963	-1	-0.861654	-1	-1.22239	-0.584963	-0.935784	-0.07413	-0.584963	-1	-1	-0.861654	-0.263035	-0.584963	-0.263035	-0.370344	0.49131	-1.22239	-2.28196	-2.65792	-2.05409	-0.263035	0	-0.485427	-0.249487	1.8046	IMET_2630||scaffold00080.g2755	gi|585105099|gb|EWM23834.1| Thioredoxin superfamily protein [Nannochloropsis gaditana]|| 0
-0.584963	-1	-1.32193	-0.968964	-1.58496	-1	-1.58496	-1.38997	-0.421009	-0.263035	-1	-0.584963	-0.615999	-3.26945	-1.22239	-1	-1.83061	-1.21461	0	-0.584963	-0.263035	-0.282666	-0.584963	-1	-1	-0.861654	-0.578988	-0.807355	-0.485427	-0.807355	-0.700046	-0.263035	-1.83572	-2.50077	-1.53317	-0.833129	IMET_2643||scaffold00080.g2768	gi|585105076|gb|EWM23822.1| hypothetical protein Naga_100623g1 [Nannochloropsis gaditana]|| 0
0.584962	0.222392	0.263035	0.356796	0.584962	0.415037	0.222392	0.407464	0.0506673	1	0.415037	0.736965	0.717334	0.736965	0.192645	0.415037	0.448216	-0.269118	-1.58496	-0.263035	-0.263035	-0.703677	-0.584963	-1	-1	-0.861654	-0.157978	0	0	0	0	0	0.222392	-0.807355	-0.194988	-0.194988	IMET_2669||scaffold00081.g2797	gi|585100287|gb|EWM20569.1| hypothetical protein Naga_101597g1 [Nannochloropsis gaditana]|| 0
-1	-1	-1.32193	-1.10731	-2.5501	-1	-1	-1.5167	-0.40939	-1	-1.58496	-1	-1.19499	-1.58496	-1.80735	-1	-1.4641	-0.269117	-1.58496	-1.58496	-0.263035	-1.14432	-1	-1	-1.58496	-1.19499	-0.0506683	-1.80735	-1.22239	-1.80735	-1.61236	-1	-1.58496	-1.80735	-1.4641	0.14826	IMET_2670||scaffold00081.g2798	gi|585100283|gb|EWM20567.1| hypothetical protein Naga_101222g2 [Nannochloropsis gaditana]|| hypothetical protein Naga_101222g2
0	0.874469	1	0.624823	0.736965	0.736965	1.22239	0.898773	0.27395	1.80735	0.736965	0.415037	0.986451	0.584962	1	1.11548	0.900147	-0.0863033	-0.263035	-1.58496	0.222392	-0.541868	0.415037	0.736965	0.415037	0.522346	1.06421	1	0.192645	-0.807355	0.12843	-2.21559	-2.98331	-2.5793	-2.59273	-2.72116	IMET_2723||scaffold00082.g2860	gi|585102051|gb|EWM21727.1| eukaryotic initiation factor 4a, partial [Nannochloropsis gaditana]|| ||ATP-dependentRNA helicase DEAD [Galdieria sulphuraria]||eukaryotic initiation factor partial
-0.263035	-0.263035	0	-0.175357	-2.68141	-2.50007	-2.28751	-2.48966	-2.31431	0.415037	-0.584963	0.222392	0.0174887	-1	-1.80735	-1	-1.26912	-1.28661	-1	-1	-0.584963	-0.861654	-1.89589	-1	-1.58496	-1.49362	-0.631962	-0.807355	-1.22239	-0.485427	-0.838391	-3.17274	-1.58496	-3.11059	-2.62276	-1.78437	IMET_2732||scaffold00082.g2870	gi|553190277|ref|XP_005855159.1| histone deacetylase 1/2 [Nannochloropsis gaditana CCMP526] &gt;gi|422293900|gb|EKU21200.1| histone deacetylase 1/2 [Nannochloropsis gaditana CCMP526]||histone deacetylase 1/2 [EC:3.5.1.98] ko04110 Cell cycle ; ko04213 Longevity regulating pathway - multiple species ; ko04330 Notch signaling pathway ; ko04919 Thyroid hormone signaling pathway ; ko05016 Huntington's…
0.415037	0.222392	0.263035	0.300155	0.415037	0.736965	0.222392	0.458131	0.157977	0.222392	-0.584963	-0.584963	-0.315845	-1.58496	-0.222392	0	-0.602451	-0.286606	-1	-1.58496	-1.58496	-1.38997	0	-0.263035	-1.58496	-0.615998	0.773975	-1.80735	-3.22289	-1.80735	-2.2792	-3.30449	-1.58496	-1.80735	-2.23227	0.04693	IMET_2735||scaffold00082.g2873	gi|1210513454|dbj|GAX27851.1| hypothetical protein FisN_13Hh041 [Fistulifera solaris]|| ||hypotheticalprotein GUITHDRAFT_157306 [Guillardia theta CCMP2712]0
0.584962	0.584962	-2.02752	-0.285865	0	0	0	0	0.285865	-1	-1.58496	-0.263035	-0.949332	-0.584963	0.36257	0.222392	-3.33333e-07	0.949331	-0.263035	-1.58496	0.415037	-0.477653	0	0	-0.584963	-0.194988	0.282665	-0.222392	-0.485427	-2.45004	-1.05262	-0.584963	-0.263035	-2.27598	-1.04133	0.0112937	IMET_2738||scaffold00082.g2876	gi|553191110|ref|XP_005855323.1| rna-binding s4 [Nannochloropsis gaditana CCMP526] &gt;gi|422293742|gb|EKU21042.1| rna-binding s4 [Nannochloropsis gaditana CCMP526]|| rna-binding s4
-1.96579	-2.4384	-2.38543	-2.26321	-2.18657	-1.58496	-1.85347	-1.875	0.388207	-1.58496	-1	-1.58496	-1.38997	-2.08399	-0.807355	-2.34721	-1.74618	-0.356212	-2.73877	-2.80112	-2.07794	-2.53928	-1	0	-2.65049	-1.21683	1.32245	-1.80735	-0.807355	-1.22239	-1.27903	0	-2.60981	-0.807355	-1.13905	0.139977	IMET_2741||scaffold00082.g2879	gi|553183022|ref|XP_005853827.1| hypothetical protein NGA_0486900 [Nannochloropsis gaditana CCMP526] &gt;gi|422295231|gb|EKU22530.1| hypothetical protein NGA_0486900 [Nannochloropsis gaditana CCMP526]|| 0
1.11548	0.874469	1.1375	1.04248	1.41504	1.22239	1	1.21248	0.169994	1.73697	1.5025	1.58496	1.60814	0.736965	1.09954	1.22239	1.01963	-0.588512	1.41504	1.58496	0.584962	1.19499	1.22239	1	1.41504	1.21248	0.0174893	1.94753	1.77761	2	1.90838	2.66297	2.32193	1.36257	2.11582	0.207443	IMET_2742||scaffold00082.g2880	gi|553183025|ref|XP_005853828.1| large subunit ribosomal protein L26e [Nannochloropsis gaditana CCMP526] &gt;gi|422295232|gb|EKU22531.1| large subunit ribosomal protein L26e [Nannochloropsis gaditana CCMP526]||large subunit ribosomal protein L26e ko03010 Ribosome||largesubunit ribosomal protein L26e [Nannochloropsis gaditana CCMP526]||large subunit ribosomal L26e
-2.31777	-2.35075	-0.736966	-1.80183	-2.19941	-2.67205	-1.58496	-2.15214	-0.350311	-0.584963	-2.04634	-1.58496	-1.40542	-2.50403	-3.50728	-1.58496	-2.53209	-1.12667	-0.263035	-1	-0.584963	-0.615999	-1	-1	-1	-1	-0.384001	-0.485427	-0.807355	-0.485427	-0.592736	-0.584963	-0.584963	0	-0.389975	0.202761	IMET_2745||scaffold00082.g2883	gi|553191103|ref|XP_005855321.1| ankyrin unc44 [Nannochloropsis gaditana CCMP526] &gt;gi|422293740|gb|EKU21040.1| ankyrin unc44 [Nannochloropsis gaditana CCMP526]|| ||ankyrinunc44 [Nannochloropsis gaditana CCMP526]0
0.415037	0.584962	0.485427	0.495142	1	0.584962	0.736965	0.773976	0.278834	1.58496	0.222392	0.222392	0.676581	0	0.192645	0	0.064215	-0.612366	0	0.415037	1.32193	0.578989	0.222392	0.415037	-0.263035	0.124798	-0.454191	0.514573	-0.222392	-0.485427	-0.0644153	-0.584963	-1.58496	-3.58688	-1.91893	-1.85452	IMET_2747||scaffold00082.g2885	gi|553183028|ref|XP_005853829.1| alcohol dehydrogenase zinc-binding domain protein [Nannochloropsis gaditana CCMP526] &gt;gi|422295233|gb|EKU22532.1| alcohol dehydrogenase zinc-binding domain protein [Nannochloropsis gaditana CCMP526]||uncharacterized protein ||alcoholdehydrogenase zinc-binding domain protein [Nannochloropsis gaditana CCMP526]||alcohol dehydrogenase zinc-binding domain
-0.584963	-0.584963	0	-0.389975	-0.584963	-0.584963	-0.263035	-0.477654	-0.0876783	0.222392	0.415037	0.736965	0.458131	-0.263035	0.192645	0.222392	0.0506673	-0.407464	-1	-2.56041	-2.80456	-2.12166	-0.584963	-1	-2.73141	-1.43879	0.682866	0.192645	0.514573	0.36257	0.356596	-0.263035	0	-1.22239	-0.495142	-0.851738	IMET_2751||scaffold00082.g2889	gi|585102082|gb|EWM21750.1| dihydroxy-3-keto-5-methylthiopentene dioxygenase [Nannochloropsis gaditana]||1,2-dihydroxy-3-keto-5-methylthiopentene dioxygenase [EC:1.13.11.53 1.13.11.54] ko00270 Cysteine and methionine metabolism||1,2-dihydroxy-3-keto-5-methylthiopentenedioxygenase [Nannochloropsis gaditana CCMP526]||dihydroxy-3-keto-5-methylthiopentene dioxygenase
-1.58496	-1	-2.97925	-1.85474	-1.58496	-0.584963	-0.584963	-0.918295	0.936441	-1.58496	-1.994	-1	-1.52632	-2.92095	-1.80735	-1.58496	-2.10442	-0.5781	-2.43462	-2.92326	-2.7991	-2.71899	-1	-1.81806	-2.49612	-1.77139	0.9476	-2.52424	-3.08052	-3.68501	-3.09659	-2.18607	-2.66159	-1.80735	-2.21834	0.878253	IMET_2754||scaffold00082.g2892	gi|585102090|gb|EWM21758.1| 26s proteasome non-atpase regulatory subunit 9 [Nannochloropsis gaditana]||26S proteasome non-ATPase regulatory subunit 9 ||Proteasome[prosome, macropain] 26S subunit, non-ATPase, 9 [Oxytricha trifallax]0
-1	-0.584963	-1.32193	-0.968964	-1	-0.584963	-1	-0.861654	0.10731	-0.263035	0	-0.263035	-0.175357	0	-0.807355	0	-0.269118	-0.0937617	0.222392	0.222392	-0.263035	0.060583	0	0.584962	0.222392	0.269118	0.208535	0	-0.485427	-0.222392	-0.23594	-1	-2.00474	-1.80735	-1.60403	-1.36809	IMET_2756||scaffold00082.g2894	gi|585102093|gb|EWM21760.1| TB2/DP1/HVA22-related protein [Nannochloropsis gaditana]|| 0
1.58496	1.87447	1.848	1.76914	2	2.16992	2.11548	2.09513	0.32599	1.58496	1.87447	1.80735	1.75559	1.80735	1.71621	1.5025	1.67535	-0.08024	1.87447	1.73697	2.05889	1.89011	1.73697	1.58496	1.66297	1.66163	-0.228477	2.28011	1.94753	1.8365	2.02138	1.58496	0.222392	1.28011	1.02915	-0.992226	IMET_2760||scaffold00082.g2898	gi|553188006|ref|XP_005854716.1| t-complex protein 1 subunit alpha [Nannochloropsis gaditana CCMP526] &gt;gi|422294343|gb|EKU21643.1| t-complex protein 1 subunit alpha [Nannochloropsis gaditana CCMP526]||T-complex protein 1 subunit alpha ||t-complexprotein 1 subunit alpha [Nannochloropsis gaditana CCMP526]||t-complex 1 subunit alpha
-2.52346	-2.35371	-0.736966	-1.87138	-1	-0.263035	-0.584963	-0.615999	1.25538	0	-1.29355	-1.58496	-0.959503	-1.58496	-0.807355	-1.58496	-1.32576	-0.366255	-2.74378	-3.37033	-1	-2.37137	-1.58496	-3.25923	-2.829	-2.55773	-0.18636	-1.80735	-2.16292	-3.13473	-2.36833	0	-2.86878	-1.22239	-1.36372	1.00461	IMET_2763||scaffold00082.g2901	gi|585102095|gb|EWM21761.1| snf1-related protein kinase catalytic subunit alpha kin10, partial [Nannochloropsis gaditana]||5'-AMP-activated protein kinase, catalytic alpha subunit [EC:2.7.11.11] ko04068 FoxO signaling pathway ; ko04140 Autophagy - animal ; ko04150 mTOR signaling pathway ; ko04151 PI3K-Akt signaling pathway ; ko04152 AMPK signaling pathway ; ko04211 Longevity regulating pathway ; …
-1	-1.58496	-1.32193	-1.3023	-1	-1.58496	-1.58496	-1.38997	-0.0876767	-1.58496	-1.58496	-1.58496	-1.58496	-0.584963	-1.22239	-2.25589	-1.35441	0.230546	-1	-2.50854	-2.43802	-1.98219	-0.584963	-1	-1	-0.861654	1.12053	-1.22239	-2.64072	-2.12525	-1.99612	-1	-0.584963	-1.97173	-1.18556	0.810556	IMET_2779||scaffold00082.g2917	gi|585102134|gb|EWM21798.1| Protein of unknown function DUF3119 [Nannochloropsis gaditana]|| 0
-1	-3.22199	-0.736966	-1.65299	-2.42498	-0.584963	-0.584963	-1.1983	0.454683	-0.263035	-1	-2.40562	-1.22288	-1.63605	-0.807355	-2.59621	-1.67987	-0.456987	-1	-1	-0.263035	-0.754345	0	-2.45535	0	-0.81845	-0.064105	-3.51989	-0.485427	-3.07853	-2.36128	-2.30772	-0.584963	-1.95284	-1.61517	0.746108	IMET_2780||scaffold00082.g2918	gi|953488196|emb|CEG48213.1| u6 snrna-associated sm-like protein lsm4 [Plasmopara halstedii]||U6 snRNA-associated Sm-like protein LSm4 ko03018 RNA degradation ; ko03040 Spliceosome||gi|194161140|gb|EDW76041.1| GK14878 [Drosophila willistoni]0
-1.58496	-1.58496	-0.736966	-1.3023	-1.58496	-1.58496	-1.58496	-1.58496	-0.282665	-1	-1.58496	-2.96817	-1.85104	-1	-1.8877	-1.69593	-1.52788	0.323167	1.58496	-1.58496	0	0	-1	-2.42126	-2.91929	-2.11352	-2.11352	0.192645	0	0.777608	0.323418	-2.23862	-0.584963	-0.222392	-1.01533	-1.33874	IMET_2786||scaffold00082.g2924	gi|585102139|gb|EWM21803.1| hypothetical protein Naga_100065g7 [Nannochloropsis gaditana]|| 0
1.41504	1.5025	0.847997	1.25518	1.41504	1.5025	1.5025	1.47335	0.218168	2.16992	1.87447	1.58496	1.87645	1	1.09954	0.415037	0.838192	-1.03826	0.222392	0.222392	0.584962	0.343249	0.736965	0	1	0.578988	0.23574	-0.222392	-0.485427	0.514573	-0.0644153	0.415037	-0.263035	0	0.0506673	0.115083	IMET_2789||scaffold00082.g2927	gi|585102142|gb|EWM21806.1| h+-translocating pyrophosphatase family [Nannochloropsis gaditana]||inorganic pyrophosphatase [EC:3.6.1.1] ko00190 Oxidative phosphorylation||inorganicpyrophosphatase [Ectocarpus siliculosus]||h+-translocating pyrophosphatase family
3.24793	2.96963	3.16993	3.12916	3.08746	3.36923	3.22239	3.22636	0.0971967	3.14296	2.9386	3.14296	3.07484	2.90689	3.12338	3	3.01009	-0.06475	2.90689	3.14296	2.9386	2.99615	3.5025	3.36923	3.24793	3.37322	0.37707	3.07529	3	3.28011	3.11847	3.22239	2.45943	3.34239	3.00807	-0.110397	IMET_2792||scaffold00082.g2930	gi|585102128|gb|EWM21792.1| phosphoglucomutase [Nannochloropsis gaditana]||phosphoglucomutase [EC:5.4.2.2] ko00010 Glycolysis / Gluconeogenesis ; ko00030 Pentose phosphate pathway ; ko00052 Galactose metabolism ; ko00230 Purine metabolism ; ko00500 Starch and sucrose metabolism ; ko00520 Amino sugar and nucleotide sugar metabolism ; ko00521 Streptomycin biosynthesis||conservedunknown protein [Ect…
1.66297	1.5025	1.76553	1.64367	1.58496	1.9386	1.9386	1.82072	0.177053	1.80735	1.5025	2	1.76995	1.73697	1.51457	2.22239	1.82464	0.0546933	1.11548	1.58496	1	1.23348	1.80735	1.80735	2.05889	1.8912	0.657717	1.71621	1.71621	1	1.47747	2	1.80735	2.05063	1.95266	0.475187	IMET_2802||scaffold00082.g2940	gi|585102144|gb|EWM21808.1| leucyl aminopeptidase [Nannochloropsis gaditana]||leucyl aminopeptidase [EC:3.4.11.1] ko00480 Glutathione metabolism||hypotheticalprotein GUITHDRAFT_68651 [Guillardia theta CCMP2712]||leucyl aminopeptidase
-2.05994	-2.35364	-2.50074	-2.30477	-2.09909	-3.26554	-2.19409	-2.51957	-0.2148	-0.263035	-2.48647	-1	-1.24984	-1.98713	-3.1802	-2.39291	-2.52008	-1.27025	-2.55939	-3.07037	-2.22054	-2.61677	-1	-2.1661	-2.42348	-1.86319	0.753573	-1.22239	-1.22239	-1.22239	-1.22239	-2.50606	-1	-1.80735	-1.77114	-0.548747	IMET_2806||scaffold00082.g2944	gi|553181999|ref|XP_005853661.1| hypothetical protein NGA_0273602 [Nannochloropsis gaditana CCMP526] &gt;gi|422295403|gb|EKU22702.1| hypothetical protein NGA_0273602 [Nannochloropsis gaditana CCMP526]|| 0
-0.263035	0.222392	-2.04402	-0.694888	0.584962	0.415037	0.415037	0.471679	1.16657	0.736965	-0.263035	1	0.49131	0.415037	-0.222392	0.415037	0.202561	-0.288749	0.222392	-0.263035	0	-0.0135477	0.415037	-0.263035	0.222392	0.124798	0.138346	-0.485427	0	0.514573	0.00971533	0.584962	1	0.36257	0.649177	0.639462	IMET_2808||scaffold00082.g2946	gi|553182013|ref|XP_005853662.1| lysophospholipase II [Nannochloropsis gaditana CCMP526] &gt;gi|422295404|gb|EKU22703.1| lysophospholipase II [Nannochloropsis gaditana CCMP526]||lysophospholipase II [EC:3.1.1.5] ko00564 Glycerophospholipid metabolism||lysophospholipaseII [Nannochloropsis gaditana CCMP526]||lysophospholipase II
-1	-0.263035	0	-0.421012	-0.263035	-1	-0.263035	-0.50869	-0.0876783	-0.584963	-1.58496	-1	-1.05664	-0.584963	-0.485427	-0.584963	-0.551784	0.504857	-2.7056	-2.79592	-2.92254	-2.80802	0	-2.75138	-1.58496	-1.44545	1.36257	-3.49027	-3.4719	-2.57912	-3.18043	-1.58496	-2.27635	-0.807355	-1.55622	1.62421	IMET_2818||scaffold00082.g2956	gi|585102159|gb|EWM21818.1| aspartyl-trna cytoplasmic [Nannochloropsis gaditana]||aspartyl-tRNA synthetase [EC:6.1.1.12] ko00970 Aminoacyl-tRNA biosynthesis||aspartyl-tRNAsynthetase [Nannochloropsis gaditana CCMP526]||aspartyl-trna cytoplasmic
-0.263035	-0.584963	-1.32193	-0.723309	-1	0	-0.584963	-0.528321	0.194988	0.415037	-2.71993	-0.584963	-0.963285	-1	-2.40479	-1	-1.46826	-0.504978	-2.67817	-0.584963	-0.584963	-1.2827	0.415037	-0.263035	0	0.0506673	1.33337	-2.14013	-2.74676	-3.11346	-2.66678	0	-0.263035	-0.807355	-0.356797	2.30999	IMET_2823||scaffold00082.g2962	gi|585102211|gb|EWM21868.1| nadph:adrenodoxin mitochondrial [Nannochloropsis gaditana]||adrenodoxin-NADP+ reductase [EC:1.18.1.6] ||nadph:adrenodoxinmitochondrial [Nannochloropsis gaditana CCMP526]||nadph:adrenodoxin mitochondrial
-0.263035	0.736965	0	0.157977	1	0.736965	1	0.912322	0.754345	0	0.415037	0.415037	0.276691	0.584962	0.777608	0.736965	0.699845	0.423154	0.222392	-2.12499	0	-0.634199	0.874469	0.584962	0.415037	0.624823	1.25902	0.893085	0.893085	0.514573	0.766914	-0.263035	-0.263035	-3.35795	-1.29467	-2.06159	IMET_2824||scaffold00082.g2963	gi|553177155|ref|XP_005852438.1| RNA-binding protein Musashi, partial [Nannochloropsis gaditana CCMP526] &gt;gi|422296095|gb|EKU23394.1| RNA-binding protein Musashi, partial [Nannochloropsis gaditana CCMP526]||RNA-binding protein Musashi ko03015 mRNA surveillance pathway||RNA-bindingprotein Musashi, partial [Nannochloropsis gaditana CCMP526]||RNA-binding partial
-0.584963	-1	-0.736966	-0.773976	-0.263035	0	0	-0.0876783	0.686298	-0.263035	-1	-0.584963	-0.615999	0	-0.485427	-1	-0.495142	0.120857	-1	-1	-1.58496	-1.19499	-0.584963	-2.67579	-1	-1.42025	-0.225264	-0.485427	-0.485427	-0.807355	-0.592736	-1.58496	-2.9523	-1.22239	-1.91988	-1.32715	IMET_2826||scaffold00082.g2965	gi|585102170|gb|EWM21828.1| amidophosphoribosyltransferase [Nannochloropsis gaditana]||amidophosphoribosyltransferase [EC:2.4.2.14] ko00230 Purine metabolism ; ko00250 Alanine, aspartate and glutamate metabolism||gi|220978037|gb|EED96363.1| glutamine phosphoribosylpyrophosphate amidotransferase [Thalassiosira pseudonana CCMP1335]||amidophosphoribosyltransferase
-1	-1.58496	-0.736966	-1.10731	-1	-1	-1	-1	0.107309	-1	-1.58496	-1	-1.19499	-1.36074	-1.80735	-2.8051	-1.99106	-0.796077	-2.4046	-2.33246	-2.16679	-2.30128	-1	-2.76472	-1	-1.58824	0.713043	-2.86854	-2.33665	-2.84381	-2.683	-3.44682	-3.16214	-1.80735	-2.80544	-0.122437	IMET_2828||scaffold00082.g2967	gi|585102194|gb|EWM21852.1| xylulose kinase-like protein [Nannochloropsis gaditana]||xylulokinase [EC:2.7.1.17] ko00040 Pentose and glucuronate interconversions||PREDICTED:xylulose kinase-like [Anolis carolinensis]||xylulose kinase
-0.584963	-1	-2.17356	-1.25284	-0.263035	-1	-0.584963	-0.615999	0.636842	-2.27529	-2.20116	-2.14794	-2.20813	0.415037	0.192645	0.584962	0.397548	2.60568	-1.82667	-1.58496	-1.58496	-1.66553	0	0.736965	0.222392	0.319786	1.98532	0.192645	-0.485427	-0.485427	-0.259403	-0.263035	0.415037	-1.80735	-0.551783	-0.29238	IMET_2832||scaffold00082.g2971	gi|585102175|gb|EWM21833.1| GTP-binding protein [Nannochloropsis gaditana]|| ||RHD3a,RHD3/Sey1 family GTPase involved in the ER-to-Golgi traffic [Ectocarpus siliculosus]0
-1	-1.58496	-1.67552	-1.42016	-1	-0.584963	-0.584963	-0.723309	0.696851	0	-1	-1	-0.666667	-0.584963	-0.807355	-1.58496	-0.992426	-0.325759	-2.89142	-1.58496	-0.584963	-1.68711	-1	-1.58496	-1.58496	-1.38997	0.297141	-1.22239	-3.08854	-1.80735	-2.03943	-1.58496	-1.58496	-1.80735	-1.65909	0.380337	IMET_2833||scaffold00082.g2972	gi|585102178|gb|EWM21836.1| inosine triphosphate pyrophosphatase [Nannochloropsis gaditana]||inosine triphosphate pyrophosphatase [EC:3.6.1.-] ko00230 Purine metabolism ; ko00983 Drug metabolism - other enzymes||hypotheticalprotein AURANDRAFT_18344 [Aureococcus anophagefferens]||inosine triphosphate pyrophosphatase
0.874469	0.415037	0.847997	0.712501	0.415037	1	1.11548	0.843506	0.131005	0.736965	0.874469	1	0.870478	0.736965	0.514573	0.584962	0.612167	-0.258311	0.415037	0.584962	0.584962	0.52832	0.874469	0.874469	1.22239	0.990443	0.462122	0.652077	0.192645	-0.485427	0.119765	1.11548	0.584962	0.36257	0.687671	0.567906	IMET_2835||scaffold00082.g2974	gi|585102182|gb|EWM21840.1| udp-glucose 4-epimerase [Nannochloropsis gaditana]||UDP-glucose 4-epimerase [EC:5.1.3.2] ko00052 Galactose metabolism ; ko00520 Amino sugar and nucleotide sugar metabolism||gi|209582554|gb|ACI65175.1| UDP-glucose 4-epimerase [Phaeodactylum tricornutum CCAP 1055/1]||udp-glucose 4-epimerase
0	-0.584963	-0.736966	-0.440643	-1.58496	-1	-0.584963	-1.05664	-0.615998	-0.584963	-1	-0.584963	-0.723309	-0.584963	-1.80735	-0.584963	-0.992425	-0.269117	-2.97362	-2.28751	-1.58496	-2.28203	-1.58496	-1	-1	-1.19499	1.08704	-1.80735	-2.41871	-3.44471	-2.55692	-2.88323	-2.03108	-1.80735	-2.24055	0.31637	IMET_2838||scaffold00082.g2977	gi|585102185|gb|EWM21843.1| Thioredoxin domain protein [Nannochloropsis gaditana]|| ||gi|217405665|gb|EEC45607.1| predicted protein [Phaeodactylum tricornutum CCAP 1055/1]||Thioredoxin domain
-0.263035	-1	-2.97071	-1.41125	-1	-1	-1	-1	0.411248	-0.584963	-0.584963	0	-0.389975	-3.19965	-1.22239	-1.58496	-2.00233	-1.61236	-2.49098	-1.58496	-1	-1.69198	-1.58496	-2.61547	-1	-1.73348	-0.0414967	-1.22239	-0.807355	-3.90619	-1.97865	-2.7801	-0.263035	-1.22239	-1.42184	0.556803	IMET_2839||scaffold00082.g2978	gi|585102167|gb|EWM21825.1| rab7 family gtpase [Nannochloropsis gaditana]||Ras-related protein Rab-7A ko04137 Mitophagy - animal ; ko04138 Autophagy - yeast ; ko04140 Autophagy - animal ; ko04144 Endocytosis ; ko04145 Phagosome ; ko05132 Salmonella infection ; ko05146 Amoebiasis ; ko05152 Tuberculosis||Rab7,RAB family GTPase [Ectocarpus siliculosus]||rab7 family gtpase
1.5025	0.584962	1.58496	1.22414	1.41504	1.22239	1.22239	1.28661	0.062466	1.5025	0.874469	1	1.12566	1.11548	1.19265	1.11548	1.1412	0.015547	0.584962	0	1	0.528321	1.5025	1.32193	1.11548	1.3133	0.784983	0.192645	0	0.514573	0.235739	1.11548	-0.263035	0.893085	0.581843	0.346104	IMET_2842||scaffold00082.g2981	gi|585102165|gb|EWM21823.1| calcium-dependent protein kinase [Nannochloropsis gaditana]||calcium/calmodulin-dependent protein kinase I [EC:2.7.11.17] ko04921 Oxytocin signaling pathway ; ko04925 Aldosterone synthesis and secretion||conservedunknown protein [Ectocarpus siliculosus]||calcium-dependent kinase
1.41504	1.58496	-1.48192	0.506027	1.41504	1.11548	1.11548	1.21533	0.709307	1.32193	1.9386	1.66297	1.64117	1.22239	1	0.874469	1.03229	-0.60888	0.222392	0.874469	1.58496	0.89394	1.41504	1.22239	1.66297	1.43347	0.539526	1.19265	1.19265	0.652077	1.01246	0.874469	1.41504	1	1.0965	0.084044	IMET_2844||scaffold00082.g2983	gi|585102191|gb|EWM21849.1| cytochrome c1 heme protein [Nannochloropsis gaditana]||ubiquinol-cytochrome c reductase cytochrome c1 subunit ko00190 Oxidative phosphorylation ; ko02020 Two-component system ; ko04260 Cardiac muscle contraction ; ko04932 Non-alcoholic fatty liver disease (NAFLD) ; ko05010 Alzheimer's disease ; ko05012 Parkinson's disease ; ko05016 Huntington's disease||hypotheticalpro…
0.736965	0.584962	0.485427	0.602451	1.32193	0.874469	1.11548	1.10396	0.501508	1.41504	1.32193	1.58496	1.44064	0.415037	0.777608	1.11548	0.769375	-0.671268	2.11548	2.16992	2	2.09513	1.73697	1.41504	2.54432	1.89878	-0.196357	2.36257	2.58496	2.23704	2.39486	2.5025	2.96963	2.58496	2.6857	0.29084	IMET_2845||scaffold00082.g2984	gi|585102166|gb|EWM21824.1| superoxide dismutase [Nannochloropsis gaditana]||superoxide dismutase, Fe-Mn family [EC:1.15.1.1] ko04013 MAPK signaling pathway - fly ; ko04068 FoxO signaling pathway ; ko04146 Peroxisome ; ko04211 Longevity regulating pathway ; ko04212 Longevity regulating pathway - worm ; ko04213 Longevity regulating pathway - multiple species ; ko05016 Huntington's disease||gi|8385…
-2.55888	-1.58496	-2.30871	-2.15085	-2.18198	-1.58496	-1.58496	-1.78397	0.366883	-1.58496	-1	-1.58496	-1.38997	-1.58496	-1.22239	-1	-1.26912	0.120857	-1	-0.584963	-2.90642	-1.49713	-1	-1	-1	-1	0.497128	-1.80735	-0.485427	-1.80735	-1.36671	-1.58496	-0.584963	-0.807355	-0.992426	0.374283	IMET_2854||scaffold00082.g2993	gi|585102205|gb|EWM21862.1| phosphoribosylformylglycinamidine cyclo-ligase [Nannochloropsis gaditana]|| ||gi|384067293|emb|CCH00503.1| Phosphoribosylformylglycinamidine cyclo-ligase [Fibrella aestuarina BUZ 2]0
-1.58496	-1.58496	-1.82829	-1.66607	-0.584963	-0.263035	0	-0.282666	1.3834	0.222392	-0.584963	-2.23708	-0.86655	0.222392	-2.02262	-0.584963	-0.795064	0.0714867	-3.32841	-2.1483	-2.40668	-2.6278	-0.263035	0	-1	-0.421012	2.20678	-1.22239	-1.80735	-0.807355	-1.27903	-0.263035	-3.34339	0	-1.20214	0.07689	IMET_2866||scaffold00082.g3005	gi|585102203|gb|EWM21860.1| imp-gmp specific 5 nucleotidase [Nannochloropsis gaditana]|| ||hypotheticalprotein NGA_0623000 [Nannochloropsis gaditana CCMP526]||imp-gmp specific 5 nucleotidase
-1.58496	-2.22144	-2.03021	-1.94554	-1	0	-0.263035	-0.421012	1.52453	-0.584963	-1.58496	-1	-1.05664	-1	-0.807355	-1	-0.935785	0.120856	-1.58496	-2.23772	-1.58496	-1.80255	-0.584963	-1	-3.03425	-1.53974	0.262809	-0.807355	-1.22239	-1.80735	-1.27903	-1.58496	-3.47675	-1.80735	-2.28969	-1.01065	IMET_2870||scaffold00082.g3010	gi|585102225|gb|EWM21881.1| peptide chain release factor 3 [Nannochloropsis gaditana]||peptide chain release factor 3 ||PRF3,plastid translation release factor RF3 [Ectocarpus siliculosus]||peptide chain release factor 3
1.80735	1.73697	0.263035	1.26912	2.05889	2.11548	2.16992	2.11476	0.845645	2.41504	1.9386	2.5025	2.28538	2.05889	1.65208	1.58496	1.76531	-0.52007	3	2.73697	2.66297	2.79998	2.05889	2.41504	2.05889	2.17761	-0.622373	2.89309	2.71621	2.65208	2.75379	2.80735	2.96963	2.47805	2.75168	-0.00211667	IMET_2873||scaffold00082.g3013	gi|585102222|gb|EWM21878.1| 40s ribosomal protein s6 [Nannochloropsis gaditana]||small subunit ribosomal protein S6e ko01521 EGFR tyrosine kinase inhibitor resistance ; ko03010 Ribosome ; ko04066 HIF-1 signaling pathway ; ko04150 mTOR signaling pathway ; ko04151 PI3K-Akt signaling pathway ; ko04371 Apelin signaling pathway ; ko04910 Insulin signaling pathway ; ko05205 Proteoglycans in cancer||40S…
-2.33687	-3.23635	-1.32193	-2.29838	-2.3241	-1	-1.29891	-1.541	0.75738	-1	-2.37982	-2.51097	-1.9636	-1.58496	-2.00981	-2.8986	-2.16446	-0.20086	-2.96314	-1	-1	-1.65438	-1.58496	-0.584963	-2.20735	-1.45909	0.195289	-3.86727	-1.80735	-3.01562	-2.89675	-1.58496	-2.57914	-3.71264	-2.62558	0.271167	IMET_2880||scaffold00082.g3020	gi|546307383|ref|XP_005713305.1| fructose-1,6-bisphosphatase precursor [Chondrus crispus] &gt;gi|507109691|emb|CDF33502.1| fructose-1,6-bisphosphatase precursor [Chondrus crispus]||fructose-1,6-bisphosphatase I [EC:3.1.3.11] ko00010 Glycolysis / Gluconeogenesis ; ko00030 Pentose phosphate pathway ; ko00051 Fructose and mannose metabolism ; ko00680 Methane metabolism ; ko00710 Carbon fixation in p…
-0.584963	-2.0949	-2.70897	-1.79628	-3.27217	-2.91794	-1.93209	-2.7074	-0.911122	-1.4497	-1.74687	-1.92179	-1.70612	-2.12161	-2.74685	-2.21742	-2.36196	-0.65584	-1.58496	-3.05238	-1.69649	-2.11128	-2.40046	-2.33391	-1.58496	-2.10644	0.00483333	-0.807355	-1.22239	-1.80735	-1.27903	-2.66737	-3.72193	-1.80735	-2.73222	-1.45318	IMET_2885||scaffold00082.g3025	gi|553187522|ref|XP_005854628.1| nudix hydrolase [Nannochloropsis gaditana CCMP526] &gt;gi|553196359|ref|XP_005856326.1| nudix hydrolase [Nannochloropsis gaditana CCMP526] &gt;gi|422292727|gb|EKU20029.1| nudix hydrolase [Nannochloropsis gaditana CCMP526] &gt;gi|422294432|gb|EKU21732.1| nudix hydrolase [Nannochloropsis gaditana CCMP526] &gt;gi|585102238|gb|EWM21893.1| nudix hydrolase [Nannochlorop…
-0.584963	-0.584963	-1.51066	-0.893529	-1	-1	-1.58496	-1.19499	-0.301458	-2.5499	-1.18074	-2.52424	-2.08496	-2.6771	-1.22239	-1	-1.63316	0.451797	-2.62752	-2.65793	-2.57875	-2.6214	-1.58496	-1.58496	-0.584963	-1.25163	1.36977	-3.0665	-2.90252	-2.62176	-2.86359	-1.55398	-2.85004	-2.42263	-2.27555	0.588043	IMET_2893||scaffold00082.g3033	gi|585102248|gb|EWM21902.1| hypothetical protein Naga_100070g28 [Nannochloropsis gaditana]|| hypothetical protein Naga_100070g28
2.16992	2.16992	2.26303	2.20096	2.36923	2.36923	2.45943	2.3993	0.19834	2.16992	2.05889	1.66297	1.96393	1.9386	2	1.9386	1.95907	-0.00486	0.874469	1.41504	1.58496	1.29149	2.45943	2	2	2.15314	0.861654	0.192645	1.19265	0.777608	0.720968	2.05889	0.222392	2.09954	1.46027	0.739306	IMET_2899||scaffold00082.g3039	gi|585102266|gb|EWM21920.1| aminopeptidase puromycin sensitive [Nannochloropsis gaditana]||puromycin-sensitive aminopeptidase [EC:3.4.11.-] ||membranealanyl aminopeptidase [Ectocarpus siliculosus]||aminopeptidase puromycin sensitive
0.415037	0.584962	0.485427	0.495142	0.584962	0.415037	0.415037	0.471679	-0.0234633	1.22239	0.584962	0.222392	0.676581	0	0.893085	0.874469	0.589185	-0.0873967	0.222392	0.874469	0.736965	0.611275	1.11548	0.584962	0.415037	0.70516	0.0938843	0.36257	-0.222392	0.192645	0.110941	0.222392	-0.263035	0.652077	0.203811	0.0928703	IMET_2905||scaffold00082.g3045	gi|585102249|gb|EWM21903.1| glutamine-trna ligase [Nannochloropsis gaditana]||glutaminyl-tRNA synthetase [EC:6.1.1.18] ko00970 Aminoacyl-tRNA biosynthesis||Glutaminyl-tRNASynthetase [Ectocarpus siliculosus]||glutamine-trna ligase
-1	-0.584963	-2.12344	-1.23613	-0.584963	-1	-1	-0.861654	0.37448	0.222392	0	-1	-0.259203	-1	-1.80735	-1	-1.26912	-1.00991	-0.584963	-0.584963	0	-0.389975	-1	-0.584963	-0.584963	-0.723309	-0.333333	-0.485427	0	-1.22239	-0.569272	-0.584963	-0.263035	-0.485427	-0.444475	0.124797	IMET_2915||scaffold00082.g3055	gi|585102270|gb|EWM21924.1| uracil phosphoribosyltransferase [Nannochloropsis gaditana]||uracil phosphoribosyltransferase [EC:2.4.2.9] ko00240 Pyrimidine metabolism||hypotheticalprotein PHYSODRAFT_544971 [Phytophthora sojae]||uracil phosphoribosyltransferase
-1.58496	-2.88662	-1.32193	-1.93117	-2.47518	-2.49195	-2.33147	-2.43287	-0.501697	0	-2.47813	-1	-1.15938	-2.93726	-2.94431	-2.20469	-2.69542	-1.53604	-1.58496	-1	-2.58974	-1.7249	-2.64469	-2.45425	-2.59957	-2.56617	-0.84127	-2.52253	-1.80735	-2.91843	-2.4161	-2.47722	-2.44084	-3.05584	-2.65797	-0.241863	IMET_2916||scaffold00082.g3056	gi|585102257|gb|EWM21911.1| actin-related protein [Nannochloropsis gaditana]||actin-like protein 6A ||gigigigigi|332191594|gb|AEE29715.1| actin-related protein 4 [Arabidopsis thaliana]||actin-related protein
1	1.66297	1.1375	1.26682	0.736965	1.32193	1.41504	1.15798	-0.108845	1.41504	1.22239	1	1.21248	1.5025	1	1.32193	1.27481	0.0623333	1	1.11548	1.22239	1.11262	1.73697	1.58496	1.58496	1.63563	0.523007	1.71621	1.58496	1.36257	1.55458	1.66297	1.66297	1.09954	1.47516	-0.07942	IMET_2919||scaffold00082.g3060	gi|585102254|gb|EWM21908.1| 30s ribosomal protein s15 [Nannochloropsis gaditana]||small subunit ribosomal protein S15 ko03010 Ribosome||hypotheticalprotein AURANDRAFT_52388 [Aureococcus anophagefferens]||30s ribosomal s15
-2.0079	-2.33381	-2.71156	-2.35109	-1.58496	-1.58496	-1.58496	-1.58496	0.76613	-1.75743	-2.26758	-2.56207	-2.19569	-1.58496	-1.94912	-2.45424	-1.99611	0.199587	-2.56848	-2.52038	-2.38896	-2.49261	-0.584963	-0.584963	-2.3333	-1.16774	1.32486	-1.80735	-1.22239	-3.69664	-2.24213	-1.58496	-1	-1.80735	-1.4641	0.778023	IMET_2923||scaffold00082.g3065	gi|585102286|gb|EWM21939.1| brca1 brca2-containing complex subunit 3 [Nannochloropsis gaditana]||BRCA1/BRCA2-containing complex subunit 3 [EC:3.4.19.-] ko03440 Homologous recombination ; ko04621 NOD-like receptor signaling pathway||gi|217407800|gb|EEC47736.1| predicted protein [Phaeodactylum tricornutum CCAP 1055/1]0
-0.584963	-0.263035	-2.26475	-1.03758	0	0.222392	0	0.0741307	1.11171	-0.263035	-2.36852	0	-0.877185	-0.263035	-0.485427	-1.58496	-0.777807	0.0993777	-1	-0.263035	-2.8764	-1.37981	0.222392	-0.584963	-0.263035	-0.208535	1.17128	-1.80735	-0.485427	-1.22239	-1.17172	-1	-0.263035	-1.80735	-1.02346	0.148261	IMET_2924||scaffold00082.g3066	gi|585102284|gb|EWM21937.1| enoyl- hydratase domain-containing protein 1 [Nannochloropsis gaditana]||ethylmalonyl-CoA/methylmalonyl-CoA decarboxylase [EC:4.1.1.94 4.1.1.41] ko00640 Propanoate metabolism||gi|190588141|gb|EDV28183.1| hypothetical protein TRIADDRAFT_53519 [Trichoplax adhaerens]||enoyl- hydratase domain-containing 1
2.11548	2.11548	2.26303	2.16466	1.9386	1	1.22239	1.387	-0.777667	2.70044	2.32193	2	2.34079	1.73697	2	1.5025	1.74649	-0.5943	1.66297	0.736965	1.5025	1.30081	0.736965	2	1.58496	1.44064	0.13983	1.51457	1.44057	0.36257	1.1059	-1	-0.584963	-4.07643	-1.88713	-2.99303	IMET_2927||scaffold00082.g3069	gi|585102297|gb|EWM21945.1| hypothetical protein Naga_100157g14 [Nannochloropsis gaditana]|| 0
2.32193	2.45943	2.1375	2.30629	2	2.22239	2.22239	2.14826	-0.158027	2.96963	2.27302	2.80735	2.68333	2.58496	2.80735	1.87447	2.42226	-0.261073	3	3.08746	3.24793	3.1118	2.8413	2.77259	3.16992	2.92794	-0.18386	3.34239	3.6845	3.65208	3.55966	3.27302	2.70044	2.89309	2.95552	-0.60414	IMET_2931||scaffold00082.g3073	gi|585102306|gb|EWM21954.1| phosphoribulokinase [Nannochloropsis gaditana]||phosphoribulokinase [EC:2.7.1.19] ko00710 Carbon fixation in photosynthetic organisms ; ko01200 Carbon metabolism||Phosphoribulokinase[Ectocarpus siliculosus]||phosphoribulokinase
1	0.415037	0.678072	0.697703	0.415037	0.222392	0.222392	0.286607	-0.411096	1.32193	1.5025	1.58496	1.4698	0.874469	0.192645	-0.263035	0.268026	-1.20177	1.41504	1.32193	1.32193	1.35297	-0.584963	-0.263035	-1	-0.615999	-1.96897	0.893085	1.19265	1.71621	1.26731	-3.53899	-2.14903	-2.28429	-2.65744	-3.92475	IMET_2934||scaffold00082.g3076	gi|553179858|ref|XP_005852774.1| hypothetical protein NGA_0685100 [Nannochloropsis gaditana CCMP526] &gt;gi|422295757|gb|EKU23056.1| hypothetical protein NGA_0685100 [Nannochloropsis gaditana CCMP526] &gt;gi|585102301|gb|EWM21949.1| protein of unknown function DUF2059 [Nannochloropsis gaditana]|| 0
3.22239	3.08746	3.29278	3.20088	2.90689	2.87447	2.90689	2.89608	-0.304793	3.75489	3.56478	3.56478	3.62815	3.32193	2.71621	3.24793	3.09536	-0.532793	2.96963	3.22239	3.48113	3.22438	3	3.22239	2.96963	3.06401	-0.160377	3.07529	3.07529	3.45943	3.20334	3.79008	3.56478	3.45943	3.60476	0.401427	IMET_2935||scaffold00082.g3077	gi|553179865|ref|XP_005852776.1| light-harvesting protein [Nannochloropsis gaditana CCMP526] &gt;gi|422295759|gb|EKU23058.1| light-harvesting protein [Nannochloropsis gaditana CCMP526]||light-harvesting complex II chlorophyll a/b binding protein 5 ko00196 Photosynthesis - antenna proteins||light-harvestingprotein [Nannochloropsis gaditana CCMP526]||light-harvesting protein
-2.64537	-1	-1.32193	-1.65577	-1	-2.19065	-2.47593	-1.88886	-0.233093	-3.02346	-1.58496	-1.58496	-2.06446	-3.06267	-1.22239	-1.58496	-1.95667	0.107787	-3.02019	-2.81481	-3.05462	-2.96321	-1.58496	-2.15775	-1	-1.5809	1.3823	-2.55695	-2.8579	-2.84537	-2.75341	-2.78406	-2.34351	-2.33061	-2.48606	0.267347	IMET_2939||scaffold00082.g3081	gi|585102294|gb|EWM21942.1| thioredoxin-like protein 4a [Nannochloropsis gaditana]||U5 snRNP protein, DIM1 family ko03040 Spliceosome||gigigigigigigigigigigigigigigigigigigigigi|440896295|gb|ELR48269.1| Thioredoxin-like protein 4A [Bos grunniens mutus]||thioredoxin 4a
0.736965	0.874469	-2.30092	-0.229829	0.874469	0.874469	1.32193	1.02362	1.25345	1.41504	1.66297	1.32193	1.46665	0.874469	0.777608	1	0.884026	-0.582621	1.41504	1.11548	1.9386	1.48971	1.66297	1.41504	1.66297	1.58033	0.09062	1.44057	1.51457	0.777608	1.24425	1.32193	1.22239	1.19265	1.24566	0.00140733	IMET_2949||scaffold00082.g3093	gi|299470628|emb|CBN78569.1| conserved unknown protein [Ectocarpus siliculosus]|| conserved unknown protein
0.874469	0.415037	1.1375	0.809002	1	1.22239	1	1.07413	0.265128	0.736965	0.584962	0.874469	0.732132	0.736965	1.09954	1.11548	0.983995	0.251863	1.11548	0.736965	1.32193	1.05812	1.11548	1.11548	1.32193	1.1843	0.126172	1.09954	1.09954	0.36257	0.853883	1.22239	0.874469	1	1.03229	0.178403	IMET_2953||scaffold00082.g3097	gi|585102334|gb|EWM21969.1| glutathione s-transferase [Nannochloropsis gaditana]||histidine triad (HIT) family protein ||hypotheticalprotein GUITHDRAFT_157151 [Guillardia theta CCMP2712]||glutathione s-transferase
-1	-2.72819	-0.736966	-1.48839	-1.93035	-2.9775	-1.95245	-2.28677	-0.798381	-3.00481	-1.58496	-1	-1.86326	-2.98591	-2.52272	-2.48506	-2.66456	-0.801307	-1.58496	-2.40244	-2.95871	-2.31537	-2.25939	-2.45753	-1.8219	-2.17961	0.135763	-1.80735	-1.80735	-1.80735	-1.80735	-2.07722	-2.31719	-2.36477	-2.25306	-0.44571	IMET_2955||scaffold00082.g3099	gi|585102333|gb|EWM21968.1| hbs1-like protein [Nannochloropsis gaditana]||elongation factor 1 alpha-like protein ko03015 mRNA surveillance pathway ; ko05134 Legionellosis||HBS1,eRF3-like GTPase involved in mRNA [Ectocarpus siliculosus]||hbs1-like protein
-1.58496	-2.32604	-0.736966	-1.54932	-1	-0.584963	-1	-0.861654	0.687668	-1.58496	-0.584963	0.222392	-0.649177	-1	-0.807355	-0.584963	-0.797439	-0.148262	-1.58496	-1	-1	-1.19499	-2.45478	-0.584963	-1.58496	-1.54157	-0.346581	-3.44061	-1.80735	-2.99287	-2.74694	-0.584963	-0.263035	-2.27886	-1.04229	1.70466	IMET_2976||scaffold00082.g3122	gi|585100607|gb|EWM20745.1| putative plastid-lipid-associated protein chloroplastic-like protein [Nannochloropsis gaditana]|| plastid-lipid-associated chloroplastic
0.874469	0.222392	0.485427	0.527429	0.874469	0.222392	0.584962	0.560608	0.0331783	0.222392	-1	0.584962	-0.0642153	0.736965	0.652077	0.736965	0.708669	0.772884	0	0	0	0	0.874469	0.222392	0.222392	0.439751	0.439751	-0.485427	-0.485427	-0.485427	-0.485427	-0.263035	-0.584963	0.192645	-0.218451	0.266976	IMET_2986||scaffold00082.g3135	gi|585100637|gb|EWM20762.1| acetyl- synthetase [Nannochloropsis gaditana]||acetyl-CoA synthetase [EC:6.2.1.1] ko00010 Glycolysis / Gluconeogenesis ; ko00620 Pyruvate metabolism ; ko00640 Propanoate metabolism ; ko00680 Methane metabolism ; ko00720 Carbon fixation pathways in prokaryotes ; ko01200 Carbon metabolism||gi|158272546|gb|EDO98345.1| acetyl CoA synthetase [Chlamydomonas reinhardtii]||ace…
-1.58496	-2.76092	-2.79807	-2.38132	-1.58496	-1	-0.263035	-0.949332	1.43199	-0.584963	-1.58496	-1	-1.05664	-1.58496	-0.485427	-2.63045	-1.56695	-0.510305	-0.584963	-2.86003	-0.263035	-1.23601	-1	-0.584963	-1	-0.861654	0.374355	-2.86353	-2.32702	-1.80735	-2.33263	-0.584963	-2.55812	-1.80735	-1.65014	0.682489	IMET_2995||scaffold00082.g3146	gi|585100654|gb|EWM20774.1| hypoxia up-regulated 1 [Nannochloropsis gaditana]|| ||hypotheticalprotein AURANDRAFT_38247 [Aureococcus anophagefferens]||hypoxia up-regulated 1
0.736965	0.222392	-2.40603	-0.482224	1.11548	0.874469	0.736965	0.908971	1.3912	1.5025	1.41504	1.22239	1.37998	0.874469	0.652077	1.32193	0.949492	-0.430485	1.41504	1	1.11548	1.17684	0.736965	-0.263035	0.874469	0.449466	-0.727374	1	1	1.36257	1.12086	1.11548	0.874469	1	0.99665	-0.124207	IMET_3007||scaffold00084.g3163	gi|585108739|gb|EWM26651.1| Peroxiredoxin-like protein [Nannochloropsis gaditana]|| ||Peroxiredoxin-likeprotein [Ectocarpus siliculosus]0
-1.77025	-2.94331	-0.736966	-1.81684	-1.58496	-1.58496	-1	-1.38997	0.426869	-1.58496	-1.99784	-2.80114	-2.12798	-1.88477	-1.8095	-1.58496	-1.75974	0.368237	-1	-1	-2.41982	-1.47327	-1	-2.92372	-1.58496	-1.83623	-0.362953	-1.22239	-1.80735	-3.4959	-2.17521	-1	-1	-0.485427	-0.828476	1.34674	IMET_3017||scaffold00084.g3173	gi|585108867|gb|EWM26779.1| had-superfamily subfamily iia hydrolase [Nannochloropsis gaditana]|| had-superfamily subfamily iia hydrolase
0	0.222392	-0.321928	-0.0331787	-0.584963	0.584962	0.736965	0.245655	0.278833	0.584962	0.874469	1.5025	0.98731	0.222392	0.514573	0.222392	0.319786	-0.667525	-0.584963	-1.58496	-1	-1.05664	-1	-0.263035	0	-0.421012	0.635629	0.192645	0.192645	0	0.12843	-0.263035	-1.76155	-0.807355	-0.94398	-1.07241	IMET_3024||scaffold00084.g3181	gi|1072228690|gb|OEU13425.1| Ataxin-2_N-domain-containing protein [Fragilariopsis cylindrus CCMP1102]|| ||gi|217409572|gb|EEC49503.1| predicted protein [Phaeodactylum tricornutum CCAP 1055/1]0
-0.584963	1	0.263035	0.226024	0.584962	0.736965	0.415037	0.578988	0.352964	0.415037	0	0.222392	0.212476	0	0.777608	-0.263035	0.171524	-0.040952	-1	-1	-1.58496	-1.19499	1	0	0.415037	0.471679	1.66667	-0.485427	-2.9949	-0.807355	-1.42923	-0.584963	-3.31743	-0.485427	-1.46261	-0.0333793	IMET_3027||scaffold00084.g3184	gi|585108644|gb|EWM26559.1| dienoyl- reductase [Nannochloropsis gaditana]||2,4-dienoyl-CoA reductase (NADPH2) [EC:1.3.1.34] ||hypotheticalprotein PHYSODRAFT_507629 [Phytophthora sojae]||dienoyl- reductase
0	-0.584963	-0.736966	-0.440643	0.222392	0	-0.263035	-0.0135477	0.427095	1	0.415037	0.584962	0.666666	-0.584963	1	0.736965	0.384001	-0.282666	0.736965	0	0.222392	0.319786	0	-0.263035	-0.584963	-0.282666	-0.602452	0.777608	0.893085	0.777608	0.8161	0.736965	0.736965	0.36257	0.612167	-0.203934	IMET_3032||scaffold00084.g3189	gi|585108650|gb|EWM26565.1| cold-inducible rna-binding protein [Nannochloropsis gaditana]||cold-inducible RNA-binding protein ||gi|159104592|gb|EDP43481.1| hypothetical protein MGL_2149 [Malassezia globosa CBS 7966]||cold-inducible rna-binding
2.11548	1.87447	1.926	1.97198	1.58496	1.58496	1.87447	1.68146	-0.29052	2.11548	1.9386	2.05889	2.03766	1.80735	1.77761	1.80735	1.79744	-0.24022	1.73697	1.5025	1.9386	1.72602	2.05889	1.5025	2	1.8538	0.127773	2.32193	1.94753	2.44057	2.23668	2	-0.263035	1.71621	1.15106	-1.08562	IMET_3033||scaffold00084.g3190	gi|585108641|gb|EWM26556.1| luminal binding protein [Nannochloropsis gaditana]|| ||heatshock protein 70 [Guillardia theta CCMP2712]||luminal binding
2.62449	2.77259	2.76553	2.72087	2.41504	2.66297	2.80735	2.62845	-0.0924167	3.5025	2.54432	3	3.01561	2.87447	2.8365	2.73697	2.81598	-0.199627	3.70044	3.68182	4.11548	3.83258	3.5025	2.73697	3.73697	3.32548	-0.5071	3.51457	3.89309	3.36257	3.59008	3.48113	3.43741	3.5502	3.48958	-0.100497	IMET_3037||scaffold00084.g3194	gi|585108638|gb|EWM26553.1| s-adenosylmethionine synthetase [Nannochloropsis gaditana]||S-adenosylmethionine synthetase [EC:2.5.1.6] ko00270 Cysteine and methionine metabolism ; ko01230 Biosynthesis of amino acids||gi|217402593|gb|EEC42583.1| predicted protein [Phaeodactylum tricornutum CCAP 1055/1]||s-adenosylmethionine synthetase
1.11548	0.736965	-1.79088	0.0205217	1	0.874469	0.874469	0.916313	0.895791	1.22239	1.32193	1.58496	1.37643	1	0.777608	0.736965	0.838191	-0.538236	0.874469	1.41504	1.11548	1.135	0.874469	0.874469	0.874469	0.874469	-0.260527	1.09954	1.44057	1	1.18004	0.736965	1.5025	0.893085	1.04418	-0.135853	IMET_3044||scaffold00084.g3201	gi|585108630|gb|EWM26547.1| proteasome subunit alpha type 2 [Nannochloropsis gaditana]||20S proteasome subunit alpha 2 [EC:3.4.25.1] ko03050 Proteasome||conservedunknown protein [Ectocarpus siliculosus]||proteasome subunit alpha type 2
0.736965	1	0.263035	0.666667	0.874469	0.415037	1.32193	0.870479	0.203812	0.415037	-0.263035	0	0.0506673	0.584962	0.36257	0.584962	0.510831	0.460164	0.222392	-0.263035	-0.263035	-0.101226	1	0.736965	0.415037	0.717334	0.81856	-0.222392	0.192645	0.192645	0.0542993	0.222392	0	-0.807355	-0.194988	-0.249287	IMET_3052||scaffold00084.g3209	gi|585108608|gb|EWM26530.1| thioredoxin family protein [Nannochloropsis gaditana]|| thioredoxin family
[truncated: 1,288 more rows]

## Sheet: p, q value and ratio
significant by two sided t-test FDR=0.05, S0=0.1	p-value: 3 hours based on two sided t-test	q-value: 3 hours based on two sided t-test	ratio 3h very low carbon/3h high carbon	significant by two sided t-test FDR=0.05, S0=0.1	p-value: 6 hours based on two sided t-test	q-value: 6 hours based on two sided t-test	ratio 6h very low carbon/6h high carbon	significant by two sided t-test FDR=0.05, S0=0.1	p-value: 12 hours based on two sided t-test	q-value: 12 hours based on two sided t-test	ratio 12h very low carbon/12h high carbon	significant by two sided t-test FDR=0.05, S0=0.1	p-value: 24 hours based on two sided t-test	q-value: 24 hours based on two sided t-test	ratio 24h very low carbon/24h high carbon		Protein name	Protein name
[truncated: 1,966 more rows]

[truncated: 6 more sheets: Cluster 1, Cluster 2, Cluster 3, Cluster 4, Cluster 5, Cluster 6]
