# Supplementary material for: Transcriptomic and proteomic responses to very low CO2 suggest multiple carbon concentrating mechanisms in Nannochloropsis oceanica
Source: Biotechnol Biofuels. 2019 Jun 28;12:168. doi: 10.1186/s13068-019-1506-8 (PMC6599299; doi:10.1186/s13068-019-1506-8)
Supplement: Supplementary file 10 — Additional file 10: Dataset S3. Dynamics of cellular metabolites of the wild-type N. oceanica under the VLC and HC conditions (Excel file). Average relative cellular contents at both conditions along time course are listed for each species. The variations are indicated by fold change. [file 13068_2019_1506_MOESM10_ESM.xls]

## Sheet: Table S1
Dataset S3. Cellular content (umol/g dry weight) of the metabolites under the VLC and HC conditions. Average relative cellular contents at both conditions along time course were listed for each species. The variations were indicated by fold change.
Compound		VLC		HC			Log2Foldchange	Fold change	t-test			VLC			HC		Log2Foldchange	Fold change	t-test			VLC			HC		Log2Foldchange	Fold change	t-test
		3 Hours			3 Hours		VLC/HC	VLC/HC	p-value			12 Hours		12 Hours			VLC/HC	VLC/HC	p-value			24 Hours			24 Hours		VLC/HC	VLC/HC	p-value
beta-Hydroxybutyric acid	0.82243	±	0.0780621	1.31931	±	0.180489	-0.681824	0.623377	0.000963759		0.549844	±	0.0411286	1.00156	±	0.0427938	-0.865151	0.548989	1.23604e-07		0.32866	±	0.0506458	0.84486	±	0.028836	-1.36211	0.389012	0.0686872
Glycine	1.15957	±	0.147409	1.31738	±	0.144213	-0.184072	0.880215	0.133369		4.76773	±	0.334213	3.66667	±	0.146716	0.378834	1.30029	0.0016424		5.43262	±	0.236703	3.29787	±	0.293586	0.720114	1.64731	0.190678
Succinic Acid	0.860051	±	0.082169	1.19975	±	0.0777602	-0.480235	0.716861	0.000925647		0.826972	±	0.0503277	1.43639	±	0.0970897	-0.796534	0.575731	4.83817e-05		0.66285	±	0.0466628	1.02926	±	0.158165	-0.634856	0.644005	0.00339052
Malic Acid	0.961988	±	0.115132	1.1462	±	0.0580982	-0.252766	0.839286	0.0199861		0.53655	±	0.0678148	1.0731	±	0.0634173	-1	0.5	1.62569e-05		0.328947	±	0.0297471	0.73538	±	0.144395	-1.16063	0.447316	0.000902331
alpha-ketoglutaric acid	1.53659	±	0.221401	1.34146	±	0.30297	0.19592	1.14545	0.190751		0.530488	±	0.183292	0.45122	±	0.068986	0.23349	1.17568	0.305979		0.329268	±	0.107151	0.227642	±	0.0766128	0.532495	1.44643	0.0269719
Shikimic acid	1.63889	±	0.228197	1.40833	±	0.0565194	0.218729	1.16371	0.0765725		1.29444	±	0.192546	1.13889	±	0.130668	0.184706	1.13659	0.00909937		0.969444	±	0.0945038	1.09167	±	0.0794075	-0.171302	0.888041	0.0396941
Citric acid	0.777778	±	0.122881	0.622863	±	0.242691	0.320443	1.24871	0.316198		0.528846	±	0.166999	0.542735	±	0.0643159	-0.0374	0.974409	0.811532		0.462607	±	0.0762165	0.217949	±	0.0779841	1.0858	2.12255	0.00259345
Citrulline	1.40741	±	0.200244	2.06574	±	0.325968	-0.553619	0.681309	0.00140724		6.40972	±	0.67864	2.70602	±	0.131297	1.24409	2.36869	4.00077e-05		8.5787	±	0.801891	2.2662	±	0.435094	1.92048	3.7855	2.64725e-06
Mannoitol	1.04259	±	0.10145	0.981481	±	0.111481	0.0871426	1.06226	0.252029		0.853704	±	0.0191378	0.966667	±	0.0421637	-0.179283	0.883142	0.00250568		0.887037	±	0.0690023	1.03519	±	0.194672	-0.222823	0.856887	0.113176
Glyceric Acid	1.91919	±	0.684518	1.67172	±	0.604062	0.199168	1.14804	0.578693		5.5303	±	0.711379	5.48485	±	0.420765	0.0119068	1.00829	0.872425		5.78283	±	0.259559	5.07071	±	0.15891	0.189588	1.14044	0.0311938
Fumaric Acid	0.733527	±	0.119684	0.804264	±	0.0634405	-0.132818	0.912048	0.327705		0.347868	±	0.0441886	0.71124	±	0.0669657	-1.0318	0.489101	0.000159163		0.270349	±	0.0207192	0.485465	±	0.120939	-0.844545	0.556886	0.0063203
Serine	2.48417	±	0.496341	2.61667	±	0.450185	-0.0749682	0.949363	0.594337		5.35	±	0.235584	2.4625	±	0.349553	1.11942	2.17259	6.87377e-06		5.59167	±	0.34339	2.525	±	0.317805	1.14699	2.21452	7.9968e-06
Beta-Alanine	1.54167	±	0.678832	1.77381	±	0.625833	-0.20236	0.869128	0.598669		1.4623	±	0.07983	1.32341	±	0.0935616	0.143978	1.10495	0.0307447		1.50198	±	0.137482	1.17111	±	0.113801	0.358992	1.28253	0.00260724
L-Alanine	1.13333	±	0.116584	1.24035	±	0.0879226	-0.130176	0.91372	0.0206704		1.30175	±	0.0897313	1.47018	±	0.111334	-0.175531	0.885442	0.019661		1.28772	±	0.0959378	1.28421	±	0.17639	0.00393641	1.00273	0.950069
Isoleucine	0.622004	±	0.100102	0.857298	±	0.366932	-0.462873	0.72554	0.155005		0.456427	±	0.0734143	0.77451	±	0.287812	-0.762899	0.589311	0.072098		0.386732	±	0.116426	0.63232	±	0.0610098	-0.709321	0.611608	0.00166697
L-Proline	0.859195	±	0.269907	0.78592	±	0.34225	0.128605	1.09324	0.635998		0.96408	±	0.178464	0.639368	±	0.212315	0.592507	1.50787	0.0743737		1.37213	±	0.692353	0.520115	±	0.130131	1.39951	2.63812	0.0413141
Valine	0.794785	±	0.0882171	1.24603	±	0.167265	-0.648705	0.637853	0.000113978		0.937642	±	0.031445	1.20635	±	0.129264	-0.363539	0.777256	0.00255626		0.752834	±	0.0984555	1.14626	±	0.203889	-0.606528	0.656775	0.0204363
Glycerol	0.768678	±	0.0605702	0.844828	±	0.0484602	-0.136277	0.909864	0.00315054		1.02443	±	0.078143	1.17385	±	0.104793	-0.196434	0.872705	0.0208027		1.17098	±	0.151137	1.58621	±	0.127166	-0.437868	0.738225	0.00121233
Phospharic acid	1.38406	±	0.204124	1.28261	±	0.173505	0.109823	1.0791	0.510955		0.913043	±	0.128427	0.996377	±	0.0577896	-0.126008	0.916364	0.188529		0.927536	±	0.0494137	0.755435	±	0.130751	0.296096	1.22782	0.0448777
Nonanic acid	1.09649	±	0.125534	1.03363	±	0.0755439	0.0851804	1.06082	0.408978		0.98538	±	0.111188	0.868421	±	0.0960917	0.182286	1.13468	0.088958		0.976817	±	0.0881423	0.850877	±	0.0460839	0.199137	1.14801	0.174022
Threonine	1.35088	±	0.408587	1.3443	±	0.894366	0.00704328	1.00489	0.98795		2.26754	±	0.126389	1.83333	±	0.260469	0.306661	1.23684	0.0199829		2.03289	±	0.341371	1.90351	±	0.665829	0.0948743	1.06797	0.760911
Homoserine	1.3744	±	0.405219	1.31884	±	0.806454	0.0595277	1.04212	0.882285		2.10386	±	0.131371	2.17391	±	0.123656	-0.0472523	0.967778	0.402096		2.39614	±	0.366946	2.31643	±	0.716383	0.0488093	1.03441	0.853551
Capric Acid	1.24345	±	0.0737362	1.37453	±	0.0702285	-0.144597	0.904632	0.0647752		1.17416	±	0.0221892	1.30524	±	0.0440453	-0.152693	0.89957	0.00113113		1.32772	±	0.0587788	1.22659	±	0.111778	0.114291	1.08244	0.129718
Thymine *	37.3889	±	5.82873	39	±	5.58172	-0.0608645	0.958689	0.682695		28	±	9.66092	40.0556	±	3.10853	-0.516576	0.699029	0.0128398		49.8333	±	6.6458	43.8889	±	7.37764	0.183255	1.13544	0.27289
Threitol	0.949206	±	0.0273827	1.04286	±	0.0334013	-0.135748	0.910198	0.000975902		1.2619	±	0.516635	1.29206	±	0.0328076	-0.0340739	0.976658	0.893754		1.48889	±	0.0230678	1.20159	±	0.0879944	0.309295	1.2391	0.000834289
Aspartic Acid	0.896154	±	0.123149	1.04744	±	0.204761	-0.225044	0.855569	0.112475		1.12179	±	0.108286	1.05513	±	0.0602591	0.0883906	1.06318	0.117928		1.14872	±	0.0888675	0.924359	±	0.167432	0.313499	1.24272	0.0241082
Trans-4-hydroxy-proline	1.32659	±	0.154518	1.49333	±	0.297734	-0.170817	0.88834	0.236334		1.85119	±	0.131869	1.70635	±	0.164728	0.11754	1.08488	0.25273		1.68849	±	0.230647	1.56151	±	0.229662	0.112795	1.08132	0.514899
Pyroglutamic acid	1.57534	±	0.148047	1.4726	±	0.0646889	0.0972972	1.06977	0.208391		1.60731	±	0.0829493	1.26256	±	0.0406367	0.348296	1.27306	0.000411142		1.6347	±	0.0663595	1.07306	±	0.0669226	0.607299	1.5234	2.17766e-05
4-Guanidinobutyric acid*	1.56878	±	0.266443	1.57143	±	0.326228	-0.00243083	0.998316	0.986655		2.08466	±	0.306093	2.33862	±	0.598366	-0.165851	0.891403	0.31274		7.27249	±	0.993068	9.0291	±	2.03433	-0.312134	0.80545	0.125403
L-Glutamic Acid	4.41304	±	0.965472	3.76812	±	1.23425	0.227931	1.17115	0.396169		3.27536	±	0.452397	3.62319	±	0.42303	-0.145605	0.904	0.248099		4.13768	±	1.53705	3.54348	±	1.36462	0.223656	1.16769	0.616144
L-Threonic Acid	1.16872	±	0.117295	1.09053	±	0.123374	0.0998986	1.0717	0.238874		0.386831	±	0.0309053	0.298354	±	0.00929349	0.37468	1.29655	0.000635038		0.368313	±	0.0144327	0.271605	±	0.013524	0.439422	1.35606	4.73884e-05
Benexene-1,2,3-triol	3.28704	±	0.913659	3.17593	±	0.533642	0.0496104	1.03499	0.825351		2.69907	±	0.377376	3.18981	±	0.0774132	-0.241008	0.846154	0.0349212		4.10648	±	0.474802	4.30093	±	0.522168	-0.0667445	0.95479	0.177099
L-Phenylalanine	1.14052	±	0.108937	1.21895	±	0.11478	-0.0959486	0.935657	0.0761394		1.16503	±	0.04574	1.33333	±	0.0679236	-0.194667	0.873775	0.00945868		1.07516	±	0.112068	1.50817	±	0.207919	-0.488243	0.712893	0.00271589
Lauric Acid	0.661616	±	0.06241	0.738636	±	0.0758711	-0.15887	0.895726	0.160433		0.665404	±	0.119247	0.755051	±	0.096026	-0.182343	0.881271	0.0328034		0.943182	±	0.140815	1.24116	±	0.16793	-0.396083	0.759919	0.00706984
L-Asparagine	7.27451	±	1.01795	7.07843	±	1.05271	0.0394203	1.0277	0.800866		7.45098	±	1.18214	4.44118	±	0.142882	0.746488	1.6777	0.00140558		8.63725	±	0.629989	3.67647	±	0.616666	1.23225	2.34933	1.31035e-05
Putrescine	0.910112	±	0.202372	1.33146	±	0.441546	-0.548893	0.683544	0.0863133		1.23596	±	0.300654	1.03933	±	0.170809	0.249978	1.18919	0.182086		0.756554	±	0.0818504	1.22097	±	0.250908	-0.690517	0.619632	0.00330222
Glycerol-1-Phosphate	1.03105	±	0.0389287	0.980392	±	0.0664934	0.0726775	1.05167	0.18156		1.40196	±	0.217991	1.53758	±	0.172216	-0.133217	0.911796	0.238653		1.78595	±	0.110354	1.10354	±	0.124886	0.0940777	1.06738	#DIV/0!
L-Glutamine	3.69444	±	0.857609	3.94907	±	0.845908	-0.096157	0.935522	0.712215		2.34259	±	0.436621	0.907407	±	0.0717219	1.36828	2.58163	0.00071689		1.9537	±	0.309154	0.726852	±	0.225952	1.42648	2.6879	0.000782091
3-Phospoglycerate	1.57187	±	0.431784	1.50612	±	0.587827	0.0616446	1.04365	0.852497		0.240061	±	0.1019	0.218654	±	0.14051	0.134749	1.0979	0.760482		0.0840979	±	0.0759679	0.220183	±	0.100667	-1.38857	0.381944	0.0290715
L-Ornithine	1.50433	±	0.232089	1.62554	±	0.257053	-0.1118	0.925433	0.393442		3.97619	±	0.238963	1.7381	±	0.109815	1.19388	2.28767	6.3694e-06		4.97619	±	0.530431	1.82684	±	0.767121	1.44569	2.72393	3.62707e-05
Quinic Acid	1.02404	±	0.045812	1.03205	±	0.0503929	-0.0112448	0.992236	0.841032		0.990385	±	0.0333087	1.01763	±	0.0418757	-0.0391498	0.973228	0.325573		0.974359	±	0.0308093	0.897436	±	0.0748931	0.118644	1.08571	0.0992228
Myristic Acid	0.74159	±	0.103863	0.853211	±	0.0970918	-0.20228	0.869176	0.135773		0.663609	±	0.118582	0.799694	±	0.117118	-0.269116	0.829828	0.0280942		0.980122	±	0.159793	1.29052	±	0.133916	-0.396919	0.759479	0.00523828
Fructose	1.19079	±	0.0847638	1.24561	±	0.083079	-0.0649387	0.955986	0.0460779		0.712719	±	0.114532	0.857456	±	0.11985	-0.266729	0.831202	0.017031		0.614035	±	0.0329386	1.11404	±	0.211947	-0.859402	0.551181	0.00278178
Tagatose	1.18162	±	0.0893459	1.34829	±	0.0882352	-0.190361	0.876387	9.65842e-05		1.10897	±	0.159666	0.989316	±	0.033839	0.164722	1.12095	0.11692		0.929487	±	0.0626764	0.952991	±	0.0886997	-0.0360283	0.975336	0.648986
D-Mannose	0.779279	±	0.0859877	0.798799	±	0.0641266	-0.0356917	0.975564	0.413051		0.882883	±	0.252638	1.42342	±	0.0503216	-0.689071	0.620253	0.00142746		0.582583	±	0.0498896	1.11712	±	0.0835461	-0.939246	0.521505	2.88499e-05
D-Allose	0.391348	±	0.128663	0.597518	±	0.195052	-0.610531	0.654955	0.124251		11.0461	±	2.05297	10.2021	±	1.65863	0.114667	1.08273	0.444101		15.7323	±	1.64203	11.2199	±	1.78319	0.487672	1.40218	0.00722774
D-Glucose	0.738739	±	0.0859877	0.798799	±	0.0641266	-0.112768	0.924812	0.413051		0.948949	±	0.141492	1.42342	±	0.0503216	-0.584963	0.666667	0.000231912		0.582583	±	0.0498896	1.11712	±	0.0835461	-0.939246	0.521505	2.88499e-05
dehydroascorbic acid	0.626701	±	0.0914058	0.506803	±	0.0450215	0.306352	1.23658	0.0162205		0.195578	±	0.0240753	0.210884	±	0.0210775	-0.108706	0.927419	0.0172245		0.204082	±	0.0193609	0.177721	±	0.0503442	0.199531	1.14833	0.357662
Tyrosine	2.41333	±	0.426833	2.84	±	0.308026	-0.234864	0.849765	0.063511		2.47667	±	0.173167	3.21	±	0.233495	-0.374174	0.771547	0.000462496		2.5	±	0.140855	4.08333	±	1.44822	-0.707819	0.612245	0.0463597
Glucitol-6-p**	3.04902	±	0.441242	2.56863	±	0.372343	0.247348	1.18702	0.16603		3.20588	±	0.616946	4.90196	±	0.346843	-0.612637	0.654	0.000769601		3.94118	±	0.196861	4.13725	±	0.541262	-0.0700475	0.952607	0.50669
Sugar-Phosphate (UK)	22.7083	±	4.23502	29.0833	±	2.97769	-0.356971	0.780802	0.0134478		24.5	±	3.78814	26.8333	±	0.752773	-0.131245	0.913043	0.23398		22.9167	±	2.66302	27.0417	±	4.42837	-0.238787	0.847458	0.00375689
Inositol-1-Phosphate	1.97973	±	0.458405	1.69595	±	0.370748	0.223213	1.16733	0.392429		1.64865	±	0.257963	2.01351	±	0.12117	-0.288431	0.818792	0.0427381		1.68919	±	0.0863174	1.47297	±	0.366313	0.1976	1.14679	0.287648
Nanno-Hydrocarbon-1	1.24786	±	0.0276955	1.25214	±	0.0368613	-0.0049323	0.996587	0.720971		1.03419	±	0.034081	1.01709	±	0.0193019	0.0240455	1.01681	0.248829		0.997863	±	0.0220821	0.942308	±	0.0864791	0.0826439	1.05896	0.253984
Adenosine	8.5	±	4.49938	10.0833	±	4.66875	-0.246438	0.842975	0.61792		332.639	±	49.3972	303.861	±	28.3998	0.130545	1.09471	0.106245		271.361	±	35.7363	221.083	±	32.4001	0.295624	1.22742	0.0673477
Behenic acid	1.86667	±	0.212219	1.95926	±	0.110144	-0.069844	0.952741	0.257328		2.44815	±	0.199464	2.43704	±	0.147182	0.00656269	1.00456	0.934002		2.24444	±	0.135537	2.3963	±	0.327027	-0.0944479	0.936631	0.337658
Cellbiose	1.2963	±	0.0988618	1.22685	±	0.0827137	0.0794345	1.0566	0.0489703		1.17824	±	0.0415894	1.18981	±	0.0408878	-0.0141027	0.990272	0.648658		1.19444	±	0.0421271	1.09722	±	0.0402538	0.122484	1.08861	0.00990853
Maltose	1.2963	±	0.0988618	1.22685	±	0.0827137	0.0794345	1.0566	0.0489703		1.17824	±	0.0415894	1.18981	±	0.0408878	-0.0141027	0.990272	0.648658		1.19444	±	0.0421271	1.09722	±	0.0402538	0.122484	1.08861	0.00990853
Lactitol	1.65942	±	0.204291	1.44203	±	0.112167	0.202579	1.15075	0.0336048		1.51449	±	0.197389	2.08454	±	0.100583	-0.460895	0.726535	0.00368373		1.09662	±	0.109865	1.84783	±	0.237743	-0.752767	0.593464	0.000960792
Nanno-Hydrocarbon-2	1.53125	±	0.0261456	1.52083	±	0.0490801	0.00984779	1.00685	0.542985		1.27344	±	0.037953	1.25521	±	0.0235241	0.0208013	1.01452	0.315479		1.22135	±	0.0286695	1.13021	±	0.126037	0.111893	1.08065	0.191893
5'-deoxy-5'-(methylthio)adenosine	10.7727	±	2.11312	12.5152	±	1.10546	-0.216292	0.860775	0.206127		8.42424	±	1.67497	7.77273	±	0.547723	0.116126	1.08382	0.291895		6.63636	±	1.34349	3.22727	±	0.970218	1.04008	2.05634	0.00288364
maltitol *	2.48077	±	0.729655	2.47436	±	0.423892	0.00373272	1.00259	0.984887		4.64744	±	0.181083	9.38462	±	0.576153	-1.01386	0.495219	1.49965e-05		3.53205	±	0.360323	7.82692	±	0.591733	-1.14794	0.451269	5.66786e-05
Nanno-Hydrocarbon-3	4.96491	±	1.98489	4.37719	±	0.115775	0.181762	1.13427	0.519622		3.16667	±	0.420284	4.07895	±	0.172162	-0.365232	0.776344	0.0016686		4.4386	±	0.348589	5.13158	±	1.04669	-0.209299	0.864957	0.168001
Nanno-Hydrocarbon-4	1.66402	±	0.146657	1.77778	±	0.115775	-0.0954012	0.936012	0.221078		0.973545	±	0.336218	1.00265	±	0.345932	-0.0424921	0.970976	0.887192		1.28571	±	0.15968	0.519894	±	0.059158	1.30628	2.47303	0.00019338
palatinitol	1.3642	±	0.304441	1.55556	±	0.254183	-0.189377	0.876984	0.363492		5.14198	±	0.942936	6.5463	±	1.7556	-0.348356	0.785479	0.133862		9.70988	±	2.3022	11.3117	±	2.62363	-0.220295	0.85839	0.136427
Sugar alcohol-(UK)	1.86061	±	0.145757	1.93939	±	0.0425107	-0.0598332	0.959375	0.182493		5.03506	±	0.553208	6.01515	±	0.446165	-0.256591	0.837064	0.0705385		5.25152	±	0.439446	5.16667	±	0.366429	0.0234999	1.01642	0.654246
Nanno-Hydrocarbon-5	0.806397	±	0.207346	0.86532	±	0.0884439	-0.101743	0.931907	0.445929		2.17003	±	0.219953	1.81818	±	0.163374	0.255221	1.19352	0.0122028		1.47306	±	0.256766	1.22727	±	0.202701	0.263364	1.20027	0.0792498
Nanno-Hydrocarbon-6	2.5	±	0.211356	2.5119	±	0.211221	-0.00685367	0.995261	0.933735		1.17063	±	0.102593	1.25794	±	0.0728691	-0.103768	0.930599	0.0157445		0.563492	±	0.0762896	0.761905	±	0.111677	-0.435215	0.739583	0.00431813
Nanno-Hydrocarbon-7	2.34	±	0.343162	2.22	±	0.266533	0.0759489	1.05405	0.597468		1.68667	±	0.144037	1.75333	±	0.196638	-0.0559254	0.961977	0.594269		0.9	±	0.0963328	1.23833	±	0.0348807	-0.460403	0.726783	0.000612502
Sugar-UK-1	1.614	±	0.346458	1.85152	±	0.229816	-0.198061	0.871721	0.143143		0.70303	±	0.0535258	0.678788	±	0.0162611	0.0506261	1.03571	0.317744		0.769697	±	0.0696311	0.69697	±	0.112473	0.143195	1.10435	0.161483
Vit-E	1.13246	±	0.567051	0.882096	±	0.540709	0.360452	1.28383	0.418869		0.201601	±	0.0329687	0.180495	±	0.0162611	0.159546	1.11694	0.408263		0.203785	±	0.020043	0.147016	±	0.0215114	0.471072	1.38614	0.0139745
Sugar-UK-2	1.98148	±	0.676699	2.64815	±	0.577796	-0.418404	0.748252	0.136504		2.88426	±	0.418852	3.64815	±	0.647804	-0.338963	0.790609	0.0535614		5.21759	±	0.32079	5.47222	±	1.01136	-0.0687425	0.953469	0.5911
Cholesterol	1.12745	±	0.176579	1.20588	±	0.0952546	-0.0970245	0.934959	0.383101		1.09967	±	0.0576406	1.13562	±	0.0258769	-0.0464065	0.968345	0.214165		0.980392	±	0.051131	0.910131	±	0.0777956	0.107285	1.0772	0.200924
Inositol	1.4375	±	0.178027	1.34028	±	0.165913	0.10103	1.07254	0.301082		1.70139	±	0.0949131	1.71528	±	0.0818149	-0.0117293	0.991903	0.834854		1.43519	±	0.0667052	1.45139	±	0.147706	-0.0161972	0.988836	0.828819
Phytol	0.85514	±	0.0945266	0.957944	±	0.20482	-0.16378	0.892683	0.395108		1.83489	±	0.109894	2.05607	±	0.0882671	-0.164198	0.892424	0.00419935		1.69626	±	0.254696	1.2352	±	0.197938	0.457611	1.37327	0.051102
Glycerophosphoglycerol	1.5368	±	0.158562	1.62987	±	0.0887499	-0.0848308	0.942895	0.110548		1.17316	±	0.153829	1.57792	±	0.359883	-0.427626	0.743484	0.0265501		1.72944	±	0.322896	2.28139	±	0.27472	-0.399607	0.758065	0.0160851
Galactose	0.882456	±	0.437693	1.11579	±	0.549349	-0.338468	0.790881	0.480208		1.05614	±	0.0661289	1.17368	±	0.0890081	-0.152243	0.899851	0.00684409		0.921053	±	0.0749515	0.87193	±	0.434134	0.0790716	1.05634	0.806902
Palmitic acid, butyl ester (NIST718)	1.07193	±	0.0906527	1.09298	±	0.0699558	-0.0280598	0.980738	0.654258		1.2386	±	0.0579107	1.22632	±	0.0483524	0.0143757	1.01001	0.726781		1.25789	±	0.0331203	1.22105	±	0.104205	0.0428858	1.03017	0.392255
Sugar -Phosphate (UK-3)	1.9966	±	0.092552	2.23129	±	0.0971623	-0.160335	0.894817	0.00637073		1.85714	±	0.127775	2.04422	±	0.0436118	-0.138464	0.908486	0.00731563		1.72449	±	0.080347	1.81633	±	0.222065	-0.074854	0.949438	0.269141
Linoleic Acid	0.872428	±	0.215065	0.940329	±	0.14885	-0.10813	0.92779	0.645805		2.00412	±	0.188246	2.25514	±	0.441669	-0.170254	0.888686	0.258162		3.43004	±	0.431958	2.90123	±	0.303312	0.241559	1.18227	0.0805462
Sugar-Phosphate (UK-2)	1.9966	±	0.092552	2.23129	±	0.0971623	-0.160335	0.894817	0.00637073		1.85714	±	0.127775	2.04422	±	0.0436118	-0.138464	0.908486	0.00731563		1.72449	±	0.080347	1.81633	±	0.222065	-0.074854	0.949438	0.269141
Floridoside (NIST)	0.270713	±	0.19871	0.421965	±	0.236246	-0.640361	0.641553	0.416406		0.643545	±	0.142467	0.634875	±	0.172886	0.0195696	1.01366	0.921776		1.02505	±	0.226739	1.39403	±	0.130098	-0.443567	0.735314	0.00413929
G-6-P	3.80392	±	1.11014	3.0098	±	0.446697	0.337818	1.26384	0.230948		0.318627	±	0.0343837	0.372549	±	0.0578348	-0.22556	0.855263	0.193981		0.25	±	0.0738229	0.294118	±	0.07892	-0.234465	0.85	0.381916
F-6-P	2.60417	±	0.496516	2.11111	±	0.40839	0.302819	1.23355	0.19993		2.25347	±	0.336895	2.75694	±	0.210681	-0.290921	0.81738	0.0863131		2.43056	±	0.184309	1.93403	±	0.453079	0.329678	1.25673	0.0836963
Cholest-7-enol	1.12908	±	0.182302	1.21242	±	0.1048	-0.102733	0.931267	0.371569		1.10621	±	0.0596081	1.13562	±	0.0258769	-0.0378571	0.974101	0.284459		0.982026	±	0.0559482	0.911765	±	0.0784314	0.1071	1.07706	0.205166
Nanno-Hydrocarbon-8	1.82624	±	0.395405	2.14539	±	0.275585	-0.232363	0.85124	0.161133		1.03901	±	0.0844835	0.975177	±	0.0366468	0.091469	1.06545	0.147363		1.14184	±	0.0858127	0.904255	±	0.15387	0.336563	1.26275	0.0113081
Nanno-Hydrocarbon-9	2.17188	±	0.772766	2.89062	±	0.617692	-0.41244	0.751351	0.168528		4.26562	±	0.574439	4.75	±	0.443266	-0.15517	0.898026	0.128795		5.74333	±	0.216003	5.62437	±	0.410049	0.0301955	1.02115	0.524773
C16:1-1	4.30455	±	0.199897	3.71	±	0.378564	0.214442	1.16025	0.00912203		2.93939	±	1.09984	4.2803	±	0.636634	-0.542194	0.686726	0.0150055		4.71212	±	0.744493	6.29545	±	0.407319	-0.417934	0.748496	0.00285292
C16:1-2	0.90293	±	0.116591	0.875458	±	0.0509144	0.044577	1.03138	0.672783		0.838828	±	0.116642	0.945055	±	0.126445	-0.172023	0.887597	0.104628		1.11905	±	0.0981453	1.24359	±	0.0649809	-0.152239	0.899853	0.0646801
C16:0	0.986434	±	0.0968449	1.05039	±	0.051828	-0.0906272	0.939114	0.191191		0.781008	±	0.106169	0.984496	±	0.101281	-0.334049	0.793307	0.00286983		1.00388	±	0.12099	1.40891	±	0.0603831	-0.489003	0.712517	0.000126201
C20:4-1	0.824675	±	0.306092	0.982684	±	0.220652	-0.252901	0.839207	0.456132		1.22294	±	0.106541	1.65801	±	0.294169	-0.439094	0.737598	0.0311111		1.67749	±	0.231943	2.26623	±	0.25353	-0.433993	0.74021	0.0113975
C20:4-2	0.843137	±	0.246853	0.909804	±	0.134069	-0.109788	0.926724	0.672316		1.14118	±	0.0768767	1.24706	±	0.18058	-0.128008	0.915094	0.323368		1.53922	±	0.161209	1.6451	±	0.105599	-0.0959782	0.935638	0.275742
2-C16:1 MAG	1.13063	±	0.260156	0.840841	±	0.0854036	0.427223	1.34464	0.0749488		0.56006	±	0.0849749	0.471471	±	0.0508564	0.248411	1.1879	0.0478459		0.366366	±	0.0536522	0.387387	±	0.0647145	-0.0804899	0.945736	0.371142
2-C16:0-MAG	1.10556	±	0.223413	0.975926	±	0.124804	0.179928	1.13283	0.298194		0.607407	±	0.0560717	0.581481	±	0.0250103	0.0629313	1.04459	0.354996		0.512963	±	0.0429853	0.553704	±	0.0457673	-0.11026	0.926421	0.10516
1-C16:1-MAG	1.67778	±	0.424482	1.29444	±	0.169531	0.374219	1.29614	0.0991292		1.50556	±	0.178159	1.41944	±	0.112258	0.0849696	1.06067	0.345524		1.10556	±	0.0779363	1.36111	±	0.173419	-0.300013	0.812245	0.00952266
1-C16:0-MAG	1.77891	±	0.392435	1.69728	±	0.162967	0.0677711	1.0481	0.651694		1.87075	±	0.123578	2.02041	±	0.103258	-0.111031	0.925926	0.13827		1.9898	±	0.10466	2.38776	±	0.209718	-0.263034	0.833333	0.0129879
1-C18:3-MAG	2.34	±	0.343162	2.22	±	0.266533	0.0759489	1.05405	0.597468		1.68667	±	0.144037	1.75333	±	0.196638	-0.0559254	0.961977	0.594269		0.9	±	0.0963328	1.23333	±	0.0350238	-0.454566	0.72973	0.000721652
2-C18:3-MAG	1.96847	±	0.635317	2.62613	±	0.547367	-0.415863	0.749571	0.108433		2.96847	±	0.117186	3.64414	±	0.55479	-0.295861	0.814586	0.0661466		5.25676	±	0.304219	5.42342	±	0.976071	-0.0450308	0.969269	0.721514
C18:1-2	1.05128	±	0.133973	1.05556	±	0.0894378	-0.00585273	0.995951	0.953915		1.02137	±	0.0594463	1.1859	±	0.144991	-0.215477	0.861261	0.0551545		1.34829	±	0.40583	1.5812	±	0.131156	-0.229885	0.852703	0.0414005
C18:1-3	1.05128	±	0.133973	1.05556	±	0.0894378	-0.00585273	0.995951	0.953915		1.02137	±	0.0594463	1.1859	±	0.144991	-0.215477	0.861261	0.0551545		1.34829	±	0.40583	1.5812	±	0.131156	-0.229885	0.852703	0.0414005
C18:0	0.952614	±	0.0469839	0.939542	±	0.0469839	0.0199339	1.01391	0.488151		0.764706	±	0.0813194	0.745098	±	0.0588235	0.0374747	1.02632	0.679778		0.723856	±	0.0408562	0.707516	±	0.092056	0.0329397	1.02309	0.618025
Unknown-lipid	2.75	±	0.15322	3.09211	±	0.26038	-0.169158	0.889362	0.0496683		1.60965	±	0.114607	1.85965	±	0.06374	-0.208284	0.865566	0.00135216		0.877193	±	0.085947	1.22807	±	0.231619	-0.485427	0.714286	0.00711922
