# Supplementary material for: Transcriptomic and proteomic responses to very low CO2 suggest multiple carbon concentrating mechanisms in Nannochloropsis oceanica
Source: Biotechnol Biofuels. 2019 Jun 28;12:168. doi: 10.1186/s13068-019-1506-8 (PMC6599299; doi:10.1186/s13068-019-1506-8)
Supplement: Supplementary file 12 — Additional file 12: Table S4. Predicted subcellular localization of N. oceanica IMET1 genes related to biophysical CCM, the C4-like cycle, the photorespiratory metabolism, the THF cycle and the ornithine urea cycle (Excel file). The analysis is based on predictions from various computational programs (“Materials and methods”). Abbreviations: Y, Yes; -, not detected; C, chloroplast; M, mitochondria; O, other; SP, secretory pathway; P, peroxisome. [file 13068_2019_1506_MOESM12_ESM.xls]

## Sheet: Subcellular localization
Table S4. Subcellular localization of N. oceanica IMET1 genes related to biophysical CCM, the C4-like cycle, the photorespiratory metabolism, the THF cycle and the urea cycle. The analysis was based on predictions from various computational programs (Methods). Abbreviations: Y, Yes; -, not detected; C, chloroplast; M, mitochondria; O, other; SP, secretory pathway; P, peroxisome.
Gene name	Gene ID	SignalP		ChloroP		Mitoprot		HECTAR		Homolog	Sum Prediction
		SP	Score	CTP	Score	MTP	Probability	HCT	Score
Biophysical CCM
BCT	s007.g19		0.998	Y	0.532	Y	0.9819	SP	0.785		C
	s043.g1855		0.992	Y	0.565	-	0.5959	SP	0.4991		C
	s043.g2018	-	0.027	Y	0.503	Y	0.7424	-	0.4104		O
	s066.g2209		0.105	-	0.485	Y	0.9988	-	0.8124		M
	s140.g4812		0.972	Y	0.534	-	0.3839	SP	0.6249		C
	s214.g6125		1	-	0.445	-	0.1342	SP	0.8085	CAH3 in Chlamydomonas, thylakoid lumen	C
LCIA	s009.g544	-	0.004	Y	0.523	-	0.2526	SP	0.5392		C
	s009.g545	-	0.012	-	0.465	-	0.0009	-			O
	s247.g6826		0.765	-	0.449	Y	0.8733	M	0.5898		M
Biochemical CCM (C4-like Pathway)
MDH	s267.g7798	-	0.207	-	0.473	Y	0.991	-	0.6665		M
	s330.g9301	-	0.161	-	0.439	-	0.089	-	0.8797		O
ME	s067.g2252	-	0.13	-	0.437	-	0.021	-	0.8707		O
	s095.g3463	-	0.246	Y	0.587	Y	0.999	M	0.6177		M
	s295.g8325	-	0.221	-	0.48	-	0.021	SP	0.6177		SP
PEPC	s145.g5140	-	0.157	-	0.483	Y	0.983	M	0.8109		M
PEPCK	s247.g6884	-	0.173	-	0.475	Y	0.9301	M	0.8108		M
PPDK	s095.g3407	-	0.104	-	0.431	-	0.052	-	0.8986		O
	s182.g5453	-	0.174	-	0.445	Y	0.103	-	0.8147		O
	s182.g5454	Y	0.719	Y	0.564	Y	0.847	SP	0.6417		P
Basal CCM and photorespiration
CA	s026.g1084	-	0.861	-	0.47	Y	0.9954	-	0.4465		M
CI	s145.g4915	Y	0.953	-	0.521	-	0.42	SP	0.8097		M
PGLP	s354.g10166	Y	1	Y	0.552	Y	0.9867	SP	0.4198		C
GK	s043.g1836	-	0	-	0.476	Y	0.9204	-	0.2033		O
GO	s009.g640	-	0.001	-	0.472	-	0.0972	-	0.1722		O
AAT	s245.g6487	Y	0.986	Y	0.518	-	0.2957	SP	0.6378
GGAT	s096.g3637	-	0	-	0.485		0.2927	-	0.1652
SHMT	s214.g6217	-	0.026	-	0.463	Y	0.9296	M	0.7996
Transporter
PPT	s247.g6871	-	0.352	-	0.434	Y	0.1295	SP	0.6548		SP
	s354.g10209	Y	0.895	Y	0.546	Y	0.6009	SP	0.7556		P
NHD	s267.g7561	-	0.153	-	0.458	Y	0.2887	SP	0.4525		SP
	s069.g2267	-	0.129	-	0.473	Y	0.0351	-	0.7295		O
	s330.g9360	Y	0.84	-	0.436	Y	0.9276	SP	0.7505		SP
	s082.g3096	-	0.102	-	0.452	-	0.0107	-	0.8005		O
	s112.g4014	-	0.14	Y	0.528	Y	0.0318	-	0.8479		O
	s308.g8745	-	0.196	-	0.441	Y	0.2941	SP	0.5924		SP
	s080.g2617	-	0.107	-	0.426	-	0.0897	-	0.8245		O
	s354.g10029	-	0.105	-	0.436	-	0.003	SP	0.5007		SP
	s165.g5328	-	0.289	-	454	-	0.092	SP	0.4702		SP
TPT	s026.g1018	Y	0.696	Y	0.566	Y	0.9583	SP	0.6223		P
	s009.g521	-	0.5	Y	0.512	Y	0.7042	SP	0.5564		SP
	s214.g6303	-	0.133	-	0.458	Y	0.0694	-	0.75		O
BASS	s069.g2277	Y	0.844	-	0.491	-	0.1659	P	0.9054		P
	s330.g9518	Y	0.672	Y	0.537	Y	0.9976	P	0.5702		P
ATP/ADP translocator	s140.g4664	-	0.161	-	0.493	Y	0.9207	M	0.7323		M
Note: Sum prediction was made based on the following criteria.
1) Proteins with both signal peptide and chloroplast transit peptide were predicted to be localized in chloroplast.
2) Prediction with the highest probabilities was chosen for proteins with ambiguous localizations.
3) When the program-based prediction is contradictory to the experimentally-resovled localization of homologs in other eukarytoic organisms, the subcellular localization of the homologs was adopted.
